# Supplementary material for: Long‐term culture of skin biopsies: maintenance of fibroblast production and competency of reprogramming
Source: FEBS Open Bio. 2025 Dec 19;16(2):397–411. doi: 10.1002/2211-5463.70136 (PMC12871563; doi:10.1002/2211-5463.70136)
Supplement: Supplementary file 2 — Table S1. Analysis of RNA sequencing data. [file FEB4-16-397-s004.xlsx]

## Sheet: HIKHOM1_Gen16vsGen1
gene_id	baseMean	log2FoldChange	lfcSE	stat	pvalue	padj	nlog10padj	SIGNIFICANCE
ATP5MF-PTCD1	291.956	-11.5348	2.96551	-3.88966	0.000100384	0.000380073	3.42013	SIG
LY75-CD302	244.858	-11.2811	2.38136	-4.73725	2.16638e-06	1.00722e-05	4.99688	SIG
KMO	181.858	-10.852	2.38912	-4.54225	5.56583e-06	2.47033e-05	4.60725	SIG
JMJD7-PLA2G4B	178.397	-10.8243	2.38153	-4.54509	5.49106e-06	2.43926e-05	4.61274	SIG
PEDS1-UBE2V1	170.003	-10.7547	2.38152	-4.5159	6.3048e-06	2.78091e-05	4.55581	SIG
CYP24A1	111.486	-10.146	2.38104	-4.26114	2.03385e-05	8.45391e-05	4.07294	SIG
ABHD14A-ACY1	69.6596	-9.46755	2.4687	-3.83504	0.000125546	0.000468807	3.32901	SIG
DNER	49.911	-8.98655	2.38337	-3.77053	0.000162903	0.000598931	3.22262	SIG
RPS10-NUDT3	45.3327	-8.84771	3.44209	-2.57045	0.0101567	0.0260317	1.5845	NS
MGP	45.0139	-8.83755	2.38378	-3.70736	0.000209429	0.000759272	3.1196	SIG
CNBD2	42.0371	-8.73877	2.50605	-3.48706	0.000488356	0.0016625	2.77924	NS
EDNRB	38.9497	-8.6288	2.38445	-3.61878	0.000295999	0.00104871	2.97934	NS
GABRB3	36.3867	-8.53053	2.3849	-3.5769	0.000347698	0.00121485	2.91548	NS
EFNA3	34.9803	-8.47383	2.38553	-3.55218	0.000382061	0.00132649	2.8773	NS
CES1	33.1232	-8.39491	2.3857	-3.51885	0.000433425	0.00148911	2.82707	NS
STK33	31.7255	-8.33267	2.3865	-3.49158	0.000480171	0.00163672	2.78603	NS
CES1-2	28.6838	-8.18753	2.38668	-3.43052	0.000602432	0.00201474	2.69578	NS
TPTEP1	28.4602	-8.17596	2.38736	-3.42468	0.000615518	0.00205661	2.68685	NS
KCNJ8	27.522	-8.12775	2.38644	-3.40581	0.000659678	0.00219155	2.65925	NS
MYO3B	26.3514	-8.06519	2.38733	-3.37833	0.000729278	0.00240493	2.6189	NS
CACNG7	25.6543	-8.02643	2.38698	-3.36259	0.000772152	0.00253845	2.59543	NS
VANGL2	265.316	-7.94837	0.725491	-10.9559	6.22843e-28	8.27885e-27	26.082	SIG
CCL11	24.2531	-7.94547	2.38773	-3.32762	0.000875922	0.0028506	2.54506	NS
CHST1	24.0243	-7.93162	2.38744	-3.32223	0.000893022	0.0029007	2.5375	NS
RORB	24.0225	-7.93159	2.38739	-3.32228	0.000892855	0.0029007	2.5375	NS
DLK1	23.0896	-7.87444	2.38769	-3.29793	0.000974011	0.00314656	2.50216	NS
GJB2	21.9243	-7.79969	2.38809	-3.26608	0.00109048	0.00349059	2.4571	NS
F2RL2	238.737	-7.79537	0.725715	-10.7416	6.48869e-27	8.38897e-26	25.0763	SIG
H19	21.6902	-7.78424	2.38819	-3.25948	0.00111619	0.00356081	2.44845	NS
H19-2	21.6902	-7.78424	2.38819	-3.25948	0.00111619	0.00356081	2.44845	NS
CDH18	21.2254	-7.75292	2.38842	-3.24604	0.00117021	0.00371781	2.42971	NS
TCF21	20.9896	-7.73692	2.38855	-3.23917	0.0011988	0.00379544	2.42074	NS
KLHL23	20.9755	-7.73611	2.4183	-3.19899	0.0013791	0.00431174	2.36535	NS
PAX3	20.5213	-7.70445	2.38922	-3.22467	0.00126119	0.00397621	2.40053	NS
HIF3A	19.5884	-7.63733	2.38968	-3.19596	0.00139367	0.00435302	2.36121	NS
ECRG4	17.4919	-7.4739	2.39012	-3.127	0.00176598	0.00540483	2.26722	NS
L3MBTL4	17.0289	-7.43501	2.391	-3.10958	0.00187352	0.00570293	2.2439	NS
EPHA5	16.7931	-7.41503	2.3905	-3.10188	0.00192298	0.00584052	2.23355	NS
ANOS1	16.7913	-7.41498	2.39067	-3.10164	0.00192455	0.0058439	2.2333	NS
LOC112268226	16.5607	-7.39488	2.39073	-3.09315	0.00198047	0.00600228	2.22168	NS
LRFN5-DT	16.3266	-7.37439	2.39079	-3.0845	0.00203892	0.00616772	2.20988	NS
TRABD2B	15.8601	-7.33257	2.39109	-3.06662	0.00216493	0.0065042	2.18681	NS
NTRK1	15.8584	-7.33251	2.39128	-3.06635	0.00216686	0.00650849	2.18652	NS
LOC101928371	14.7493	-7.22771	5.14815	-1.40394	0.160336	0.263704	0.578883	NS
EMID1	14.6931	-7.22236	2.39197	-3.01942	0.00253257	0.00751491	2.12408	NS
GDF10	13.9942	-7.15199	2.39249	-2.98935	0.00279574	0.00822708	2.08475	NS
WNT7B	12.8236	-7.02628	2.39616	-2.93231	0.00336447	0.00973576	2.01163	NS
LOC107987423	12.5895	-6.99974	2.39817	-2.91878	0.00351404	0.0101261	1.99456	NS
LOC107986934	12.1354	-6.946	2.40696	-2.8858	0.00390416	0.0111173	1.954	NS
P2RX1	12.1301	-6.94561	2.39479	-2.9003	0.00372811	0.0106635	1.9721	NS
LOC101928570	12.1283	-6.94554	2.3943	-2.90087	0.0037213	0.0106477	1.97275	NS
LRFN5	12.1283	-6.94554	2.3943	-2.90087	0.0037213	0.0106477	1.97275	NS
CCL7	12.1283	-6.94554	2.3943	-2.90087	0.0037213	0.0106477	1.97275	NS
BEX2	11.6618	-6.88896	2.39483	-2.87659	0.00401994	0.0114113	1.94266	NS
RAMP3	11.1971	-6.83014	2.39597	-2.85067	0.00436267	0.0122778	1.91088	NS
LOC107984018	10.963	-6.79973	2.39588	-2.8381	0.00453835	0.0127301	1.89517	NS
LOC105377794	10.9613	-6.79966	2.39579	-2.83817	0.00453735	0.0127287	1.89522	NS
LOC124901098	10.7289	-6.76867	2.39603	-2.82495	0.00472886	0.0131907	1.87973	NS
SH3GL3-2	10.7289	-6.76867	2.39603	-2.82495	0.00472886	0.0131907	1.87973	NS
SH3GL3	10.7289	-6.76867	2.39603	-2.82495	0.00472886	0.0131907	1.87973	NS
SYT12	10.7254	-6.7685	2.39816	-2.82237	0.00476696	0.0132853	1.87663	NS
CNTF	10.7254	-6.7685	2.39816	-2.82237	0.00476696	0.0132853	1.87663	NS
CHRNA9	10.7254	-6.7685	2.39816	-2.82237	0.00476696	0.0132853	1.87663	NS
LOC124900983	10.4948	-6.73692	2.39645	-2.81121	0.00493557	0.0137073	1.86305	NS
MAP3K21	10.2624	-6.70454	2.39671	-2.79739	0.00515173	0.0142472	1.84627	NS
NIFKP6	10.2572	-6.70422	2.40362	-2.78922	0.00528353	0.0145817	1.83619	NS
PHYHIPL	10.067	-6.6767	5.14964	-1.29654	0.19479	0.30893	0.51014	NS
CNTFR	9.7942	-6.63734	2.39795	-2.76793	0.00564139	0.0154574	1.81086	NS
TLX2	9.56359	-6.6027	2.39804	-2.75337	0.00589844	0.0160789	1.79374	NS
ZNF257	9.09712	-6.53055	2.3989	-2.72231	0.00648268	0.01748	1.75746	NS
ADGRE4P	9.09361	-6.53037	2.40016	-2.72081	0.00651216	0.0175532	1.75564	NS
FBXO16	8.86301	-6.49303	2.39914	-2.7064	0.00680169	0.0182546	1.73863	NS
CD33	8.86301	-6.49303	2.39914	-2.7064	0.00680169	0.0182546	1.73863	NS
CPNE8-AS1	8.86301	-6.49303	2.39914	-2.7064	0.00680169	0.0182546	1.73863	NS
LOC105375446	8.86301	-6.49303	2.39914	-2.7064	0.00680169	0.0182546	1.73863	NS
LOC107986182	8.86301	-6.49303	2.39914	-2.7064	0.00680169	0.0182546	1.73863	NS
RGS22	8.86125	-6.49295	2.39974	-2.70568	0.00681642	0.0182865	1.73787	NS
TPRG1	8.85949	-6.49283	2.40228	-2.70279	0.00687612	0.0184195	1.73472	NS
LOC107986855	8.63065	-6.4546	2.39984	-2.68959	0.00715394	0.0190896	1.7192	NS
CRISPLD1	8.63065	-6.4546	2.39984	-2.68959	0.00715394	0.0190896	1.7192	NS
TTC23L	70.7607	-6.44611	0.846939	-7.61107	2.71844e-14	2.21553e-13	12.6545	SIG
SMIM45	8.40708	-6.41651	2.49455	-2.57222	0.010105	0.0259187	1.58639	NS
LOC124903583	8.40005	-6.41525	2.40428	-2.66827	0.00762436	0.0202328	1.69394	NS
CYP11A1	8.39653	-6.41503	2.40012	-2.6728	0.00752213	0.0199782	1.69944	NS
EPB41L4B	8.39653	-6.41503	2.40012	-2.6728	0.00752213	0.0199782	1.69944	NS
AOX3P-AOX2P	8.16417	-6.37443	2.40089	-2.65503	0.00793024	0.0209726	1.67835	NS
DUSP5P1	8.16066	-6.37424	2.40246	-2.65321	0.00797296	0.0210725	1.67628	NS
CCDC68	7.93006	-6.33257	2.4012	-2.63725	0.00835815	0.0219452	1.65866	NS
RASD2	7.93006	-6.33257	2.4012	-2.63725	0.00835815	0.0219452	1.65866	NS
EN2	7.93006	-6.33257	2.4012	-2.63725	0.00835815	0.0219452	1.65866	NS
SST	7.93006	-6.33257	2.4012	-2.63725	0.00835815	0.0219452	1.65866	NS
LOC729654	7.71352	-6.29245	2.78509	-2.25933	0.0238626	0.0543685	1.26465	NS
ODAD1	7.6977	-6.28954	2.40206	-2.61839	0.00883446	0.0230583	1.63717	NS
SOCS3-DT	7.69594	-6.28945	2.40195	-2.61847	0.00883239	0.0230552	1.63723	NS
ANKK1	7.69594	-6.28945	2.40195	-2.61847	0.00883239	0.0230552	1.63723	NS
LOC100131289	7.69594	-6.28945	2.40195	-2.61847	0.00883239	0.0230552	1.63723	NS
SUSD5	7.69594	-6.28945	2.40195	-2.61847	0.00883239	0.0230552	1.63723	NS
CHRM5	7.46358	-6.2451	2.40241	-2.59951	0.00933564	0.0241933	1.61631	NS
EYA4	7.46358	-6.2451	2.40241	-2.59951	0.00933564	0.0241933	1.61631	NS
SLC5A12	7.46358	-6.2451	2.40241	-2.59951	0.00933564	0.0241933	1.61631	NS
ACTG2	7.46183	-6.24501	2.40326	-2.59856	0.00936154	0.024253	1.61523	NS
CRACD	439.939	-6.20487	0.313849	-19.7702	5.37541e-87	1.89057e-85	84.7234	SIG
LOC124901002	7.23123	-6.19935	2.40337	-2.57944	0.00989614	0.0254393	1.5945	NS
NHIP	7.23123	-6.19935	2.40337	-2.57944	0.00989614	0.0254393	1.5945	NS
EEF1A1P38	7.22947	-6.19925	2.40326	-2.57952	0.00989381	0.0254384	1.59451	NS
C1orf87	7.22947	-6.19925	2.40326	-2.57952	0.00989381	0.0254384	1.59451	NS
LINC02084	7.22947	-6.19925	2.40326	-2.57952	0.00989381	0.0254384	1.59451	NS
LOC105372412	6.99711	-6.15199	2.40378	-2.5593	0.0104882	0.0267833	1.57214	NS
LOC101927745	6.99711	-6.15199	2.40378	-2.5593	0.0104882	0.0267833	1.57214	NS
LOC105372717	6.99711	-6.15199	2.40378	-2.5593	0.0104882	0.0267833	1.57214	NS
GABRQ	6.99711	-6.15199	2.40378	-2.5593	0.0104882	0.0267833	1.57214	NS
ZNF648	6.99711	-6.15199	2.40378	-2.5593	0.0104882	0.0267833	1.57214	NS
GABRQ-2	6.99711	-6.15199	2.40378	-2.5593	0.0104882	0.0267833	1.57214	NS
CLIC6	6.99711	-6.15199	2.40378	-2.5593	0.0104882	0.0267833	1.57214	NS
HNRNPCL1	6.97426	-6.14737	3.48931	-1.76177	0.0781083	0.144617	0.83978	NS
HNRNPCL1-2	6.97426	-6.14737	3.48931	-1.76177	0.0781083	0.144617	0.83978	NS
LOC124900954	6.76827	-6.1035	2.41661	-2.52565	0.0115485	0.0291815	1.53489	NS
LOC105369890	6.76299	-6.10303	2.40474	-2.53792	0.0111513	0.0282785	1.54854	NS
SPP1	6.76299	-6.10303	2.40474	-2.53792	0.0111513	0.0282785	1.54854	NS
ANKRD2	6.53064	-6.05246	2.40532	-2.51628	0.0118602	0.0298746	1.5247	NS
DISP3	6.53064	-6.05246	2.40532	-2.51628	0.0118602	0.0298746	1.5247	NS
IGFALS	6.53064	-6.05246	2.40532	-2.51628	0.0118602	0.0298746	1.5247	NS
DSC2	6.53064	-6.05246	2.40532	-2.51628	0.0118602	0.0298746	1.5247	NS
TM4SF19	6.53064	-6.05246	2.40532	-2.51628	0.0118602	0.0298746	1.5247	NS
CHMP1B2P	6.53064	-6.05246	2.40532	-2.51628	0.0118602	0.0298746	1.5247	NS
TMEM88B	6.53064	-6.05246	2.40532	-2.51628	0.0118602	0.0298746	1.5247	NS
NTSR1	6.53064	-6.05246	2.40532	-2.51628	0.0118602	0.0298746	1.5247	NS
ST6GAL2	6.52888	-6.05235	2.40641	-2.5151	0.0119	0.0299571	1.5235	NS
LINC02432	157.994	-6.01413	0.493226	-12.1935	3.36792e-34	5.25973e-33	32.279	SIG
GUCY2D	6.29828	-6.00005	2.40655	-2.49322	0.012659	0.0316278	1.49993	NS
LINC00996	6.29652	-5.99994	2.40642	-2.49331	0.012656	0.0316244	1.49998	NS
SUSD2	6.29652	-5.99994	2.40642	-2.49331	0.012656	0.0316244	1.49998	NS
SPARCL1	6.29652	-5.99994	2.40642	-2.49331	0.012656	0.0316244	1.49998	NS
SLC25A5P5	6.293	-5.99956	2.4188	-2.48039	0.0131239	0.0326582	1.48601	NS
PRG2	6.293	-5.99956	2.4188	-2.48039	0.0131239	0.0326582	1.48601	NS
LOC100130744	34.3264	-5.98192	1.10947	-5.39167	6.98055e-08	3.74929e-07	6.42605	SIG
ABCC9	268.519	-5.94831	0.369387	-16.1032	2.42324e-58	6.01898e-57	56.2205	SIG
LINC02328	6.06592	-5.94566	2.40864	-2.46847	0.0135691	0.0335925	1.47376	NS
LOC124903582	6.06416	-5.94554	2.40709	-2.47001	0.0135109	0.0334907	1.47508	NS
LINC01127	6.06416	-5.94554	2.40709	-2.47001	0.0135109	0.0334907	1.47508	NS
OASL	6.06416	-5.94554	2.40709	-2.47001	0.0135109	0.0334907	1.47508	NS
LOC124902855	6.06416	-5.94554	2.40709	-2.47001	0.0135109	0.0334907	1.47508	NS
CHL1	6.0624	-5.94543	2.40834	-2.46868	0.0135613	0.0335764	1.47397	NS
DLGAP1	6.0624	-5.94543	2.40834	-2.46868	0.0135613	0.0335764	1.47397	NS
PON3	6.06065	-5.94524	2.41416	-2.46266	0.0137911	0.0340695	1.46763	NS
TMEM273	6.05889	-5.94489	2.43225	-2.44419	0.0145178	0.0355927	1.44864	NS
SLC22A3	97.4608	-5.90044	0.599995	-9.83415	8.0244e-23	9.21291e-22	21.0356	SIG
FAM53B-AS1	5.83708	-5.88995	2.45836	-2.39588	0.0165804	0.0399438	1.39855	NS
LOC107985554	5.8318	-5.88902	2.40849	-2.44511	0.0144809	0.0355261	1.44945	NS
RAD21L1	5.8318	-5.88902	2.40849	-2.44511	0.0144809	0.0355261	1.44945	NS
NEBL	5.8318	-5.88902	2.40849	-2.44511	0.0144809	0.0355261	1.44945	NS
DNPEP-AS1	5.83005	-5.8889	2.40836	-2.44519	0.0144774	0.0355261	1.44945	NS
ROS1	5.83005	-5.8889	2.40836	-2.44519	0.0144774	0.0355261	1.44945	NS
LINC01844	5.83005	-5.8889	2.40836	-2.44519	0.0144774	0.0355261	1.44945	NS
PEBP4	5.82829	-5.88876	2.41163	-2.44181	0.0146137	0.0357831	1.44632	NS
LAMB4	5.82829	-5.88876	2.41163	-2.44181	0.0146137	0.0357831	1.44632	NS
TBX2-AS1	5.82829	-5.88876	2.41163	-2.44181	0.0146137	0.0357831	1.44632	NS
WASIR2	5.6012	-5.83041	2.41877	-2.41049	0.0159312	0.0386202	1.41318	NS
LOC105377885	5.59945	-5.83019	2.41091	-2.41825	0.0155954	0.0379141	1.4212	NS
NR5A2	5.59769	-5.83007	2.40914	-2.41998	0.0155213	0.0377557	1.42302	NS
NPY1R	5.59769	-5.83007	2.40914	-2.41998	0.0155213	0.0377557	1.42302	NS
STAU2-AS1	5.59769	-5.83007	2.40914	-2.41998	0.0155213	0.0377557	1.42302	NS
LOC105377873	5.59769	-5.83007	2.40914	-2.41998	0.0155213	0.0377557	1.42302	NS
BATF	5.59769	-5.83007	2.40914	-2.41998	0.0155213	0.0377557	1.42302	NS
SLC10A6	5.59769	-5.83007	2.40914	-2.41998	0.0155213	0.0377557	1.42302	NS
TMEM45B	5.59417	-5.82974	2.41761	-2.41137	0.0158929	0.0385421	1.41406	NS
LOC105371175	5.59241	-5.82933	2.4403	-2.38877	0.0169047	0.0406331	1.39112	NS
LOC124906226	5.59066	-5.82877	2.48817	-2.34259	0.0191503	0.0452638	1.34425	NS
BLNK	5.36709	-5.76889	2.41516	-2.38861	0.016912	0.040643	1.39101	NS
TTC3-AS1	5.36709	-5.76889	2.41516	-2.38861	0.016912	0.040643	1.39101	NS
HEY2	5.36533	-5.76873	2.41076	-2.39291	0.0167153	0.0402271	1.39548	NS
LINC02610	5.36533	-5.76873	2.41076	-2.39291	0.0167153	0.0402271	1.39548	NS
LOC124907899	5.36533	-5.76873	2.41076	-2.39291	0.0167153	0.0402271	1.39548	NS
PLD5	5.36357	-5.76861	2.41062	-2.393	0.0167113	0.0402271	1.39548	NS
LOC124905149	5.36357	-5.76861	2.41062	-2.393	0.0167113	0.0402271	1.39548	NS
UBE2R2-AS1	5.36006	-5.76813	2.42921	-2.37449	0.0175733	0.0420225	1.37652	NS
SMTNL1	5.36006	-5.76813	2.42921	-2.37449	0.0175733	0.0420225	1.37652	NS
OR7D2	5.34424	-5.76321	5.15377	-1.11825	0.26346	0.390915	0.407918	NS
LOC105371729	5.13649	-5.70542	2.45462	-2.32436	0.020106	0.0471301	1.3267	NS
LOC124902991	5.13297	-5.70467	2.4136	-2.36355	0.0181007	0.0430699	1.36583	NS
GRIP1	5.13297	-5.70467	2.4136	-2.36355	0.0181007	0.0430699	1.36583	NS
POU2AF3	5.13121	-5.70454	2.41153	-2.36552	0.0180046	0.0428691	1.36786	NS
MATN4	5.13121	-5.70454	2.41153	-2.36552	0.0180046	0.0428691	1.36786	NS
WDR35-DT	5.13121	-5.70454	2.41153	-2.36552	0.0180046	0.0428691	1.36786	NS
AIRN	5.13121	-5.70454	2.41153	-2.36552	0.0180046	0.0428691	1.36786	NS
CSMD1	5.13121	-5.70454	2.41153	-2.36552	0.0180046	0.0428691	1.36786	NS
LOC105369435	5.13121	-5.70454	2.41153	-2.36552	0.0180046	0.0428691	1.36786	NS
LINC02847	5.13121	-5.70454	2.41153	-2.36552	0.0180046	0.0428691	1.36786	NS
LINC01819	5.1277	-5.70417	2.42191	-2.35524	0.0185109	0.0439037	1.3575	NS
LOC105375911	4.89886	-5.63749	2.41343	-2.33588	0.0194976	0.0459528	1.33769	NS
NELL2	4.89886	-5.63749	2.41343	-2.33588	0.0194976	0.0459528	1.33769	NS
LOC124904458	4.89886	-5.63749	2.41343	-2.33588	0.0194976	0.0459528	1.33769	NS
LINC02648	4.8971	-5.63736	2.41328	-2.33597	0.0194928	0.0459528	1.33769	NS
HDAC2-AS2	4.8971	-5.63736	2.41328	-2.33597	0.0194928	0.0459528	1.33769	NS
LOC124900693	4.8971	-5.63736	2.41328	-2.33597	0.0194928	0.0459528	1.33769	NS
GPR26	4.8971	-5.63736	2.41328	-2.33597	0.0194928	0.0459528	1.33769	NS
CACNA1E	4.8971	-5.63736	2.41328	-2.33597	0.0194928	0.0459528	1.33769	NS
SLC2A5	4.8971	-5.63736	2.41328	-2.33597	0.0194928	0.0459528	1.33769	NS
ZNF208	4.8971	-5.63736	2.41328	-2.33597	0.0194928	0.0459528	1.33769	NS
LOC101929555	4.89534	-5.63718	2.418	-2.33134	0.0197353	0.0464485	1.33303	NS
LOC124903872	4.66825	-5.56747	2.42902	-2.29206	0.0219021	0.0506061	1.2958	NS
LINC00473	4.6665	-5.56718	2.41683	-2.30351	0.0212502	0.0493276	1.30691	NS
LOC105371984	4.6665	-5.56718	2.41683	-2.30351	0.0212502	0.0493276	1.30691	NS
LOC105372666	4.6665	-5.56718	2.41683	-2.30351	0.0212502	0.0493276	1.30691	NS
LOC107986529	4.66474	-5.56703	2.41437	-2.30579	0.0211225	0.0490891	1.30902	NS
TMPRSS2	4.66474	-5.56703	2.41437	-2.30579	0.0211225	0.0490891	1.30902	NS
PTPRVP	4.66474	-5.56703	2.41437	-2.30579	0.0211225	0.0490891	1.30902	NS
CCL8	4.66474	-5.56703	2.41437	-2.30579	0.0211225	0.0490891	1.30902	NS
ADGRG4	4.66474	-5.56703	2.41437	-2.30579	0.0211225	0.0490891	1.30902	NS
TRAPPC3L	4.66474	-5.56703	2.41437	-2.30579	0.0211225	0.0490891	1.30902	NS
CYP2J2	4.66474	-5.56703	2.41437	-2.30579	0.0211225	0.0490891	1.30902	NS
XIRP1	4.66474	-5.56703	2.41437	-2.30579	0.0211225	0.0490891	1.30902	NS
CT75	4.66474	-5.56703	2.41437	-2.30579	0.0211225	0.0490891	1.30902	NS
HSPA2-AS1	4.66474	-5.56703	2.41437	-2.30579	0.0211225	0.0490891	1.30902	NS
LOC124902655	4.66474	-5.56703	2.41437	-2.30579	0.0211225	0.0490891	1.30902	NS
VSIG1	4.66474	-5.56703	2.41437	-2.30579	0.0211225	0.0490891	1.30902	NS
LOC100420878	4.43765	-5.4945	2.52086	-2.17962	0.0292859	0.0645032	1.19042	NS
LOC124902043	4.43238	-5.4931	2.41665	-2.27303	0.0230246	0.0527132	1.27808	NS
LINC01600	4.43238	-5.4931	2.41665	-2.27303	0.0230246	0.0527132	1.27808	NS
RIPPLY3	4.43062	-5.49296	2.41648	-2.27312	0.0230189	0.0527095	1.27811	NS
NECTIN4	4.43062	-5.49296	2.41648	-2.27312	0.0230189	0.0527095	1.27811	NS
LINC02701	4.43062	-5.49296	2.41648	-2.27312	0.0230189	0.0527095	1.27811	NS
PCDHA8-2	4.43062	-5.49296	2.41648	-2.27312	0.0230189	0.0527095	1.27811	NS
BEST3	4.43062	-5.49296	2.41648	-2.27312	0.0230189	0.0527095	1.27811	NS
PCDHA8	4.43062	-5.49296	2.41648	-2.27312	0.0230189	0.0527095	1.27811	NS
RBPMS2	4.43062	-5.49296	2.41648	-2.27312	0.0230189	0.0527095	1.27811	NS
LOC124905017	4.43062	-5.49296	2.41648	-2.27312	0.0230189	0.0527095	1.27811	NS
LOC105374009	4.43062	-5.49296	2.41648	-2.27312	0.0230189	0.0527095	1.27811	NS
DUOX2	4.43062	-5.49296	2.41648	-2.27312	0.0230189	0.0527095	1.27811	NS
LOC107984909	4.43062	-5.49296	2.41648	-2.27312	0.0230189	0.0527095	1.27811	NS
ERP27	4.42887	-5.49276	2.42234	-2.26755	0.0233567	0.0533588	1.27279	NS
BTNL8	4.20002	-5.41519	2.42078	-2.23696	0.0252886	0.0569669	1.24438	NS
LINC00507	4.20002	-5.41519	2.42078	-2.23696	0.0252886	0.0569669	1.24438	NS
GNGT2	4.20002	-5.41519	2.42078	-2.23696	0.0252886	0.0569669	1.24438	NS
LOC107985787	4.19827	-5.41503	2.41781	-2.23964	0.025114	0.0566686	1.24666	NS
SPHKAP	4.19827	-5.41503	2.41781	-2.23964	0.025114	0.0566686	1.24666	NS
ZSCAN1	4.19827	-5.41503	2.41781	-2.23964	0.025114	0.0566686	1.24666	NS
LLGL2	4.19827	-5.41503	2.41781	-2.23964	0.025114	0.0566686	1.24666	NS
LOC124903744	4.19827	-5.41503	2.41781	-2.23964	0.025114	0.0566686	1.24666	NS
LTF	4.19827	-5.41503	2.41781	-2.23964	0.025114	0.0566686	1.24666	NS
NAPSB	4.19827	-5.41503	2.41781	-2.23964	0.025114	0.0566686	1.24666	NS
TNMD	4.19827	-5.41503	2.41781	-2.23964	0.025114	0.0566686	1.24666	NS
LOC124906104	4.19827	-5.41503	2.41781	-2.23964	0.025114	0.0566686	1.24666	NS
FLT3	4.19827	-5.41503	2.41781	-2.23964	0.025114	0.0566686	1.24666	NS
FXYD6	4.19827	-5.41503	2.41781	-2.23964	0.025114	0.0566686	1.24666	NS
CD38	4.19827	-5.41503	2.41781	-2.23964	0.025114	0.0566686	1.24666	NS
LOC124904486	4.19827	-5.41503	2.41781	-2.23964	0.025114	0.0566686	1.24666	NS
P2RY12	4.19827	-5.41503	2.41781	-2.23964	0.025114	0.0566686	1.24666	NS
SLITRK5	4.19827	-5.41503	2.41781	-2.23964	0.025114	0.0566686	1.24666	NS
LOC107987228	4.19827	-5.41503	2.41781	-2.23964	0.025114	0.0566686	1.24666	NS
ADARB2	4.19827	-5.41503	2.41781	-2.23964	0.025114	0.0566686	1.24666	NS
IGLL5	4.19827	-5.41503	2.41781	-2.23964	0.025114	0.0566686	1.24666	NS
LONRF3	4.19827	-5.41503	2.41781	-2.23964	0.025114	0.0566686	1.24666	NS
PAX9	4.19651	-5.41487	2.42035	-2.23722	0.0252718	0.0569541	1.24447	NS
LOC107985996	4.19651	-5.41487	2.42035	-2.23722	0.0252718	0.0569541	1.24447	NS
LOC105369885	4.19651	-5.41487	2.42035	-2.23722	0.0252718	0.0569541	1.24447	NS
LOC124902758	4.19651	-5.41487	2.42035	-2.23722	0.0252718	0.0569541	1.24447	NS
LINC00240	4.19475	-5.41455	2.43484	-2.22378	0.0261634	0.0586786	1.23152	NS
LINC03082	4.19475	-5.41455	2.43484	-2.22378	0.0261634	0.0586786	1.23152	NS
RPH3AL-3	3.96591	-5.33265	2.42058	-2.20304	0.0275916	0.061318	1.21241	NS
SP5	3.96591	-5.33265	2.42058	-2.20304	0.0275916	0.061318	1.21241	NS
CCN6	3.96591	-5.33265	2.42058	-2.20304	0.0275916	0.061318	1.21241	NS
LOC100506444	3.96591	-5.33265	2.42058	-2.20304	0.0275916	0.061318	1.21241	NS
LOC105378030	3.96591	-5.33265	2.42058	-2.20304	0.0275916	0.061318	1.21241	NS
HPGD	3.96591	-5.33265	2.42058	-2.20304	0.0275916	0.061318	1.21241	NS
LOC107985998	3.96591	-5.33265	2.42058	-2.20304	0.0275916	0.061318	1.21241	NS
LINC01684	3.96415	-5.33249	2.4204	-2.20314	0.0275847	0.061318	1.21241	NS
LOC105376292	3.96415	-5.33249	2.4204	-2.20314	0.0275847	0.061318	1.21241	NS
LOC124900756	3.96415	-5.33249	2.4204	-2.20314	0.0275847	0.061318	1.21241	NS
PDIA2	3.96415	-5.33249	2.4204	-2.20314	0.0275847	0.061318	1.21241	NS
LOC124906046	3.96415	-5.33249	2.4204	-2.20314	0.0275847	0.061318	1.21241	NS
SLC7A14-AS1	3.96415	-5.33249	2.4204	-2.20314	0.0275847	0.061318	1.21241	NS
LOC100132543	3.96415	-5.33249	2.4204	-2.20314	0.0275847	0.061318	1.21241	NS
UNC5CL	3.96415	-5.33249	2.4204	-2.20314	0.0275847	0.061318	1.21241	NS
LGI1	3.96415	-5.33249	2.4204	-2.20314	0.0275847	0.061318	1.21241	NS
BCL2A1	3.96415	-5.33249	2.4204	-2.20314	0.0275847	0.061318	1.21241	NS
LOC124903288	3.96063	-5.33171	2.46328	-2.16448	0.0304278	0.0665077	1.17713	NS
DUSP5P1-2	3.95009	-5.32713	5.15688	-1.03301	0.301597	0.433212	0.363299	NS
CAHM	3.95009	-5.32713	5.15688	-1.03301	0.301597	0.433212	0.363299	NS
PTGES3L-AARSD1	3.95009	-5.32713	5.15688	-1.03301	0.301597	0.433212	0.363299	NS
KRT8	161.197	-5.29205	0.386289	-13.6997	1.01912e-42	1.93329e-41	40.7137	SIG
RAMP2-AS1	3.73531	-5.2457	2.44777	-2.14305	0.0321089	0.0695511	1.1577	NS
LURAP1L-AS1	3.73355	-5.24529	2.42574	-2.16234	0.0305916	0.0667686	1.17543	NS
TAB3-AS1	3.73355	-5.24529	2.42574	-2.16234	0.0305916	0.0667686	1.17543	NS
LOC101927971	3.73179	-5.2451	2.42205	-2.16557	0.0303444	0.0663538	1.17813	NS
DNAJB6P2	3.73179	-5.2451	2.42205	-2.16557	0.0303444	0.0663538	1.17813	NS
KHDC1L	3.73179	-5.2451	2.42205	-2.16557	0.0303444	0.0663538	1.17813	NS
SLIT1	3.73179	-5.2451	2.42205	-2.16557	0.0303444	0.0663538	1.17813	NS
CCR4	3.73179	-5.2451	2.42205	-2.16557	0.0303444	0.0663538	1.17813	NS
EML4-AS1	3.73179	-5.2451	2.42205	-2.16557	0.0303444	0.0663538	1.17813	NS
LOC124904572	3.73179	-5.2451	2.42205	-2.16557	0.0303444	0.0663538	1.17813	NS
FAM180B	3.73179	-5.2451	2.42205	-2.16557	0.0303444	0.0663538	1.17813	NS
LOC124907755	3.73179	-5.2451	2.42205	-2.16557	0.0303444	0.0663538	1.17813	NS
LOC112268136	3.73179	-5.2451	2.42205	-2.16557	0.0303444	0.0663538	1.17813	NS
LOC124902918	3.73179	-5.2451	2.42205	-2.16557	0.0303444	0.0663538	1.17813	NS
SRSF12	3.73179	-5.2451	2.42205	-2.16557	0.0303444	0.0663538	1.17813	NS
ALG1L1P	3.73179	-5.2451	2.42205	-2.16557	0.0303444	0.0663538	1.17813	NS
LOC124907999	3.73179	-5.2451	2.42205	-2.16557	0.0303444	0.0663538	1.17813	NS
LINC00887	3.73179	-5.2451	2.42205	-2.16557	0.0303444	0.0663538	1.17813	NS
FAM180B-2	3.73179	-5.2451	2.42205	-2.16557	0.0303444	0.0663538	1.17813	NS
POU5F1P4	3.73179	-5.2451	2.42205	-2.16557	0.0303444	0.0663538	1.17813	NS
LINC02589	3.73179	-5.2451	2.42205	-2.16557	0.0303444	0.0663538	1.17813	NS
LOC124903145	3.73179	-5.2451	2.42205	-2.16557	0.0303444	0.0663538	1.17813	NS
DCAF12L2	3.73179	-5.2451	2.42205	-2.16557	0.0303444	0.0663538	1.17813	NS
KDF1	3.73179	-5.2451	2.42205	-2.16557	0.0303444	0.0663538	1.17813	NS
DUOXA1	3.73179	-5.2451	2.42205	-2.16557	0.0303444	0.0663538	1.17813	NS
LOC101927040	3.73179	-5.2451	2.42205	-2.16557	0.0303444	0.0663538	1.17813	NS
FBXO40	3.73179	-5.2451	2.42205	-2.16557	0.0303444	0.0663538	1.17813	NS
CFAP58-DT	3.73179	-5.2451	2.42205	-2.16557	0.0303444	0.0663538	1.17813	NS
THEG	3.73179	-5.2451	2.42205	-2.16557	0.0303444	0.0663538	1.17813	NS
SLC38A3	3.73179	-5.2451	2.42205	-2.16557	0.0303444	0.0663538	1.17813	NS
DIO1	3.73003	-5.24492	2.42526	-2.16263	0.03057	0.0667557	1.17551	NS
DSG2	3.73003	-5.24492	2.42526	-2.16263	0.03057	0.0667557	1.17551	NS
LINC00664	3.73003	-5.24492	2.42526	-2.16263	0.03057	0.0667557	1.17551	NS
KIAA2012-AS1	3.73003	-5.24492	2.42526	-2.16263	0.03057	0.0667557	1.17551	NS
IFNAR2-IL10RB	3.71773	-5.23967	5.15763	-1.01591	0.309673	0.442831	0.353762	NS
LOC105371308	3.50119	-5.15236	2.4366	-2.11457	0.0344662	0.0737997	1.13195	NS
BBOX1-AS1	3.50119	-5.15236	2.4366	-2.11457	0.0344662	0.0737997	1.13195	NS
LOC105374145	3.50119	-5.15236	2.4366	-2.11457	0.0344662	0.0737997	1.13195	NS
C19orf84	3.50119	-5.15236	2.4366	-2.11457	0.0344662	0.0737997	1.13195	NS
LOC112268432	3.49943	-5.15208	2.42551	-2.12412	0.0336601	0.0723404	1.14062	NS
LOC124904475	3.49943	-5.15208	2.42551	-2.12412	0.0336601	0.0723404	1.14062	NS
LOC105372669	3.49943	-5.15208	2.42551	-2.12412	0.0336601	0.0723404	1.14062	NS
LOC124904942	3.49943	-5.15208	2.42551	-2.12412	0.0336601	0.0723404	1.14062	NS
GP9	3.49943	-5.15208	2.42551	-2.12412	0.0336601	0.0723404	1.14062	NS
LOC105375835	3.49943	-5.15208	2.42551	-2.12412	0.0336601	0.0723404	1.14062	NS
LOC124903039	3.49943	-5.15208	2.42551	-2.12412	0.0336601	0.0723404	1.14062	NS
ANKRD33	3.49943	-5.15208	2.42551	-2.12412	0.0336601	0.0723404	1.14062	NS
IL12RB1	3.49768	-5.15191	2.42532	-2.12422	0.0336515	0.0723404	1.14062	NS
LOC124904760	3.49768	-5.15191	2.42532	-2.12422	0.0336515	0.0723404	1.14062	NS
LOC107986939	3.49768	-5.15191	2.42532	-2.12422	0.0336515	0.0723404	1.14062	NS
RDH16	3.49768	-5.15191	2.42532	-2.12422	0.0336515	0.0723404	1.14062	NS
LOC124903730	3.49768	-5.15191	2.42532	-2.12422	0.0336515	0.0723404	1.14062	NS
LOC105377742	3.49768	-5.15191	2.42532	-2.12422	0.0336515	0.0723404	1.14062	NS
LOC107985075	3.49768	-5.15191	2.42532	-2.12422	0.0336515	0.0723404	1.14062	NS
LOC124904432	3.49768	-5.15191	2.42532	-2.12422	0.0336515	0.0723404	1.14062	NS
LOC124902518	3.49768	-5.15191	2.42532	-2.12422	0.0336515	0.0723404	1.14062	NS
LOC100419572	3.49768	-5.15191	2.42532	-2.12422	0.0336515	0.0723404	1.14062	NS
IGSF9	3.49768	-5.15191	2.42532	-2.12422	0.0336515	0.0723404	1.14062	NS
LOC346296	3.49592	-5.15164	2.43535	-2.11536	0.0343996	0.0736817	1.13264	NS
RASL12	45.8824	-5.05785	0.664378	-7.61291	2.67989e-14	2.18551e-13	12.6604	SIG
MYO7A	3.27762	-5.05776	5.15933	-0.980314	0.326931	0.461693	0.335647	NS
ST3GAL5-AS1	3.26708	-5.05267	2.43219	-2.07742	0.0377629	0.0791591	1.1015	NS
LOC102724479	3.26708	-5.05267	2.43219	-2.07742	0.0377629	0.0791591	1.1015	NS
ZNF750	3.26708	-5.05267	2.43219	-2.07742	0.0377629	0.0791591	1.1015	NS
LOC124904936	3.26708	-5.05267	2.43219	-2.07742	0.0377629	0.0791591	1.1015	NS
LOC124904857	3.26532	-5.05246	2.42742	-2.08141	0.0373964	0.0785458	1.10488	NS
UVRAG-DT	3.26532	-5.05246	2.42742	-2.08141	0.0373964	0.0785458	1.10488	NS
SCN5A	3.26532	-5.05246	2.42742	-2.08141	0.0373964	0.0785458	1.10488	NS
SPNS3	3.26532	-5.05246	2.42742	-2.08141	0.0373964	0.0785458	1.10488	NS
LOC124908053	3.26532	-5.05246	2.42742	-2.08141	0.0373964	0.0785458	1.10488	NS
LOC124903484	3.26532	-5.05246	2.42742	-2.08141	0.0373964	0.0785458	1.10488	NS
CPB2-AS1	3.26532	-5.05246	2.42742	-2.08141	0.0373964	0.0785458	1.10488	NS
SLC35F1	3.26532	-5.05246	2.42742	-2.08141	0.0373964	0.0785458	1.10488	NS
LOC124904762	3.26532	-5.05246	2.42742	-2.08141	0.0373964	0.0785458	1.10488	NS
FAM133A	3.26532	-5.05246	2.42742	-2.08141	0.0373964	0.0785458	1.10488	NS
OGDHL	3.26532	-5.05246	2.42742	-2.08141	0.0373964	0.0785458	1.10488	NS
IP6K3	3.26532	-5.05246	2.42742	-2.08141	0.0373964	0.0785458	1.10488	NS
LOC124904186	3.26532	-5.05246	2.42742	-2.08141	0.0373964	0.0785458	1.10488	NS
TMEM200C	3.26532	-5.05246	2.42742	-2.08141	0.0373964	0.0785458	1.10488	NS
GATM	3.26532	-5.05246	2.42742	-2.08141	0.0373964	0.0785458	1.10488	NS
C22orf31	3.26532	-5.05246	2.42742	-2.08141	0.0373964	0.0785458	1.10488	NS
FHIP1A-DT	3.26532	-5.05246	2.42742	-2.08141	0.0373964	0.0785458	1.10488	NS
VENTX	3.26532	-5.05246	2.42742	-2.08141	0.0373964	0.0785458	1.10488	NS
AARD	3.26532	-5.05246	2.42742	-2.08141	0.0373964	0.0785458	1.10488	NS
ARK2C	3.26532	-5.05246	2.42742	-2.08141	0.0373964	0.0785458	1.10488	NS
GRHL3-AS1	3.26532	-5.05246	2.42742	-2.08141	0.0373964	0.0785458	1.10488	NS
LOC729558	3.26532	-5.05246	2.42742	-2.08141	0.0373964	0.0785458	1.10488	NS
LINC02664	3.26532	-5.05246	2.42742	-2.08141	0.0373964	0.0785458	1.10488	NS
AQP10	3.26532	-5.05246	2.42742	-2.08141	0.0373964	0.0785458	1.10488	NS
LOC105375713	3.26532	-5.05246	2.42742	-2.08141	0.0373964	0.0785458	1.10488	NS
LINC03086	3.26532	-5.05246	2.42742	-2.08141	0.0373964	0.0785458	1.10488	NS
LOC105369463	3.26532	-5.05246	2.42742	-2.08141	0.0373964	0.0785458	1.10488	NS
LOC105371841	3.26532	-5.05246	2.42742	-2.08141	0.0373964	0.0785458	1.10488	NS
CATIP	3.26532	-5.05246	2.42742	-2.08141	0.0373964	0.0785458	1.10488	NS
ASTL	3.26532	-5.05246	2.42742	-2.08141	0.0373964	0.0785458	1.10488	NS
LOC124901021	3.26532	-5.05246	2.42742	-2.08141	0.0373964	0.0785458	1.10488	NS
RN7SL127P	3.26532	-5.05246	2.42742	-2.08141	0.0373964	0.0785458	1.10488	NS
FCRL2	3.26532	-5.05246	2.42742	-2.08141	0.0373964	0.0785458	1.10488	NS
TCEAL2-2	3.26532	-5.05246	2.42742	-2.08141	0.0373964	0.0785458	1.10488	NS
LOC105375001	3.26532	-5.05246	2.42742	-2.08141	0.0373964	0.0785458	1.10488	NS
LOC105378551	3.26532	-5.05246	2.42742	-2.08141	0.0373964	0.0785458	1.10488	NS
LDLRAD4-AS1	3.26532	-5.05246	2.42742	-2.08141	0.0373964	0.0785458	1.10488	NS
GGTA1	3.26532	-5.05246	2.42742	-2.08141	0.0373964	0.0785458	1.10488	NS
LOC124905138	3.26532	-5.05246	2.42742	-2.08141	0.0373964	0.0785458	1.10488	NS
NUGGC	3.26532	-5.05246	2.42742	-2.08141	0.0373964	0.0785458	1.10488	NS
SLC6A7	3.26532	-5.05246	2.42742	-2.08141	0.0373964	0.0785458	1.10488	NS
HPCAL4	3.26532	-5.05246	2.42742	-2.08141	0.0373964	0.0785458	1.10488	NS
SPX	3.26532	-5.05246	2.42742	-2.08141	0.0373964	0.0785458	1.10488	NS
LINC02766	3.26532	-5.05246	2.42742	-2.08141	0.0373964	0.0785458	1.10488	NS
MORN5	3.26532	-5.05246	2.42742	-2.08141	0.0373964	0.0785458	1.10488	NS
TCEAL2	3.26532	-5.05246	2.42742	-2.08141	0.0373964	0.0785458	1.10488	NS
ISL2	3.26532	-5.05246	2.42742	-2.08141	0.0373964	0.0785458	1.10488	NS
TEX21P	3.26532	-5.05246	2.42742	-2.08141	0.0373964	0.0785458	1.10488	NS
LOC124901249	3.26532	-5.05246	2.42742	-2.08141	0.0373964	0.0785458	1.10488	NS
LOC105374254	3.26532	-5.05246	2.42742	-2.08141	0.0373964	0.0785458	1.10488	NS
SHISA3	3.26532	-5.05246	2.42742	-2.08141	0.0373964	0.0785458	1.10488	NS
TACR1	3.26532	-5.05246	2.42742	-2.08141	0.0373964	0.0785458	1.10488	NS
LOC107986382	3.26532	-5.05246	2.42742	-2.08141	0.0373964	0.0785458	1.10488	NS
TLR7	3.26532	-5.05246	2.42742	-2.08141	0.0373964	0.0785458	1.10488	NS
LOC101929440	3.26532	-5.05246	2.42742	-2.08141	0.0373964	0.0785458	1.10488	NS
LOC124905177	3.26356	-5.05225	2.43162	-2.07773	0.0377341	0.0791248	1.10169	NS
RSPH6A	3.26356	-5.05225	2.43162	-2.07773	0.0377341	0.0791248	1.10169	NS
RPL18P4	3.26004	-5.05076	2.57348	-1.96262	0.0496906	0.0988239	1.00514	NS
PLPP2	90.6024	-5.03891	0.471032	-10.6976	1.04465e-26	1.34243e-25	24.8721	SIG
ZNF816-ZNF321P	3.04351	-4.95084	5.16043	-0.959385	0.337365	0.472041	0.32602	NS
LOC124902401	3.03472	-4.94599	2.4476	-2.02075	0.0433061	0.0883279	1.0539	NS
DTX1	3.03472	-4.94599	2.4476	-2.02075	0.0433061	0.0883279	1.0539	NS
UPK3B-2	3.03472	-4.94599	2.4476	-2.02075	0.0433061	0.0883279	1.0539	NS
LOC124902505	3.03472	-4.94599	2.4476	-2.02075	0.0433061	0.0883279	1.0539	NS
LOC100132108	3.03472	-4.94599	2.4476	-2.02075	0.0433061	0.0883279	1.0539	NS
LOC124900738	3.03296	-4.94564	2.4319	-2.03366	0.0419863	0.0865347	1.06281	NS
H2AZP1	3.03296	-4.94564	2.4319	-2.03366	0.0419863	0.0865347	1.06281	NS
LOC124900660	3.03296	-4.94564	2.4319	-2.03366	0.0419863	0.0865347	1.06281	NS
GYPB	3.03296	-4.94564	2.4319	-2.03366	0.0419863	0.0865347	1.06281	NS
LOC105372507	3.03296	-4.94564	2.4319	-2.03366	0.0419863	0.0865347	1.06281	NS
IFNG-AS1	3.03296	-4.94564	2.4319	-2.03366	0.0419863	0.0865347	1.06281	NS
PURPL	3.03296	-4.94564	2.4319	-2.03366	0.0419863	0.0865347	1.06281	NS
KRT8P34	3.03296	-4.94564	2.4319	-2.03366	0.0419863	0.0865347	1.06281	NS
LOC107986463	3.03296	-4.94564	2.4319	-2.03366	0.0419863	0.0865347	1.06281	NS
GPD1	3.03296	-4.94564	2.4319	-2.03366	0.0419863	0.0865347	1.06281	NS
SLCO5A1	3.03296	-4.94564	2.4319	-2.03366	0.0419863	0.0865347	1.06281	NS
BEX5	3.03296	-4.94564	2.4319	-2.03366	0.0419863	0.0865347	1.06281	NS
BEX5-2	3.03296	-4.94564	2.4319	-2.03366	0.0419863	0.0865347	1.06281	NS
LOC124902920	3.0312	-4.94545	2.43167	-2.03376	0.0419755	0.0865347	1.06281	NS
POU2F3	3.0312	-4.94545	2.43167	-2.03376	0.0419755	0.0865347	1.06281	NS
YIPF7	3.0312	-4.94545	2.43167	-2.03376	0.0419755	0.0865347	1.06281	NS
GRM2	3.0312	-4.94545	2.43167	-2.03376	0.0419755	0.0865347	1.06281	NS
ERVH48-1	3.0312	-4.94545	2.43167	-2.03376	0.0419755	0.0865347	1.06281	NS
LOC105369896	3.0312	-4.94545	2.43167	-2.03376	0.0419755	0.0865347	1.06281	NS
MYL11	3.0312	-4.94545	2.43167	-2.03376	0.0419755	0.0865347	1.06281	NS
LEFTY2	3.0312	-4.94545	2.43167	-2.03376	0.0419755	0.0865347	1.06281	NS
LPAR3	3.0312	-4.94545	2.43167	-2.03376	0.0419755	0.0865347	1.06281	NS
TJP3	3.02944	-4.94512	2.44598	-2.02173	0.0432039	0.0881971	1.05455	NS
SMAD5-AS1	3.02593	-4.94311	2.72532	-1.81377	0.0697124	0.131242	0.881927	NS
ZFPM2-AS1	33.7354	-4.93204	0.76044	-6.48577	8.82812e-11	5.90561e-10	9.22874	SIG
ZNF711	115.931	-4.90497	0.3998	-12.2685	1.33627e-34	2.11664e-33	32.6744	SIG
CFD-2	362.828	-4.86517	0.22521	-21.6028	1.691e-103	6.79967e-102	101.168	SIG
CFD	361.893	-4.86132	0.225152	-21.5913	2.16936e-103	8.70949e-102	101.06	SIG
LOC348958	2.80939	-4.83536	5.16172	-0.936773	0.348875	0.484035	0.315123	NS
LOC124903356	2.8006	-4.83031	2.44093	-1.97888	0.0478298	0.0957721	1.01876	NS
C20orf141	2.8006	-4.83031	2.44093	-1.97888	0.0478298	0.0957721	1.01876	NS
LOC107986374	2.8006	-4.83031	2.44093	-1.97888	0.0478298	0.0957721	1.01876	NS
ACER1	2.8006	-4.83031	2.44093	-1.97888	0.0478298	0.0957721	1.01876	NS
LOC124906091	2.79884	-4.83007	2.43447	-1.98403	0.0472526	0.0948543	1.02294	NS
RNY4P4	2.79884	-4.83007	2.43447	-1.98403	0.0472526	0.0948543	1.02294	NS
SPINT1	2.79884	-4.83007	2.43447	-1.98403	0.0472526	0.0948543	1.02294	NS
LOC124900415	2.79884	-4.83007	2.43447	-1.98403	0.0472526	0.0948543	1.02294	NS
C2orf73	2.79884	-4.83007	2.43447	-1.98403	0.0472526	0.0948543	1.02294	NS
LOC107985287	2.79884	-4.83007	2.43447	-1.98403	0.0472526	0.0948543	1.02294	NS
HPSE2	2.79884	-4.83007	2.43447	-1.98403	0.0472526	0.0948543	1.02294	NS
LINC02674	2.79884	-4.83007	2.43447	-1.98403	0.0472526	0.0948543	1.02294	NS
WNT10A	2.79884	-4.83007	2.43447	-1.98403	0.0472526	0.0948543	1.02294	NS
LOC124905049	2.79884	-4.83007	2.43447	-1.98403	0.0472526	0.0948543	1.02294	NS
LINC01135	2.79884	-4.83007	2.43447	-1.98403	0.0472526	0.0948543	1.02294	NS
MMP13	2.79884	-4.83007	2.43447	-1.98403	0.0472526	0.0948543	1.02294	NS
GCNT2	2.79884	-4.83007	2.43447	-1.98403	0.0472526	0.0948543	1.02294	NS
LOC124907880	2.79884	-4.83007	2.43447	-1.98403	0.0472526	0.0948543	1.02294	NS
GCNT2-2	2.79884	-4.83007	2.43447	-1.98403	0.0472526	0.0948543	1.02294	NS
LOC124901306	2.79884	-4.83007	2.43447	-1.98403	0.0472526	0.0948543	1.02294	NS
PAPPA-AS2	2.79884	-4.83007	2.43447	-1.98403	0.0472526	0.0948543	1.02294	NS
LIPG	2.79884	-4.83007	2.43447	-1.98403	0.0472526	0.0948543	1.02294	NS
LINC00920	2.79884	-4.83007	2.43447	-1.98403	0.0472526	0.0948543	1.02294	NS
LINC02458	2.79884	-4.83007	2.43447	-1.98403	0.0472526	0.0948543	1.02294	NS
UMODL1	2.79884	-4.83007	2.43447	-1.98403	0.0472526	0.0948543	1.02294	NS
LOC124900743	2.79884	-4.83007	2.43447	-1.98403	0.0472526	0.0948543	1.02294	NS
LOC124900674	2.79884	-4.83007	2.43447	-1.98403	0.0472526	0.0948543	1.02294	NS
LNCSIK1	2.79884	-4.83007	2.43447	-1.98403	0.0472526	0.0948543	1.02294	NS
ALKAL2	2.79884	-4.83007	2.43447	-1.98403	0.0472526	0.0948543	1.02294	NS
LOC100128988	2.79884	-4.83007	2.43447	-1.98403	0.0472526	0.0948543	1.02294	NS
SLC12A5	2.79884	-4.83007	2.43447	-1.98403	0.0472526	0.0948543	1.02294	NS
CHRNA2	2.79884	-4.83007	2.43447	-1.98403	0.0472526	0.0948543	1.02294	NS
ITM2A	2.79884	-4.83007	2.43447	-1.98403	0.0472526	0.0948543	1.02294	NS
LOC105379235-2	2.79884	-4.83007	2.43447	-1.98403	0.0472526	0.0948543	1.02294	NS
CD70	2.79884	-4.83007	2.43447	-1.98403	0.0472526	0.0948543	1.02294	NS
LINC01531	2.79884	-4.83007	2.43447	-1.98403	0.0472526	0.0948543	1.02294	NS
LOC124903850	2.79884	-4.83007	2.43447	-1.98403	0.0472526	0.0948543	1.02294	NS
LOC112268307	2.79884	-4.83007	2.43447	-1.98403	0.0472526	0.0948543	1.02294	NS
CACNA1B	2.79884	-4.83007	2.43447	-1.98403	0.0472526	0.0948543	1.02294	NS
CARS1-AS1	2.79884	-4.83007	2.43447	-1.98403	0.0472526	0.0948543	1.02294	NS
CARS1-AS1-2	2.79884	-4.83007	2.43447	-1.98403	0.0472526	0.0948543	1.02294	NS
LOC107984798	2.79884	-4.83007	2.43447	-1.98403	0.0472526	0.0948543	1.02294	NS
LOC101927164	2.79884	-4.83007	2.43447	-1.98403	0.0472526	0.0948543	1.02294	NS
LOC107984580	2.79884	-4.83007	2.43447	-1.98403	0.0472526	0.0948543	1.02294	NS
CACNG4	2.79884	-4.83007	2.43447	-1.98403	0.0472526	0.0948543	1.02294	NS
HAO2	2.79884	-4.83007	2.43447	-1.98403	0.0472526	0.0948543	1.02294	NS
LOC124904015	2.79884	-4.83007	2.43447	-1.98403	0.0472526	0.0948543	1.02294	NS
RDUR	2.79884	-4.83007	2.43447	-1.98403	0.0472526	0.0948543	1.02294	NS
LOC105369315	2.79884	-4.83007	2.43447	-1.98403	0.0472526	0.0948543	1.02294	NS
FAM107A	2.79884	-4.83007	2.43447	-1.98403	0.0472526	0.0948543	1.02294	NS
LOC107984635	2.79884	-4.83007	2.43447	-1.98403	0.0472526	0.0948543	1.02294	NS
NODAL	2.79884	-4.83007	2.43447	-1.98403	0.0472526	0.0948543	1.02294	NS
HBB	2.79884	-4.83007	2.43447	-1.98403	0.0472526	0.0948543	1.02294	NS
LOC105369402	2.79884	-4.83007	2.43447	-1.98403	0.0472526	0.0948543	1.02294	NS
LOC105370670	2.79884	-4.83007	2.43447	-1.98403	0.0472526	0.0948543	1.02294	NS
LOC729681	2.79884	-4.83007	2.43447	-1.98403	0.0472526	0.0948543	1.02294	NS
CYSLTR2	2.79884	-4.83007	2.43447	-1.98403	0.0472526	0.0948543	1.02294	NS
SNED1-AS1	2.79884	-4.83007	2.43447	-1.98403	0.0472526	0.0948543	1.02294	NS
PRDM12	2.79884	-4.83007	2.43447	-1.98403	0.0472526	0.0948543	1.02294	NS
LOC107986141	2.79884	-4.83007	2.43447	-1.98403	0.0472526	0.0948543	1.02294	NS
LYPLAL1-DT	2.79884	-4.83007	2.43447	-1.98403	0.0472526	0.0948543	1.02294	NS
ADAMTS7P1	2.79884	-4.83007	2.43447	-1.98403	0.0472526	0.0948543	1.02294	NS
LOC105375864	2.79884	-4.83007	2.43447	-1.98403	0.0472526	0.0948543	1.02294	NS
LOC105370705	2.79709	-4.82983	2.44025	-1.97924	0.0477892	0.0957283	1.01896	NS
CDH15	2.79709	-4.82983	2.44025	-1.97924	0.0477892	0.0957283	1.01896	NS
KLRF1	2.79533	-4.82915	2.48875	-1.94039	0.0523319	0.103305	0.985881	NS
LOC107985192	2.79533	-4.82915	2.48875	-1.94039	0.0523319	0.103305	0.985881	NS
NFE2L1-DT	2.7883	-4.82467	5.16185	-0.934678	0.349954	0.485268	0.314018	NS
MEDAG	91.3732	-4.77971	0.432508	-11.0511	2.1644e-28	2.91025e-27	26.5361	SIG
STARD6	2.57176	-4.70757	2.9183	-1.61312	0.106718	0.188018	0.725801	NS
LOC124904914	2.57176	-4.70757	2.9183	-1.61312	0.106718	0.188018	0.725801	NS
LOC124901487	2.57	-4.70632	2.61188	-1.80189	0.0715624	0.134112	0.872532	NS
PPIAP40	2.56824	-4.7051	2.46503	-1.90874	0.0562954	0.109436	0.960839	NS
LOC100507346	2.56824	-4.7051	2.46503	-1.90874	0.0562954	0.109436	0.960839	NS
LINC02185	2.56649	-4.70465	2.44051	-1.92773	0.0538883	0.105593	0.976364	NS
LOC124900844	2.56649	-4.70465	2.44051	-1.92773	0.0538883	0.105593	0.976364	NS
PDC	2.56649	-4.70465	2.44051	-1.92773	0.0538883	0.105593	0.976364	NS
LOC284009	2.56649	-4.70465	2.44051	-1.92773	0.0538883	0.105593	0.976364	NS
LOC100128428	2.56649	-4.70465	2.44051	-1.92773	0.0538883	0.105593	0.976364	NS
GLRA4	2.56649	-4.70465	2.44051	-1.92773	0.0538883	0.105593	0.976364	NS
LOC124905008	2.56649	-4.70465	2.44051	-1.92773	0.0538883	0.105593	0.976364	NS
LOC105369389	2.56649	-4.70465	2.44051	-1.92773	0.0538883	0.105593	0.976364	NS
ZNF451-AS1	2.56649	-4.70465	2.44051	-1.92773	0.0538883	0.105593	0.976364	NS
LOC107985409	2.56649	-4.70465	2.44051	-1.92773	0.0538883	0.105593	0.976364	NS
C8orf17	2.56649	-4.70465	2.44051	-1.92773	0.0538883	0.105593	0.976364	NS
TDGF1P6	2.56649	-4.70465	2.44051	-1.92773	0.0538883	0.105593	0.976364	NS
LOC102724632	2.56649	-4.70465	2.44051	-1.92773	0.0538883	0.105593	0.976364	NS
CA6	2.56649	-4.70465	2.44051	-1.92773	0.0538883	0.105593	0.976364	NS
MIR6529	2.56649	-4.70465	2.44051	-1.92773	0.0538883	0.105593	0.976364	NS
EOMES	2.56649	-4.70465	2.44051	-1.92773	0.0538883	0.105593	0.976364	NS
LOC105372501	2.56649	-4.70465	2.44051	-1.92773	0.0538883	0.105593	0.976364	NS
LINC01088	2.56649	-4.70465	2.44051	-1.92773	0.0538883	0.105593	0.976364	NS
PDC-AS1	2.56473	-4.70443	2.44025	-1.92785	0.0538743	0.105593	0.976364	NS
LOC124909356	2.56473	-4.70443	2.44025	-1.92785	0.0538743	0.105593	0.976364	NS
LOC112268050	2.56473	-4.70443	2.44025	-1.92785	0.0538743	0.105593	0.976364	NS
LOC101927608	2.56473	-4.70443	2.44025	-1.92785	0.0538743	0.105593	0.976364	NS
AKR1D1P1	2.56473	-4.70443	2.44025	-1.92785	0.0538743	0.105593	0.976364	NS
LINC02795	2.56473	-4.70443	2.44025	-1.92785	0.0538743	0.105593	0.976364	NS
GNG4	2.56473	-4.70443	2.44025	-1.92785	0.0538743	0.105593	0.976364	NS
LOC124905249	2.56473	-4.70443	2.44025	-1.92785	0.0538743	0.105593	0.976364	NS
LOC105374807	2.56473	-4.70443	2.44025	-1.92785	0.0538743	0.105593	0.976364	NS
LOC124901076	2.56473	-4.70443	2.44025	-1.92785	0.0538743	0.105593	0.976364	NS
LOC105373948	2.56473	-4.70443	2.44025	-1.92785	0.0538743	0.105593	0.976364	NS
LINC01909	2.56473	-4.70443	2.44025	-1.92785	0.0538743	0.105593	0.976364	NS
MIR1250	2.56473	-4.70443	2.44025	-1.92785	0.0538743	0.105593	0.976364	NS
LOC107985695	2.56473	-4.70443	2.44025	-1.92785	0.0538743	0.105593	0.976364	NS
LINC00691	2.56473	-4.70443	2.44025	-1.92785	0.0538743	0.105593	0.976364	NS
SPATA45	2.56473	-4.70443	2.44025	-1.92785	0.0538743	0.105593	0.976364	NS
RAI14-DT	2.56473	-4.70443	2.44025	-1.92785	0.0538743	0.105593	0.976364	NS
ADGRV1	2.56473	-4.70443	2.44025	-1.92785	0.0538743	0.105593	0.976364	NS
SLITRK4	2.56473	-4.70443	2.44025	-1.92785	0.0538743	0.105593	0.976364	NS
TSPAN11-AS1	2.56297	-4.704	2.4627	-1.9101	0.0561202	0.109146	0.961994	NS
BEGAIN	2.56297	-4.704	2.4627	-1.9101	0.0561202	0.109146	0.961994	NS
LOC124901143	2.56297	-4.704	2.4627	-1.9101	0.0561202	0.109146	0.961994	NS
LOC105373796	2.56297	-4.704	2.4627	-1.9101	0.0561202	0.109146	0.961994	NS
LOC124902735	2.56297	-4.704	2.4627	-1.9101	0.0561202	0.109146	0.961994	NS
TFR2	2.55594	-4.69914	5.16338	-0.910091	0.362775	0.498804	0.30207	NS
CPO	7.02925	-4.66039	1.484	-3.14041	0.00168709	0.00518141	2.28555	NS
HOXD11	238.349	-4.65596	0.260837	-17.8501	2.88681e-71	8.51175e-70	69.07	SIG
RBP1	286.878	-4.65312	0.236879	-19.6435	6.57217e-86	2.29568e-84	83.6391	SIG
APBA2-2	97.5017	-4.64614	0.402093	-11.5549	6.97423e-31	1.00045e-29	28.9998	SIG
LOC112267937	20.8554	-4.64381	0.863301	-5.37913	7.48456e-08	4.00819e-07	6.39705	SIG
APBA2-3	87.4359	-4.59382	0.417804	-10.9952	4.03228e-28	5.38495e-27	26.2688	SIG
VCAM1	717.619	-4.57549	0.147653	-30.9882	7.77207e-211	5.75223e-209	208.24	SIG
PEAR1	979.779	-4.55982	0.126196	-36.1329	6.89711e-286	6.59591e-284	283.181	SIG
APBA2	91.2069	-4.54586	0.403114	-11.2768	1.70766e-29	2.36332e-28	27.6265	SIG
B3GNT4	109.839	-4.5344	1.49865	-3.02566	0.00248092	0.00737461	2.13226	NS
COL26A1	161.553	-4.53362	0.302872	-14.9687	1.17527e-50	2.61404e-49	48.5827	SIG
IL18R1	127.8	-4.51668	0.338244	-13.3533	1.13297e-40	2.05463e-39	38.6873	SIG
MEOX1	44.3112	-4.50807	1.6581	-2.71881	0.00655168	0.0176523	1.7532	NS
LINC00578	38.0024	-4.49818	1.54139	-2.91827	0.00351984	0.0101392	1.994	NS
CEBPA-DT	31.1947	-4.48051	0.671138	-6.67598	2.45589e-11	1.69989e-10	9.76958	SIG
CEBPA	280.252	-4.47795	0.22765	-19.6704	3.87041e-86	1.35565e-84	83.8679	SIG
EPHA3	266.658	-4.47156	0.23239	-19.2416	1.65999e-82	5.56979e-81	80.2542	SIG
PCDH7	297.386	-4.47013	0.220207	-20.2997	1.2949e-91	4.73695e-90	89.3245	SIG
TSKS	18.5303	-4.4652	0.866779	-5.15149	2.5842e-07	1.32129e-06	5.879	SIG
SMO	1078.39	-4.46201	0.117127	-38.0955	0	0	307.653	SIG
PAX8-AS1	620.619	-4.44288	0.152486	-29.1363	1.24433e-186	8.42778e-185	184.074	SIG
HOXD10	86.112	-4.355	0.391431	-11.1259	9.39048e-29	1.27338e-27	26.895	SIG
LOC124904247	11.2645	-4.32579	1.06111	-4.07665	4.56892e-05	0.000181097	3.74209	SIG
ELFN2	379.258	-4.28913	0.18589	-23.0735	8.54218e-118	3.87417e-116	115.412	SIG
SOBP	42.7188	-4.2454	0.535165	-7.93287	2.14146e-15	1.84294e-14	13.7345	SIG
ADRB1	20.6565	-4.1946	0.757828	-5.53503	3.11173e-08	1.72391e-07	6.76349	SIG
B3GNT5	175.395	-4.19274	0.26313	-15.9341	3.6752e-57	8.94591e-56	55.0484	SIG
C3	1431.34	-4.18436	0.0941994	-44.4203	0	0	307.653	SIG
PCYT1B	9.86199	-4.12449	1.06521	-3.87201	0.000107943	0.000406702	3.39072	SIG
PCDHA7-2	9.63734	-4.08829	1.08963	-3.75198	0.00017544	0.000642341	3.19223	SIG
PCDHA7	9.63734	-4.08829	1.08963	-3.75198	0.00017544	0.000642341	3.19223	SIG
FBXL2	124.509	-4.07932	0.301874	-13.5133	1.30498e-41	2.42514e-40	39.6153	SIG
ELOVL2	66.4774	-4.06646	0.409871	-9.92133	3.36251e-23	3.8991e-22	21.409	SIG
CFI	60.6188	-4.03859	0.423578	-9.53445	1.50681e-21	1.65984e-20	19.7799	SIG
LGR6	13.6325	-3.99881	0.873343	-4.57873	4.678e-06	2.09264e-05	4.6793	SIG
KRT8P13	4.46452	-3.97239	1.50385	-2.64148	0.00825445	0.0217221	1.6631	NS
PTPN20	25.8667	-3.91803	0.625948	-6.25935	3.86577e-10	2.46895e-09	8.60749	SIG
LOC105377635	4.23216	-3.89	1.50778	-2.57995	0.00988144	0.0254168	1.59488	NS
ADAMTS15	105.809	-3.88989	0.30866	-12.6025	2.04565e-36	3.36124e-35	34.4735	SIG
COL25A1	84.1818	-3.88137	0.344358	-11.2713	1.8179e-29	2.51045e-28	27.6002	SIG
LOC105371216	16.4646	-3.84704	0.765587	-5.02496	5.03538e-07	2.50924e-06	5.60046	SIG
DCC	15.997	-3.80243	0.761355	-4.99429	5.90514e-07	2.92666e-06	5.53363	SIG
CXCL5	23.9921	-3.80235	0.625058	-6.08321	1.17803e-09	7.28856e-09	8.13736	SIG
LOC124905990	7.9992	-3.80217	1.07638	-3.53237	0.000411847	0.00142153	2.84724	NS
TRHDE	195.057	-3.76403	0.221205	-17.016	6.24807e-65	1.70265e-63	62.7689	SIG
RASGRF2	68.2532	-3.71995	0.364639	-10.2017	1.94747e-24	2.34118e-23	22.6306	SIG
TMEM130	83.0726	-3.71357	0.335953	-11.0538	2.10025e-28	2.82698e-27	26.5487	SIG
RGS17P1	3.76569	-3.70944	1.51504	-2.44841	0.0143487	0.0352762	1.45252	NS
SOX11	399.219	-3.69485	0.153237	-24.1119	1.87468e-128	9.20538e-127	126.036	SIG
GJC1	964.92	-3.68656	0.0997063	-36.9742	2.98077e-299	2.97308e-297	296.527	SIG
EMILIN3	92.2809	-3.67821	0.311029	-11.8259	2.86723e-32	4.25403e-31	30.3712	SIG
ZBED3-AS1	21.672	-3.64405	0.647587	-5.62712	1.83244e-08	1.037e-07	6.98422	SIG
ADAMTS8	316.485	-3.63763	0.168825	-21.5468	5.67923e-103	2.27651e-101	100.643	SIG
CHST6	17.8951	-3.63026	0.686177	-5.29057	1.21937e-07	6.40384e-07	6.19356	SIG
LOC388996	3.534	-3.60971	1.51812	-2.37775	0.0174186	0.0417308	1.37954	NS
MAP3K9	10.6073	-3.60971	0.924099	-3.90619	9.37609e-05	0.000356741	3.44765	SIG
LOC101927262	3.53225	-3.60952	1.52283	-2.37027	0.0177753	0.0424498	1.37212	NS
SMIM10L2B-AS1	3.53225	-3.60952	1.52283	-2.37027	0.0177753	0.0424498	1.37212	NS
WIF1	52.7547	-3.60289	0.400664	-8.9923	2.42104e-19	2.46782e-18	17.6077	SIG
CILP	249.464	-3.57942	0.186503	-19.1923	4.29344e-82	1.43681e-80	79.8426	SIG
KRT18	92.587	-3.56327	0.301078	-11.835	2.57191e-32	3.82253e-31	30.4176	SIG
DND1P1-3	6.8297	-3.55715	1.08374	-3.28228	0.00102971	0.0033114	2.47999	NS
DND1P1	6.8297	-3.55715	1.08374	-3.28228	0.00102971	0.0033114	2.47999	NS
EMILIN2	4139.86	-3.54306	0.0530367	-66.8039	0	0	307.653	SIG
LOC105371206	16.7333	-3.52505	0.692163	-5.09281	3.52802e-07	1.78173e-06	5.74916	SIG
MICOS10-NBL1	123.68	-3.52264	3.15949	-1.11494	0.264877	0.392375	0.406299	NS
CXCL1	92.8504	-3.51075	0.296269	-11.8499	2.15499e-32	3.21224e-31	30.4932	SIG
HNRNPA1P16	9.93063	-3.5061	1.84779	-1.89746	0.0577675	0.111993	0.950809	NS
LOC102723862	6.59667	-3.50304	1.08493	-3.22883	0.00124298	0.00392365	2.40631	NS
LOC124904312	6.59667	-3.50304	1.08493	-3.22883	0.00124298	0.00392365	2.40631	NS
MKRN7P	6.60086	-3.50297	1.08334	-3.23349	0.00122286	0.00386824	2.41249	NS
LOC107986160	3.30165	-3.50288	1.5243	-2.29803	0.0215602	0.0499563	1.30141	NS
H4C3	6.5991	-3.50287	1.08098	-3.24044	0.00119344	0.00378057	2.42244	NS
PLN	6.5991	-3.50287	1.08098	-3.24044	0.00119344	0.00378057	2.42244	NS
NRN1L	6.60153	-3.50269	1.08492	-3.22853	0.00124429	0.00392678	2.40596	NS
SLPI	6.60153	-3.50269	1.08492	-3.22853	0.00124429	0.00392678	2.40596	NS
TMEM150C	51.8599	-3.47486	0.389841	-8.91352	4.94389e-19	4.99554e-18	17.3014	SIG
TMX2-CTNND1	84.4219	-3.47061	2.69741	-1.28665	0.198217	0.312888	0.504611	NS
RPL32P16	6.38081	-3.44954	1.53736	-2.2438	0.024845	0.0562305	1.25003	NS
CSTA	28.531	-3.43983	0.517582	-6.64596	3.01241e-11	2.07664e-10	9.68264	SIG
PI16	87.2562	-3.41293	0.297376	-11.4768	1.72535e-30	2.44615e-29	28.6115	SIG
IL1RL1	49.531	-3.40239	0.392078	-8.67783	4.03381e-18	3.92677e-17	16.406	SIG
DRP2	107.786	-3.39426	0.266985	-12.7133	4.99041e-37	8.26898e-36	35.0825	SIG
MANSC4	9.19881	-3.38801	0.913061	-3.71061	0.000206763	0.000749928	3.12498	SIG
SH2D7	9.19705	-3.38776	0.900172	-3.76346	0.000167579	0.000615413	3.21083	SIG
TRAT1	6.1302	-3.38757	1.08945	-3.10944	0.00187441	0.00570454	2.24378	NS
TMEM100	178.813	-3.36895	0.207404	-16.2434	2.48859e-59	6.26663e-58	57.203	SIG
COPG2IT1	24.0623	-3.35698	0.550172	-6.10169	1.04952e-09	6.51077e-09	8.18637	SIG
FGF14-AS2	11.7988	-3.32599	0.773427	-4.30033	1.70545e-05	7.14705e-05	4.14587	SIG
LOC101928391	5.90094	-3.32574	1.09271	-3.04357	0.00233791	0.00698154	2.15605	NS
NEFL	260.839	-3.28048	0.168716	-19.4439	3.28526e-84	1.12147e-82	81.9502	SIG
ACKR2	5.66197	-3.26194	1.09846	-2.96956	0.00298228	0.00873575	2.0587	NS
LOC128966559	2.83517	-3.26187	1.53666	-2.12271	0.0337785	0.0725161	1.13957	NS
PCDHA9-2	2.83098	-3.26182	1.53642	-2.123	0.0337538	0.0724869	1.13974	NS
PCDHA9	2.83098	-3.26182	1.53642	-2.123	0.0337538	0.0724869	1.13974	NS
EGFL6	863.002	-3.24429	0.0939721	-34.524	3.50568e-261	3.19693e-259	258.495	SIG
LRRN1	33.5305	-3.23984	0.453079	-7.15072	8.63269e-13	6.53892e-12	11.1845	SIG
PLEKHA6	329.631	-3.23945	0.149122	-21.7235	1.23068e-104	5.02785e-103	102.299	SIG
SFMBT2	100.123	-3.23241	0.265235	-12.187	3.64821e-34	5.68702e-33	32.2451	SIG
EGR3	235.19	-3.22434	0.17743	-18.1725	8.52769e-74	2.60774e-72	71.5837	SIG
LOC105371307	19.363	-3.22391	0.590531	-5.45934	4.77908e-08	2.60023e-07	6.58499	SIG
MRAP-AS1	10.6269	-3.16031	0.797291	-3.96382	7.37612e-05	0.000284418	3.54604	SIG
HEY1	41.828	-3.13331	0.395923	-7.91395	2.49355e-15	2.13874e-14	13.6698	SIG
CFAP107	10.3945	-3.12474	0.79844	-3.91356	9.09448e-05	0.000346646	3.46011	SIG
TNKS2-DT	5.19549	-3.12444	1.10542	-2.82648	0.00470622	0.0131375	1.88149	NS
RPS2P47	2.59862	-3.12441	1.54261	-2.0254	0.042826	0.0875515	1.05774	NS
LOC105378433	5.19968	-3.12435	1.09545	-2.85213	0.00434272	0.0122315	1.91252	NS
GPR179-2	2.60106	-3.12427	1.54258	-2.02535	0.0428309	0.0875547	1.05772	NS
LOC124902164	2.59511	-3.12362	1.61738	-1.93128	0.0534483	0.10511	0.978355	NS
FRRS1L	25.7643	-3.10984	0.498162	-6.24263	4.30274e-10	2.73981e-09	8.56228	SIG
STUM	48.6952	-3.10141	0.36441	-8.51075	1.72813e-17	1.63672e-16	15.786	SIG
STK26	111.591	-3.08445	0.242464	-12.7213	4.50445e-37	7.46862e-36	35.1268	SIG
TPTE2P1	9.93465	-3.05043	0.783671	-3.89249	9.92212e-05	0.000376115	3.42468	SIG
LOC124904774	4.96557	-3.05029	1.09931	-2.77474	0.00552455	0.0151633	1.81921	NS
ADAMTS17	12.2908	-3.03881	1.34605	-2.25758	0.0239717	0.0545831	1.26294	NS
TBX2	157.755	-3.03845	0.202687	-14.9908	8.42888e-51	1.8764e-49	48.7267	SIG
SH3RF2	39.2651	-3.03125	0.397499	-7.62581	2.42508e-14	1.98087e-13	12.7031	SIG
GPLD1	12.3047	-3.03087	1.36128	-2.22649	0.0259814	0.0583577	1.2339	NS
LINC02268	7.33669	-3.02453	0.912984	-3.31279	0.000923699	0.00299311	2.52388	NS
LOC124902381	7.33669	-3.02453	0.912984	-3.31279	0.000923699	0.00299311	2.52388	NS
JAKMIP2	7.33494	-3.02436	0.917465	-3.29643	0.000979216	0.00316097	2.50018	NS
CXCL6	43.7607	-3.01615	0.376801	-8.00462	1.19832e-15	1.05003e-14	13.9788	SIG
COL23A1	94.6225	-3.01285	0.258735	-11.6446	2.44604e-31	3.54669e-30	29.4502	SIG
LOC124902978	790.699	-3.00723	0.0946393	-31.7757	1.40166e-221	1.09116e-219	218.962	SIG
LOC105374181	12.065	-3.00411	0.702925	-4.27373	1.92228e-05	8.0084e-05	4.09645	SIG
FMO1	237.086	-2.99163	0.164756	-18.1579	1.11102e-73	3.39341e-72	71.4694	SIG
LOC101927522	9.46641	-2.97235	0.784633	-3.78821	0.000151738	0.000560299	3.25158	SIG
RPL36AP15	4.73321	-2.97235	1.10216	-2.69683	0.0070002	0.0187201	1.72769	NS
FRG2C	4.73321	-2.97235	1.10216	-2.69683	0.0070002	0.0187201	1.72769	NS
LOC100287175	4.7374	-2.97225	1.11488	-2.66599	0.00767628	0.0203537	1.69136	NS
PDXP-DT	4.73564	-2.97213	1.10849	-2.68125	0.00733468	0.0195295	1.70931	NS
ASIC4	13.9655	-2.94536	0.644372	-4.5709	4.85638e-06	2.16928e-05	4.66368	SIG
C2CD4C	18.4664	-2.93171	0.560108	-5.23419	1.65711e-07	8.60012e-07	6.0655	SIG
DLX2	80.4931	-2.92579	0.273593	-10.694	1.08625e-26	1.39448e-25	24.8556	SIG
ZNF560	8.99508	-2.89036	0.813146	-3.55454	0.000378642	0.00131505	2.88106	NS
LONRF2	17.9981	-2.88985	0.5618	-5.14391	2.69083e-07	1.37168e-06	5.86275	SIG
CXCR2P1	4.49733	-2.88965	1.11581	-2.58973	0.00960501	0.0247882	1.60576	NS
LOC107985315	4.49733	-2.88965	1.11581	-2.58973	0.00960501	0.0247882	1.60576	NS
DLX1-2	121.028	-2.88357	0.22205	-12.9861	1.46657e-38	2.51832e-37	36.5989	SIG
DLX1	121.028	-2.88357	0.22205	-12.9861	1.46657e-38	2.51832e-37	36.5989	SIG
F2R	1386.24	-2.86906	0.0685192	-41.8724	0	0	307.653	SIG
FCGBP-2	11.1394	-2.86869	1.36957	-2.09459	0.036207	0.0769207	1.11396	NS
FGFR4	15.3915	-2.85834	1.67809	-1.70332	0.0885076	0.160702	0.793978	NS
ASIP	17.5352	-2.84687	0.563421	-5.05283	4.35319e-07	2.17992e-06	5.66156	SIG
PAX6	28.4349	-2.84353	0.445459	-6.38339	1.73212e-10	1.13463e-09	8.94515	SIG
GRIA4	13.0326	-2.83215	0.647892	-4.37133	1.23494e-05	5.26338e-05	4.27873	SIG
TMEM30B	34.6003	-2.8248	0.401694	-7.03222	2.03277e-12	1.50449e-11	10.8226	SIG
MAGEL2	34.5986	-2.82477	0.401868	-7.0291	2.07876e-12	1.5363e-11	10.8135	SIG
MAGEL2-2	34.5986	-2.82477	0.401868	-7.0291	2.07876e-12	1.5363e-11	10.8135	SIG
FAM78B	23.7006	-2.81868	0.482553	-5.84118	5.18317e-09	3.05017e-08	7.51568	SIG
NDRG2	236.071	-2.81226	0.158465	-17.7469	1.82274e-70	5.31906e-69	68.2742	SIG
TRIL	1833.89	-2.80557	0.0592106	-47.3829	0	0	307.653	SIG
KRT8P3	17.0799	-2.80279	0.632436	-4.43173	9.3479e-06	4.04558e-05	4.39302	SIG
LOC105377459	4.2643	-2.80266	1.11764	-2.50766	0.0121532	0.0305103	1.51555	NS
LOC124903375	4.26254	-2.80253	1.12442	-2.49242	0.0126878	0.0316902	1.49907	NS
G0S2	12.8002	-2.80243	0.648673	-4.32025	1.55853e-05	6.55824e-05	4.18321	SIG
LINC03054	4.26673	-2.80243	1.11037	-2.52387	0.0116072	0.0292981	1.53316	NS
HNRNPA1P76	4.26673	-2.80243	1.11037	-2.52387	0.0116072	0.0292981	1.53316	NS
ZFPM2	23.4682	-2.8024	0.48292	-5.80303	6.51289e-09	3.80288e-08	7.41989	SIG
LOC105369767	12.7984	-2.80237	0.649614	-4.3139	1.60401e-05	6.73965e-05	4.17136	SIG
IGLC3	4.26322	-2.80201	1.13488	-2.46899	0.0135496	0.0335541	1.47425	NS
ANO9	10.6729	-2.79829	1.37375	-2.03697	0.0416526	0.0860902	1.06505	NS
PAX8	99.333	-2.78697	0.238843	-11.6686	1.84389e-31	2.6812e-30	29.5717	SIG
ARC	21.1013	-2.7843	0.506315	-5.49915	3.81623e-08	2.09421e-07	6.67898	SIG
EBF4	282.598	-2.78343	0.144447	-19.2695	9.67779e-83	3.26006e-81	80.4868	SIG
PTPRN	533.233	-2.77591	0.105965	-26.1964	2.92209e-151	1.67293e-149	148.777	SIG
ZNF444P1	10.4322	-2.76573	0.714334	-3.87175	0.000108056	0.000407006	3.3904	SIG
F2RL1	16.6022	-2.75668	0.566088	-4.86969	1.11773e-06	5.37478e-06	5.26964	SIG
LOC442155	8.30111	-2.75667	0.79317	-3.4755	0.000509894	0.00172995	2.76197	NS
WNT11	1019.1	-2.75027	0.0776287	-35.4285	6.21034e-275	5.82996e-273	272.234	SIG
TVP23A	59.7407	-2.74467	0.377686	-7.26706	3.67398e-13	2.83933e-12	11.5468	SIG
TASL	6.16409	-2.74146	0.930161	-2.9473	0.00320566	0.00932057	2.03056	NS
CRTC3-AS1	6.16963	-2.74059	0.929985	-2.94692	0.00320952	0.00932968	2.03013	NS
ABCA8	82.0669	-2.73791	0.258988	-10.5716	4.0369e-26	5.09783e-25	24.2926	SIG
CD3G	22.5329	-2.73535	0.484608	-5.64445	1.65714e-08	9.40506e-08	7.02664	SIG
LOC105371874	18.2644	-2.71996	0.53543	-5.07995	3.77536e-07	1.90288e-06	5.72059	SIG
EGLN3	56.7013	-2.71617	0.307936	-8.82055	1.13899e-18	1.13784e-17	16.9439	SIG
MIR600HG	58.6247	-2.7096	0.807998	-3.35347	0.000798042	0.00261682	2.58223	NS
LOC124906220	8.06875	-2.70941	0.796755	-3.40055	0.000672502	0.00223095	2.65151	NS
OGN-2	68.5703	-2.70933	0.280536	-9.65769	4.56012e-22	5.10917e-21	20.2916	SIG
OGN	68.5703	-2.70933	0.280536	-9.65769	4.56012e-22	5.10917e-21	20.2916	SIG
CXCL3	8.06699	-2.70932	0.794463	-3.41025	0.000649034	0.00216012	2.66552	NS
VSTM5	8.06699	-2.70932	0.794463	-3.41025	0.000649034	0.00216012	2.66552	NS
P2RX5	8.06699	-2.70932	0.794463	-3.41025	0.000649034	0.00216012	2.66552	NS
LOC124901361	8.06699	-2.70932	0.794463	-3.41025	0.000649034	0.00216012	2.66552	NS
LOC124904970	12.0996	-2.70929	0.651958	-4.15562	3.24406e-05	0.000131128	3.8823	SIG
LOC105374938	4.03681	-2.70914	1.12517	-2.40776	0.0160506	0.0388949	1.41011	NS
WNK4	136.667	-2.70363	0.200872	-13.4594	2.70931e-41	4.99852e-40	39.3012	SIG
MMP8	51.9681	-2.69444	0.31961	-8.4304	3.44482e-17	3.22552e-16	15.4914	SIG
DIRC1	41.7725	-2.68625	0.355759	-7.55077	4.32681e-14	3.49955e-13	12.456	SIG
H2AZ1-DT	9.97584	-2.68615	1.39983	-1.91891	0.0549953	0.1074	0.968997	NS
IGFBP2	1735.24	-2.6852	0.0601912	-44.6111	0	0	307.653	SIG
FHAD1	27.7654	-2.68153	0.4328	-6.19577	5.80019e-10	3.65955e-09	8.43657	SIG
INSRR	45.565	-2.67973	0.339934	-7.88309	3.19384e-15	2.72748e-14	13.5642	SIG
TCP11	5.93727	-2.67653	0.932479	-2.87034	0.00410028	0.0116188	1.93484	NS
ASRGL1	13.766	-2.66736	0.608665	-4.38231	1.17427e-05	5.02158e-05	4.29916	SIG
HGF	258.045	-2.65739	0.146184	-18.1784	7.65143e-74	2.3454e-72	71.6298	SIG
LOC124902005	11.6349	-2.64376	0.65445	-4.03967	5.35256e-05	0.000210297	3.67717	SIG
TMEM176B	412.404	-2.64136	0.116883	-22.5984	4.49764e-113	1.98005e-111	110.703	SIG
ADD2	214.646	-2.6392	0.159214	-16.5764	1.03168e-61	2.68257e-60	59.5714	SIG
CERS4	34.4364	-2.6212	0.383873	-6.82831	8.59233e-12	6.13182e-11	10.2124	SIG
CNTN1	368.585	-2.6183	0.122127	-21.4392	5.76262e-102	2.29194e-100	99.6398	SIG
LOC101928068	15.1931	-2.61551	1.7767	-1.47212	0.14099	0.237047	0.625166	NS
FLT1	93.3426	-2.61399	0.236696	-11.0436	2.35337e-28	3.16101e-27	26.5002	SIG
TMEM26-AS1	5.69938	-2.61069	0.964411	-2.70703	0.00678879	0.0182296	1.73922	NS
LINC00602	3.80377	-2.61029	1.15494	-2.26012	0.0238139	0.0542672	1.26546	NS
SLC14A2	5.69586	-2.61009	0.938058	-2.78244	0.00539515	0.0148448	1.82843	NS
LAMP3	19.0031	-2.60983	0.511845	-5.09887	3.41693e-07	1.72802e-06	5.76245	SIG
LOC105370781	5.69829	-2.60981	0.920843	-2.83415	0.00459473	0.0128575	1.89084	NS
PCDHAC1-2	3.80026	-2.60978	1.12065	-2.3288	0.0198695	0.0466657	1.331	NS
PCDHAC1	3.80026	-2.60978	1.12065	-2.3288	0.0198695	0.0466657	1.331	NS
CLDN3	3.7985	-2.60962	1.12548	-2.31867	0.0204129	0.0477612	1.32092	NS
FOXO6-2	3.80269	-2.60952	1.1293	-2.31073	0.0208476	0.0486094	1.31328	NS
HIGD2AP2	5.69964	-2.60768	1.06398	-2.45088	0.0142508	0.0350593	1.4552	NS
VAT1L	139.444	-2.5958	0.194059	-13.3763	8.31802e-41	1.52035e-39	38.8181	SIG
GPR88	22.3351	-2.57502	0.468483	-5.4965	3.87394e-08	2.12536e-07	6.67257	SIG
TRPM2	11.1667	-2.57498	0.656714	-3.92102	8.81763e-05	0.000336395	3.47315	SIG
LOC105369914	9.26511	-2.5677	0.726754	-3.53311	0.000410705	0.00141811	2.84829	NS
CLEC17A	9.27525	-2.56406	1.39886	-1.83296	0.0668088	0.12655	0.897737	NS
CA5BP1-CA5B	358.656	-2.55809	0.919811	-2.7811	0.00541752	0.0149047	1.82668	NS
KCNC1	7.36464	-2.55716	0.80616	-3.17203	0.00151378	0.00469374	2.32848	NS
GGT5	40.3982	-2.55237	0.351887	-7.25339	4.06457e-13	3.13171e-12	11.5042	SIG
HLA-DQB1	12.8403	-2.544	1.70226	-1.49448	0.13505	0.228823	0.6405	NS
LOC124903182	5.46594	-2.53948	0.92364	-2.74942	0.00597006	0.0162637	1.78878	NS
PLEKHH1	16.3943	-2.53943	0.548563	-4.62923	3.67019e-06	1.66485e-05	4.77862	SIG
GUCY1A1	131.215	-2.53941	0.197816	-12.8372	1.01422e-37	1.70939e-36	35.7672	SIG
FCGBP	5.4708	-2.539	0.941551	-2.69661	0.00700484	0.018729	1.72749	NS
GPM6B	308.577	-2.52273	0.136332	-18.5043	1.90799e-76	6.09745e-75	74.2149	SIG
FAM220A	64.7234	-2.51581	0.454779	-5.53194	3.16711e-08	1.75307e-07	6.7562	SIG
GATA6-AS1	7.12742	-2.50353	0.872066	-2.87081	0.00409424	0.0116055	1.93534	NS
TRHDE-AS1	28.5344	-2.50284	0.409448	-6.11271	9.79537e-10	6.09739e-09	8.21486	SIG
IGHG2	3.56614	-2.50279	1.12798	-2.21881	0.0264993	0.0593122	1.22686	NS
IGHG2-2	3.56614	-2.50279	1.12798	-2.21881	0.0264993	0.0593122	1.22686	NS
CEACAM21-2	3.56857	-2.50248	1.13839	-2.19826	0.0279305	0.0619831	1.20773	NS
LMO2	67.5426	-2.49699	0.269657	-9.25987	2.04686e-20	2.16326e-19	18.6649	SIG
EGR2	544.845	-2.49453	0.0986885	-25.2768	5.74892e-141	3.05819e-139	138.515	SIG
TNFSF8	17.6019	-2.4805	0.514763	-4.81873	1.44478e-06	6.85198e-06	5.16418	SIG
CNR2	8.80215	-2.48044	0.722066	-3.4352	0.000592121	0.00198441	2.70237	NS
CECR7	49.2542	-2.47906	0.335173	-7.39637	1.39956e-13	1.10605e-12	11.9562	SIG
CZ1P-ASNS	726.113	-2.47731	0.31962	-7.7508	9.13136e-15	7.61463e-14	13.1184	SIG
LOC124909402	5.23668	-2.46487	0.949096	-2.59708	0.0094021	0.0243309	1.61384	NS
LOC124904493	12.1335	-2.45455	0.613713	-3.99951	6.34734e-05	0.000246949	3.60739	SIG
MUC5B	6.89682	-2.44717	0.863304	-2.83466	0.0045875	0.012844	1.8913	NS
GRP	20.7015	-2.44626	0.47219	-5.18068	2.2108e-07	1.13674e-06	5.94434	SIG
GREB1	13.7999	-2.44623	0.57585	-4.24803	2.15658e-05	8.92626e-05	4.04933	SIG
PDE10A	17.1354	-2.4347	0.516195	-4.71662	2.39791e-06	1.10961e-05	4.95483	SIG
LOC105378150	8.56979	-2.43467	0.724637	-3.35985	0.00077984	0.00256108	2.59158	NS
PPP2R2C	46.1642	-2.43125	0.321467	-7.56298	3.93934e-14	3.1902e-13	12.4962	SIG
MAGEB17	23.803	-2.42134	0.438768	-5.51849	3.41923e-08	1.88486e-07	6.72472	SIG
COL15A1	17652.5	-2.41785	0.0203189	-118.995	0	0	307.653	SIG
FZD3	140.219	-2.4104	0.186087	-12.9531	2.25646e-38	3.85137e-37	36.4144	SIG
SBK1	20.2368	-2.40731	0.473538	-5.08367	3.70205e-07	1.86688e-06	5.72888	SIG
IRF5	20.2351	-2.40727	0.473343	-5.08568	3.66312e-07	1.84777e-06	5.73335	SIG
B4GALNT4	318.784	-2.3987	0.127188	-18.8595	2.45341e-79	8.01091e-78	77.0963	SIG
PRDM16	38.5756	-2.39783	0.3467	-6.91614	4.64131e-12	3.35821e-11	10.4739	SIG
ZNF853	138.578	-2.39026	0.186538	-12.8138	1.37186e-37	2.30605e-36	35.6371	SIG
LOC107984690	48.3503	-2.38779	0.338199	-7.06033	1.66111e-12	1.23694e-11	10.9077	SIG
LOC101929007	3.33135	-2.38768	1.14425	-2.08667	0.0369177	0.0780474	1.10764	NS
LOC107986596	3.33554	-2.38757	1.14062	-2.09322	0.0363291	0.0771415	1.11271	NS
AOAH-IT1	3.32784	-2.38741	1.24337	-1.9201	0.0548449	0.107163	0.969954	NS
LINC01563	11.6712	-2.38741	0.617996	-3.86314	0.000111938	0.000420631	3.3761	SIG
FER1L6	83.3404	-2.3874	0.237806	-10.0393	1.024e-23	1.20492e-22	21.919	SIG
DMRT2	10.0014	-2.38739	0.663646	-3.59738	0.000321436	0.00113036	2.94678	NS
H4C2	6.66757	-2.38739	0.808532	-2.95275	0.0031496	0.00917952	2.03718	NS
LOC105372107	3.33379	-2.38739	1.13396	-2.10536	0.03526	0.0752154	1.12369	NS
DUSP8P2	3.33379	-2.38739	1.13396	-2.10536	0.03526	0.0752154	1.12369	NS
LETM1P3	3.33379	-2.38739	1.13396	-2.10536	0.03526	0.0752154	1.12369	NS
LOC124903332	3.33379	-2.38739	1.13396	-2.10536	0.03526	0.0752154	1.12369	NS
H4C13	3.33379	-2.38739	1.13396	-2.10536	0.03526	0.0752154	1.12369	NS
LOC101929698	3.33379	-2.38739	1.13396	-2.10536	0.03526	0.0752154	1.12369	NS
LINC00543	3.33379	-2.38739	1.13396	-2.10536	0.03526	0.0752154	1.12369	NS
CHRDL2	3.33379	-2.38739	1.13396	-2.10536	0.03526	0.0752154	1.12369	NS
LOC124902880	3.33379	-2.38739	1.13396	-2.10536	0.03526	0.0752154	1.12369	NS
DYNLL1P4	3.33379	-2.38739	1.13396	-2.10536	0.03526	0.0752154	1.12369	NS
LOC124901359	3.33797	-2.38726	1.15777	-2.06194	0.0392133	0.0817364	1.08758	NS
PNISR-AS1	6.66405	-2.38713	0.821772	-2.90486	0.00367416	0.0105281	1.97765	NS
LINC01275	3.33622	-2.3871	1.14439	-2.08591	0.036987	0.078155	1.10704	NS
LOC728485	3.33622	-2.3871	1.14439	-2.08591	0.036987	0.078155	1.10704	NS
GSDMC-2	3.33622	-2.3871	1.14439	-2.08591	0.036987	0.078155	1.10704	NS
RPS8P9	8.32797	-2.3871	0.756899	-3.15379	0.00161167	0.0049719	2.30348	NS
CEACAM21	3.33446	-2.38679	1.15637	-2.06404	0.0390139	0.081374	1.08951	NS
ELMOD1	6.67243	-2.38656	0.870028	-2.74309	0.00608638	0.0165382	1.78151	NS
GCK	29.5491	-2.35978	0.458564	-5.14602	2.66075e-07	1.35716e-06	5.86737	SIG
LINC00623	52.4019	-2.35676	0.307956	-7.65289	1.96511e-14	1.61238e-13	12.7925	SIG
MEGF10	98.1501	-2.35495	0.218416	-10.782	4.18815e-27	5.44502e-26	25.264	SIG
CBX2	138.886	-2.35305	0.184543	-12.7507	3.09005e-37	5.14108e-36	35.2889	SIG
ITPRIP-AS1	9.76305	-2.34675	0.672835	-3.48786	0.000486903	0.00165812	2.78038	NS
TAFA3	17.8706	-2.34296	0.496077	-4.72298	2.32411e-06	1.07761e-05	4.96754	SIG
ARAP2	25.9697	-2.34157	0.413426	-5.66382	1.48036e-08	8.43741e-08	7.07379	SIG
PCDHGB1	347.244	-2.34111	0.194335	-12.0468	2.01696e-33	3.09874e-32	31.5088	SIG
LOC112267901	8.09913	-2.3385	0.728605	-3.20956	0.00132938	0.00416683	2.38019	NS
GRPR	280.244	-2.338	0.144204	-16.2132	4.07105e-59	1.01912e-57	56.9918	SIG
NEFM	62.9093	-2.33083	0.269095	-8.66176	4.64554e-18	4.51024e-17	16.3458	SIG
LOC124905202	6.43873	-2.3264	0.8412	-2.76558	0.00568222	0.0155492	1.80829	NS
LOC124900816	25.7367	-2.32609	0.415513	-5.59811	2.167e-08	1.21877e-07	6.91408	SIG
LOC105372255	6.43521	-2.32604	0.812306	-2.8635	0.00418989	0.0118464	1.92641	NS
CLEC18C	6.43521	-2.32604	0.812306	-2.8635	0.00418989	0.0118464	1.92641	NS
LOC124903827	12.8687	-2.32599	0.579212	-4.01578	5.92488e-05	0.000231643	3.63518	SIG
TCEAL7	464.782	-2.31951	0.111315	-20.8373	1.98882e-96	7.5011e-95	94.1249	SIG
FCRL6	11.212	-2.31193	1.7074	-1.35406	0.175716	0.284276	0.54626	NS
OLFM2	1022.02	-2.31073	0.0716715	-32.2405	4.77735e-228	3.87253e-226	225.412	SIG
HEATR5A-DT	4.76291	-2.3053	0.961269	-2.39819	0.0164765	0.0397158	1.40104	NS
LINC03033	4.76291	-2.3053	0.961269	-2.39819	0.0164765	0.0397158	1.40104	NS
LOC124905255	9.53664	-2.30501	0.669104	-3.44491	0.000571244	0.00192024	2.71664	NS
GBP4	47.6737	-2.30499	0.306622	-7.51735	5.58994e-14	4.49554e-13	12.3472	SIG
LOC105374003	4.77021	-2.30435	0.962201	-2.39487	0.0166261	0.0400464	1.39744	NS
TET3	758.968	-2.30349	0.0813285	-28.3233	1.78528e-176	1.14825e-174	173.94	SIG
RAMP2	34.5681	-2.28544	0.357719	-6.38893	1.67051e-10	1.0954e-09	8.96043	SIG
IL22RA1	21.9371	-2.28048	0.442805	-5.15006	2.60397e-07	1.33006e-06	5.87613	SIG
FILIP1	124.715	-2.27163	0.191614	-11.8553	2.02075e-32	3.01919e-31	30.5201	SIG
LPAL2	9.29699	-2.26725	1.58521	-1.43026	0.152644	0.253354	0.596272	NS
LOC105377302	6.19623	-2.26278	0.885811	-2.55447	0.0106349	0.0271199	1.56671	NS
MAL	6.19623	-2.26278	0.885811	-2.55447	0.0106349	0.0271199	1.56671	NS
LOC105376374	3.099	-2.26229	1.1569	-1.95548	0.050527	0.100214	0.999071	NS
LOC124903246	3.09724	-2.26207	1.15638	-1.95617	0.0504455	0.100069	0.999701	NS
LOC112268090	3.09724	-2.26207	1.15638	-1.95617	0.0504455	0.100069	0.999701	NS
P2RY4	3.10143	-2.26194	1.14389	-1.97741	0.0479955	0.0960587	1.01746	NS
RPL38P5	3.10143	-2.26194	1.14389	-1.97741	0.0479955	0.0960587	1.01746	NS
LOC105369164	3.10143	-2.26194	1.14389	-1.97741	0.0479955	0.0960587	1.01746	NS
LOC107985534	12.4022	-2.26186	0.581605	-3.889	0.00010066	0.000381023	3.41905	SIG
GAPT	6.2011	-2.26186	0.814702	-2.7763	0.00549812	0.0151021	1.82096	NS
APOL4	136.421	-2.26184	0.182736	-12.3777	3.45189e-35	5.533e-34	33.257	SIG
CYP11A1-2	12.4004	-2.2618	0.582723	-3.88143	0.000103844	0.000392473	3.40619	SIG
SNORA80D	3.09791	-2.2615	1.16204	-1.94614	0.0516379	0.102124	0.990872	NS
LOC100233156	3.1021	-2.26142	1.1566	-1.95524	0.0505548	0.100254	0.9989	NS
MCM8-AS1	3.10034	-2.26072	1.2006	-1.88299	0.0597021	0.115217	0.938484	NS
LOC101060227	3.09615	-2.26069	1.25322	-1.80391	0.071246	0.133646	0.874043	NS
LOC107985203	6.20772	-2.26027	1.02523	-2.20464	0.0274792	0.0611943	1.21329	NS
PTGS2	580.797	-2.25557	0.0912677	-24.7138	7.60889e-135	3.90916e-133	132.408	SIG
CCR2	20.0348	-2.25175	0.460246	-4.89249	9.95677e-07	4.81326e-06	5.31756	SIG
VIT	1061.01	-2.25019	0.0685653	-32.8182	3.24239e-236	2.73239e-234	233.563	SIG
LOC128966703	30.7738	-2.24862	0.374296	-6.0076	1.88295e-09	1.14638e-08	7.94067	SIG
TBC1D7-LOC100130357	13.8289	-2.24757	0.574593	-3.91158	9.16955e-05	0.000349352	3.45674	SIG
FMNL1-DT	13.8432	-2.24744	0.573803	-3.91675	8.97499e-05	0.000342143	3.46579	SIG
TMEM51	96.8607	-2.24723	0.217316	-10.3408	4.60495e-25	5.63946e-24	23.2488	SIG
CXCL8	38.404	-2.24603	0.335574	-6.6931	2.18485e-11	1.51845e-10	9.8186	SIG
ZFP92	24.5703	-2.24535	0.416118	-5.39596	6.81581e-08	3.66698e-07	6.43569	SIG
STEAP1B-AS1	42.7113	-2.23345	0.318503	-7.01234	2.34371e-12	1.72512e-11	10.7632	SIG
WWP1-AS1	19.8439	-2.23123	1.08462	-2.05716	0.0396708	0.0825485	1.08329	NS
GPRC5C	12.1698	-2.22872	0.58332	-3.82076	0.000133042	0.000494988	3.30541	SIG
GPRC5C-2	12.1698	-2.22872	0.58332	-3.82076	0.000133042	0.000494988	3.30541	SIG
LOC124900722	12.1681	-2.22866	0.583101	-3.82208	0.000132329	0.000492694	3.30742	SIG
BACH2-2	36.5042	-2.22865	0.342938	-6.49871	8.10137e-11	5.43654e-10	9.26468	SIG
INHBE	331.445	-2.22778	0.120687	-18.4592	4.39951e-76	1.39376e-74	73.8558	SIG
LINC02803	4.53056	-2.21794	0.965624	-2.2969	0.0216245	0.0500735	1.30039	NS
CFAP221	4.53056	-2.21794	0.965624	-2.2969	0.0216245	0.0500735	1.30039	NS
ADGRL3	13.6014	-2.21751	0.551341	-4.02203	5.76999e-05	0.000225967	3.64595	SIG
SULT6B2P	9.06665	-2.21738	0.672507	-3.29719	0.000976562	0.003154	2.50114	NS
SPATC1	4.53785	-2.21698	0.966568	-2.29366	0.0218099	0.050448	1.29716	NS
HLA-DQA1	4.53785	-2.21698	0.966568	-2.29366	0.0218099	0.050448	1.29716	NS
PIEZO2	1029.37	-2.20994	0.0692583	-31.9087	2.02498e-223	1.58607e-221	220.8	SIG
LVRN	85.6822	-2.20796	0.226033	-9.76827	1.54055e-22	1.74907e-21	20.7572	SIG
TMEM176A	239.621	-2.20157	0.141694	-15.5375	1.93288e-54	4.52375e-53	52.3445	SIG
LOC105375059	16.4729	-2.20099	0.502022	-4.38425	1.16386e-05	4.97874e-05	4.30288	SIG
LINC01473	5.96212	-2.19575	0.91516	-2.3993	0.0164263	0.0396136	1.40216	NS
TMEM239	5.9705	-2.19494	0.826986	-2.65414	0.00795109	0.0210212	1.67734	NS
PCDHA6-2	5.96698	-2.19469	0.81882	-2.68031	0.00735539	0.0195679	1.70846	NS
PCDHA6	5.96698	-2.19469	0.81882	-2.68031	0.00735539	0.0195679	1.70846	NS
NSUN7	68.5153	-2.19172	0.251215	-8.72447	2.67418e-18	2.63132e-17	16.5798	SIG
LOC124903464	7.4003	-2.18101	0.735553	-2.96512	0.0030256	0.00885452	2.05283	NS
HAND2	601.683	-2.17862	0.0884361	-24.6349	5.33954e-134	2.72135e-132	131.565	SIG
FBXO38-DT	7.40759	-2.1767	1.41687	-1.53628	0.12447	0.213618	0.670362	NS
LOC107986432	7.40584	-2.17629	1.42916	-1.52278	0.127815	0.218531	0.660486	NS
PLAAT4	132.782	-2.17479	0.191358	-11.365	6.24546e-30	8.70954e-29	28.06	SIG
CPA5	20.5359	-2.16496	0.446871	-4.84471	1.26799e-06	6.06195e-06	5.21739	SIG
HES1	204.905	-2.16097	0.14747	-14.6536	1.27757e-48	2.74361e-47	46.5617	SIG
EFNB3	857.173	-2.15691	0.0744595	-28.9676	1.68297e-184	1.11618e-182	181.952	SIG
SERPINA3	26.2705	-2.15603	0.395851	-5.44657	5.13513e-08	2.78861e-07	6.55461	SIG
COL14A1	12108.9	-2.15444	0.0216805	-99.3719	0	0	307.653	SIG
NIPAL4	14.5689	-2.1529	0.525944	-4.0934	4.25095e-05	0.000169098	3.77186	SIG
LOC107985320	14.5689	-2.1529	0.525944	-4.0934	4.25095e-05	0.000169098	3.77186	SIG
HAL	20.3088	-2.14494	0.452926	-4.73574	2.18253e-06	1.01436e-05	4.99381	SIG
PPARG	323.198	-2.14364	0.118205	-18.135	1.6878e-73	5.13051e-72	71.2898	SIG
CRLF1	46.3417	-2.14226	0.29999	-7.1411	9.25858e-13	6.99227e-12	11.1554	SIG
BHLHE22	101.28	-2.14069	0.207769	-10.3032	6.81265e-25	8.31919e-24	23.0799	SIG
SLC25A41	26.0364	-2.14025	0.396922	-5.3921	6.9638e-08	3.74108e-07	6.427	SIG
OLFML2A	2190.3	-2.13816	0.0531314	-40.2428	0	0	307.653	SIG
BACH2	96.5158	-2.13293	0.21067	-10.1245	4.30318e-24	5.11533e-23	22.2911	SIG
PDZD2	54.7113	-2.13192	0.276246	-7.71748	1.18651e-14	9.82689e-14	13.0076	SIG
CARD6	119.224	-2.1278	0.190001	-11.1989	4.12975e-29	5.64502e-28	27.2483	SIG
MAP3K15	5.728	-2.12598	1.04005	-2.04412	0.0409416	0.084861	1.07129	NS
PGF	464.721	-2.1252	0.100583	-21.1287	4.32975e-99	1.6625e-97	96.7792	SIG
ANKRD55	2.85609	-2.12464	3.59879	-0.590377	0.554938	0.680716	0.167034	NS
LOC124903584	11.471	-2.12442	0.588767	-3.60826	0.000308257	0.00108819	2.9633	NS
GRASLND	17.2039	-2.12436	0.482296	-4.40468	1.05942e-05	4.55485e-05	4.34153	SIG
LOC124902669	14.3366	-2.12436	0.526823	-4.03239	5.52126e-05	0.000216559	3.66442	SIG
MLANA	8.60193	-2.12436	0.674953	-3.14741	0.00164722	0.00507177	2.29484	NS
NUP210L	5.73462	-2.12435	0.821947	-2.58454	0.00975091	0.0251292	1.59982	NS
LOC124902986	5.73462	-2.12435	0.821947	-2.58454	0.00975091	0.0251292	1.59982	NS
LOC124905011	2.86731	-2.12435	1.15193	-1.84417	0.0651576	0.123974	0.906668	NS
DNAH2	2.86731	-2.12435	1.15193	-1.84417	0.0651576	0.123974	0.906668	NS
TRAJ23	2.86731	-2.12435	1.15193	-1.84417	0.0651576	0.123974	0.906668	NS
RPSAP46	2.86731	-2.12435	1.15193	-1.84417	0.0651576	0.123974	0.906668	NS
RN7SL862P	2.86731	-2.12435	1.15193	-1.84417	0.0651576	0.123974	0.906668	NS
PRDX3P4	2.86731	-2.12435	1.15193	-1.84417	0.0651576	0.123974	0.906668	NS
EIF4HP2	2.86731	-2.12435	1.15193	-1.84417	0.0651576	0.123974	0.906668	NS
RPL7AP4	2.86731	-2.12435	1.15193	-1.84417	0.0651576	0.123974	0.906668	NS
LOC124902371	2.86731	-2.12435	1.15193	-1.84417	0.0651576	0.123974	0.906668	NS
TBILA	2.86731	-2.12435	1.15193	-1.84417	0.0651576	0.123974	0.906668	NS
LOC102724102	20.0694	-2.12431	0.448186	-4.7398	2.13925e-06	9.95145e-06	5.00211	SIG
LOC124900949	5.73286	-2.12424	0.825164	-2.57432	0.0100436	0.0257847	1.58864	NS
DAP-DT	7.16861	-2.12424	0.738974	-2.87458	0.00404567	0.011478	1.94013	NS
LOC124902287	8.60437	-2.12423	0.678461	-3.13095	0.00174245	0.00533601	2.27278	NS
LOC124903342	2.8715	-2.1242	1.18397	-1.79414	0.0727915	0.136096	0.866156	NS
RPL18P12	2.87502	-2.12417	1.65374	-1.28446	0.198981	0.313765	0.503396	NS
SNORD33	4.29955	-2.12395	0.961147	-2.20981	0.0271185	0.0604912	1.21831	NS
LOC107985664	4.30549	-2.12391	0.980217	-2.16678	0.0302517	0.0663225	1.17834	NS
LOC124907854	12.9081	-2.12386	0.584734	-3.63218	0.000281034	0.00100027	2.99988	NS
FABP5P2	7.16091	-2.12383	0.807956	-2.62865	0.00857252	0.0224273	1.64922	NS
MIR6738	4.30374	-2.12369	0.979108	-2.16901	0.030082	0.0660004	1.18045	NS
LOC105369535	5.72935	-2.12366	0.88372	-2.40309	0.0162573	0.0392633	1.40601	NS
CLEC14A	135.735	-2.11828	0.178508	-11.8666	1.76524e-32	2.64672e-31	30.5773	SIG
ANK3	32.7456	-2.11179	0.354873	-5.95085	2.66757e-09	1.60419e-08	7.79474	SIG
ZNF423	52.5749	-2.10866	0.28069	-7.51243	5.80395e-14	4.66178e-13	12.3314	SIG
FIBIN	4251.38	-2.10497	0.0346921	-60.6758	0	0	307.653	SIG
CYP26B1	1287.33	-2.09687	0.0665424	-31.5117	5.99758e-218	4.57141e-216	215.34	SIG
CNTN4	139.355	-2.09189	0.176763	-11.8344	2.59126e-32	3.84906e-31	30.4146	SIG
KCNMB4	316.51	-2.09063	0.118436	-17.652	9.81321e-70	2.83131e-68	67.548	SIG
COL5A3	12672.8	-2.08321	0.036519	-57.0446	0	0	307.653	SIG
MYO16	29.41	-2.08254	0.370019	-5.62821	1.82087e-08	1.03068e-07	6.98687	SIG
CD40	204.4	-2.08221	0.147025	-14.1623	1.56855e-45	3.18373e-44	43.4971	SIG
GAS2	37.5437	-2.06989	0.32745	-6.32124	2.59469e-10	1.67686e-09	8.7755	SIG
ZNF300P1	76.2842	-2.06548	0.232486	-8.88432	6.43156e-19	6.46549e-18	17.1894	SIG
LOC124900252	27.7384	-2.06543	0.378703	-5.45396	4.92606e-08	2.67906e-07	6.57202	SIG
NKPD1	13.8666	-2.06534	0.53391	-3.86832	0.000109586	0.000412404	3.38468	SIG
PRXL2A	371.145	-2.06277	0.109157	-18.8972	1.20253e-79	3.93659e-78	77.4049	SIG
ZNF350-AS1	6.94288	-2.06157	1.44261	-1.42906	0.152988	0.253852	0.59542	NS
TPTE2P6	19.373	-2.06107	0.45123	-4.56767	4.93182e-06	2.20079e-05	4.65742	SIG
PIK3R6	24.8711	-2.05873	0.398723	-5.16332	2.42614e-07	1.24246e-06	5.90572	SIG
PLEKHG1	1109.24	-2.05818	0.0649887	-31.6699	4.0408e-220	3.10777e-218	217.508	SIG
FAIM2	331.476	-2.05794	0.115012	-17.8932	1.33127e-71	3.94805e-70	69.4036	SIG
ETV4	288.663	-2.05793	0.123215	-16.702	1.26779e-62	3.35112e-61	60.4748	SIG
LOC101928718	10.992	-2.05226	0.895335	-2.29217	0.0218957	0.0506006	1.29584	NS
GLYATL1	5.49564	-2.05175	0.977811	-2.09831	0.0358779	0.0763296	1.11731	NS
LOC105373024	11.0028	-2.05036	0.590075	-3.47474	0.000511355	0.00173399	2.76095	NS
LOC124903341	11.0028	-2.05036	0.590075	-3.47474	0.000511355	0.00173399	2.76095	NS
HS1BP3-IT1	5.49523	-2.0493	0.935372	-2.19089	0.0284597	0.0629004	1.20135	NS
DCT	5.50713	-2.04855	1.04209	-1.96581	0.0493204	0.098253	1.00765	NS
CFB-7	74.1521	-2.04754	0.234842	-8.71882	2.81116e-18	2.75759e-17	16.5595	SIG
CFB-5	74.1521	-2.04754	0.234842	-8.71882	2.81116e-18	2.75759e-17	16.5595	SIG
CFB-3	74.1521	-2.04754	0.234842	-8.71882	2.81116e-18	2.75759e-17	16.5595	SIG
CFB-2	74.1521	-2.04754	0.234842	-8.71882	2.81116e-18	2.75759e-17	16.5595	SIG
APOE	855.132	-2.04681	0.0731053	-27.9981	1.71302e-172	1.08807e-170	169.963	SIG
PI3	20.5715	-2.04534	0.435994	-4.6912	2.71604e-06	1.2507e-05	4.90285	SIG
FNDC1-AS1	15.0706	-2.04314	0.516663	-3.9545	7.66962e-05	0.000295111	3.53001	SIG
CFB	69.8473	-2.04288	0.241656	-8.45367	2.82297e-17	2.65494e-16	15.5759	SIG
PLPPR3	108.853	-2.03123	0.195558	-10.3868	2.84669e-25	3.51146e-24	23.4545	SIG
TMEM121B	29.9069	-2.02948	0.362372	-5.60055	2.13667e-08	1.20251e-07	6.91991	SIG
RPS16P5	29.9051	-2.02945	0.363151	-5.58844	2.29112e-08	1.28518e-07	6.89104	SIG
ST6GALNAC3	33.9734	-2.02895	0.340842	-5.95275	2.63675e-09	1.5864e-08	7.79959	SIG
CT66	4.06408	-2.02536	0.98331	-2.05974	0.0394238	0.0821082	1.08561	NS
LRRC4C	4.06408	-2.02536	0.98331	-2.05974	0.0394238	0.0821082	1.08561	NS
PPP1R26P1	8.13546	-2.02482	0.679648	-2.97922	0.00288986	0.00848566	2.07131	NS
TPBGL	4.06895	-2.02472	0.953475	-2.12351	0.0337108	0.0724311	1.14007	NS
C10orf67	4.07313	-2.02434	1.01455	-1.9953	0.04601	0.0930771	1.03116	NS
LOC124900606	4.06962	-2.02378	1.01078	-2.00219	0.0452643	0.0917867	1.03722	NS
CFB-6	68.9161	-2.01875	0.241943	-8.34391	7.18717e-17	6.65641e-16	15.1768	SIG
DKKL1	10.7746	-2.01188	0.599787	-3.35432	0.000795596	0.00260947	2.58345	NS
LINC02940	10.7687	-2.01185	0.592008	-3.39834	0.000677957	0.00224672	2.64845	NS
KLHL3	127.797	-2.01064	0.179645	-11.1923	4.44512e-29	6.06961e-28	27.2168	SIG
FAXC	45.7113	-2.00958	0.294217	-6.83024	8.47702e-12	6.05292e-11	10.218	SIG
LOC105375112	17.482	-2.00898	0.502751	-3.99597	6.44299e-05	0.000250366	3.60143	SIG
LOC124902950	6.7039	-2.00404	0.745555	-2.68798	0.00718854	0.0191699	1.71738	NS
LOC105374837	6.70214	-2.00394	0.745293	-2.68879	0.00717108	0.0191274	1.71834	NS
VSIG8	6.69619	-2.00379	0.773677	-2.58996	0.0095986	0.0247767	1.60596	NS
FTCD	9.32561	-2.00006	1.70466	-1.17329	0.240681	0.363212	0.43984	NS
NSG1	9.33885	-1.99509	0.635175	-3.14101	0.00168364	0.00517143	2.28639	NS
LOC124904218	28.0148	-1.99506	0.376904	-5.29327	1.20146e-07	6.31498e-07	6.19963	SIG
HIF1A-AS1	9.33709	-1.99502	0.632802	-3.15267	0.00161785	0.00498794	2.30208	NS
PCDHGA3	291.121	-1.98914	0.122722	-16.2085	4.39187e-59	1.09728e-57	56.9597	SIG
SMIM1	14.5982	-1.98642	0.537228	-3.69753	0.000217704	0.000787262	3.10388	SIG
LOC112268415	19.8692	-1.98299	0.438364	-4.52361	6.07924e-06	2.6869e-05	4.57075	SIG
RPL34-DT	7.89405	-1.97709	1.58743	-1.24546	0.212962	0.330384	0.480982	NS
MIR219A1-2	2.63671	-1.9728	1.19333	-1.65319	0.0982921	0.175473	0.75579	NS
KRT8P26	2.63495	-1.97245	1.16564	-1.69216	0.0906153	0.163923	0.785361	NS
LOC642474	2.63495	-1.97245	1.16564	-1.69216	0.0906153	0.163923	0.785361	NS
LOC107986656	5.26815	-1.97235	0.83059	-2.37464	0.0175661	0.0420197	1.37655	NS
LOC107985977	7.90134	-1.97231	0.682688	-2.88904	0.00386424	0.0110178	1.9579	NS
EIF3IP1	7.90134	-1.97231	0.682688	-2.88904	0.00386424	0.0110178	1.9579	NS
RNVU1-32	5.26639	-1.97223	0.834296	-2.36394	0.0180817	0.0430327	1.3662	NS
TRBV12-4	2.63738	-1.9721	1.18285	-1.66725	0.0954655	0.171093	0.766769	NS
LOC124909434	2.63144	-1.97191	1.19131	-1.65525	0.0978736	0.174845	0.757347	NS
LOC124903637	2.63563	-1.97185	1.18223	-1.66791	0.0953339	0.170877	0.767318	NS
MIR339	2.63563	-1.97185	1.18223	-1.66791	0.0953339	0.170877	0.767318	NS
CMTM2	5.27301	-1.97039	1.03888	-1.89665	0.0578745	0.112156	0.950177	NS
LINC00877	38.0762	-1.96684	0.318837	-6.16877	6.88224e-10	4.32622e-09	8.36389	SIG
HAND2-AS1	335.522	-1.96353	0.112677	-17.4261	5.22739e-68	1.48637e-66	65.8279	SIG
PRR29	11.7302	-1.95423	0.580471	-3.36663	0.00076094	0.00250384	2.60139	NS
PCSK1	49.3495	-1.94684	0.280728	-6.93496	4.06324e-12	2.94914e-11	10.5303	SIG
SYT15-AS1	12.9347	-1.94002	0.536027	-3.61927	0.00029544	0.00104687	2.98011	NS
CTB-1I21.1	6.46735	-1.94	0.748086	-2.59329	0.00950627	0.0245731	1.60954	NS
LOC124908047	6.46978	-1.93986	0.748165	-2.59282	0.00951928	0.0245947	1.60916	NS
LOC124902037	6.46802	-1.93974	0.751247	-2.58203	0.00982213	0.0252795	1.59723	NS
NRARP	10.3039	-1.93175	0.595788	-3.24234	0.00118554	0.00375904	2.42492	NS
LOC105376281	10.3022	-1.93168	0.595559	-3.24347	0.00118085	0.00374604	2.42643	NS
SGPP2	10.3022	-1.93168	0.595559	-3.24347	0.00118085	0.00374604	2.42643	NS
LOC400627	10.3004	-1.93159	0.599128	-3.22401	0.0012641	0.00398438	2.39964	NS
THBS4	1191.45	-1.92411	0.0613106	-31.383	3.45522e-216	2.61797e-214	213.582	SIG
SH3BP5	1905.7	-1.92122	0.104447	-18.3942	1.46197e-75	4.59164e-74	73.338	SIG
LOC124903488	3.82821	-1.91856	1.09603	-1.75047	0.0800368	0.14761	0.830884	NS
ADAMTS7P1-2	3.82821	-1.91856	1.09603	-1.75047	0.0800368	0.14761	0.830884	NS
LOC105370475	3.83416	-1.91809	0.962319	-1.99319	0.0462403	0.0934985	1.0292	NS
RPL5P3	3.83416	-1.91809	0.962319	-1.99319	0.0462403	0.0934985	1.0292	NS
LOC101930053	15.3397	-1.91796	0.491074	-3.90564	9.39758e-05	0.000357399	3.44685	SIG
LOC124904248	3.83659	-1.91787	0.962396	-1.99281	0.0462822	0.0935611	1.0289	NS
LOC124901756	3.83726	-1.91713	1.00189	-1.91351	0.055683	0.10851	0.96453	NS
HOXA-AS3	7.69913	-1.91694	4.24642	-0.451426	0.651683	0.760654	0.118813	NS
CFB-4	48.4147	-1.91205	0.281101	-6.80202	1.03162e-11	7.32315e-11	10.1353	SIG
ZNF559-ZNF177	88.0055	-1.91042	0.685172	-2.78823	0.00529967	0.0146183	1.8351	NS
TMEM26	213.334	-1.90593	0.138476	-13.7637	4.21537e-43	8.0445e-42	41.0945	SIG
NFE2L3	143.114	-1.90111	0.167151	-11.3737	5.65674e-30	7.90582e-29	28.1021	SIG
TNFRSF21	1369.99	-1.89903	0.0571069	-33.254	1.78866e-242	1.53776e-240	239.813	SIG
LOC124904283	18.9481	-1.89557	0.457351	-4.14467	3.40311e-05	0.000137188	3.86268	SIG
ETNK2	142.642	-1.89512	0.167072	-11.3431	8.02464e-30	1.11663e-28	27.9521	SIG
ENPEP	95.893	-1.89433	0.202049	-9.37558	6.87976e-21	7.41527e-20	19.1299	SIG
MARCHF9	264.629	-1.89219	0.14849	-12.7429	3.41521e-37	5.67735e-36	35.2459	SIG
LOC105376481	5.03579	-1.88995	0.836694	-2.25883	0.0238939	0.0544301	1.26416	NS
LINC02823	10.0698	-1.88989	0.597135	-3.16493	0.00155122	0.00480106	2.31866	NS
AQP9	407.794	-1.88988	0.1037	-18.2246	3.29497e-74	1.01611e-72	71.9931	SIG
SEMA6B	16.3048	-1.88341	0.473151	-3.98057	6.87511e-05	0.000266266	3.57468	SIG
HOXB8	428.245	-1.88043	0.0994325	-18.9116	9.15109e-80	3.00339e-78	77.5224	SIG
PRDM6-AS1	11.2673	-1.88041	0.566449	-3.31965	0.000901299	0.00292573	2.53377	NS
LOC124900783	17.5047	-1.87769	0.456159	-4.11631	3.84989e-05	0.000153767	3.81314	SIG
CHRNA5	35.0094	-1.87769	0.32672	-5.74709	9.07907e-09	5.24847e-08	7.27997	SIG
CLDN11	14372.1	-1.87499	0.022503	-83.3218	0	0	307.653	SIG
SLC44A3-AS1	43.6512	-1.87283	0.294531	-6.3587	2.03472e-10	1.32876e-09	8.87655	SIG
IFIT1B	12.4707	-1.87282	0.536741	-3.48924	0.0004844	0.00165004	2.78251	NS
MT1F	18.7063	-1.87276	0.441761	-4.23931	2.24212e-05	9.25183e-05	4.03377	SIG
PLXNA4	927.37	-1.87198	0.0684612	-27.3436	1.28559e-164	7.79722e-163	162.108	SIG
SLCO4A1	6.24229	-1.86874	1.44807	-1.29051	0.196874	0.311268	0.506866	NS
PDK3	201.001	-1.86345	0.141162	-13.2007	8.6868e-40	1.53714e-38	37.8133	SIG
C1QTNF4	7.43487	-1.86128	0.688422	-2.70369	0.00685751	0.0183755	1.73576	NS
IGHD	7.43487	-1.86128	0.688422	-2.70369	0.00685751	0.0183755	1.73576	NS
IGHD-2	7.43487	-1.86128	0.688422	-2.70369	0.00685751	0.0183755	1.73576	NS
PCSK2	514.028	-1.86034	0.0901661	-20.6323	1.40761e-94	5.26235e-93	92.2788	SIG
TNFSF18	128.811	-1.86023	0.174629	-10.6524	1.69865e-26	2.16975e-25	24.6636	SIG
PRRG3	220.438	-1.86002	0.134822	-13.7962	2.68709e-43	5.15881e-42	41.2875	SIG
NOS3	9.83125	-1.85318	1.81378	-1.02172	0.306912	0.439721	0.356823	NS
LOC105372824	8.63475	-1.85285	0.644973	-2.87275	0.00406916	0.0115395	1.93781	NS
LOC105371401	88.5127	-1.84693	0.216673	-8.52405	1.54072e-17	1.46248e-16	15.8349	SIG
GARIN5A	22.0441	-1.83972	0.777839	-2.36517	0.0180217	0.0429059	1.36748	NS
PSPN	19.4391	-1.82477	0.429502	-4.24858	2.15128e-05	8.90723e-05	4.05026	SIG
TRIM55	21.8375	-1.82237	0.40694	-4.47822	7.52669e-06	3.29256e-05	4.48247	SIG
MAFIP	21.865	-1.81973	0.9522	-1.91108	0.0559946	0.108951	0.962768	NS
EGR1	2898.46	-1.8114	0.0421663	-42.9585	0	0	307.653	SIG
AFF2	385.76	-1.81028	0.102454	-17.6692	7.24116e-70	2.09395e-68	67.679	SIG
LINC01340	5.99601	-1.80666	1.42885	-1.26441	0.206082	0.322215	0.491855	NS
LOC107984990	3.59761	-1.80305	1.00716	-1.79024	0.0734154	0.137132	0.862862	NS
EVX2	3.59761	-1.80305	1.00716	-1.79024	0.0734154	0.137132	0.862862	NS
LOC101927178	3.58706	-1.80304	3.7846	-0.476415	0.633779	0.744858	0.127926	NS
TIE1	3.58706	-1.80304	3.7846	-0.476415	0.633779	0.744858	0.127926	NS
LOC124902325	3.59585	-1.80299	1.04594	-1.7238	0.0847447	0.154994	0.809685	NS
S1PR5	9.60686	-1.80261	0.611366	-2.9485	0.00319318	0.00929171	2.0319	NS
LOC101060341	4.80343	-1.80256	0.846039	-2.13059	0.0331229	0.0714385	1.14607	NS
LOC124905388	7.20846	-1.80249	0.715547	-2.51903	0.0117677	0.0296826	1.5275	NS
LOC105371085	28.8118	-1.80246	0.35456	-5.08365	3.70246e-07	1.86688e-06	5.72888	SIG
TMEM14EP	10.8067	-1.80245	0.570684	-3.1584	0.00158638	0.00490039	2.30977	NS
LOC124902701	26.4092	-1.80243	0.368985	-4.88483	1.03519e-06	4.9948e-06	5.30148	SIG
GAPDHP62	16.8059	-1.80243	0.458805	-3.92852	8.54689e-05	0.000326652	3.48591	SIG
LINC03060	14.405	-1.80243	0.494245	-3.64683	0.000265498	0.000948012	3.02319	SIG
DNAI7	12.0042	-1.80243	0.539747	-3.33939	0.000839614	0.00274117	2.56206	NS
RND1	12.0042	-1.80243	0.539747	-3.33939	0.000839614	0.00274117	2.56206	NS
ASB9	12.0042	-1.80243	0.539747	-3.33939	0.000839614	0.00274117	2.56206	NS
TMEM236	7.20251	-1.80243	0.691048	-2.60825	0.00910058	0.0236574	1.62603	NS
LOC124904018	7.20251	-1.80243	0.691048	-2.60825	0.00910058	0.0236574	1.62603	NS
LOC124904556	4.80167	-1.80243	0.841102	-2.14293	0.0321185	0.0695659	1.1576	NS
LOC107986942	14.4092	-1.8024	0.497918	-3.61986	0.000294757	0.0010446	2.98105	NS
DOC2GP	8.40415	-1.80237	0.64221	-2.80651	0.00500819	0.0138822	1.85754	NS
C1QTNF4-2	9.60159	-1.80235	0.602988	-2.98903	0.00279862	0.00823461	2.08436	NS
ISLR2	7.20075	-1.80233	0.693618	-2.59845	0.0093646	0.024256	1.61518	NS
COX5BP6	3.60247	-1.80232	0.969105	-1.85978	0.0629171	0.120357	0.919528	NS
LOC105372902	3.60247	-1.80232	0.969105	-1.85978	0.0629171	0.120357	0.919528	NS
LOC100287072	7.20494	-1.80228	0.695415	-2.59166	0.00955143	0.0246649	1.60792	NS
LOC107985736	3.60071	-1.80212	0.976152	-1.84615	0.064871	0.123576	0.908065	NS
LOC100128361-2	3.59652	-1.80207	1.01845	-1.76943	0.076823	0.142496	0.846198	NS
LOC105369149	4.79816	-1.80205	0.866783	-2.07901	0.0376168	0.0789242	1.10279	NS
LOC107985767	3.6049	-1.80178	1.00909	-1.78554	0.074173	0.138364	0.858976	NS
CLIC2	357.48	-1.80122	0.106136	-16.9709	1.34794e-64	3.65764e-63	62.4368	SIG
RPL3P6	11.9926	-1.80012	0.791526	-2.27424	0.0229518	0.0526172	1.27887	NS
CADPS2	239.378	-1.79699	0.128382	-13.9972	1.62173e-44	3.23257e-43	42.4905	SIG
LOC102723663	45.3954	-1.79294	0.296146	-6.05424	1.41083e-09	8.68891e-09	8.06103	SIG
KCNQ3	81.1609	-1.79173	0.215443	-8.3165	9.05977e-17	8.3393e-16	15.0789	SIG
LOC105377979	33.3776	-1.78947	0.32893	-5.44029	5.31944e-08	2.88563e-07	6.53976	SIG
UBAP1L	78.5295	-1.78591	0.218335	-8.1797	2.84555e-16	2.5512e-15	14.5933	SIG
ALDH5A1	73.7229	-1.78489	0.224844	-7.93832	2.04932e-15	1.76842e-14	13.7524	SIG
MESP2	23.7743	-1.78426	0.386971	-4.61084	4.01041e-06	1.81146e-05	4.74197	SIG
MSX2	141.452	-1.7841	0.164873	-10.821	2.73702e-27	3.58211e-26	25.4459	SIG
ACSM3	21.3717	-1.78219	0.408549	-4.36223	1.28742e-05	5.47518e-05	4.2616	SIG
ATP6V1G2-DDX39B-4	78.436	-1.77777	1.41862	-1.25317	0.210145	0.326926	0.485551	NS
TLR5	33.1452	-1.77643	0.329278	-5.39493	6.85515e-08	3.68582e-07	6.43347	SIG
AP3B2	15.3743	-1.7744	0.477469	-3.71626	0.000202192	0.000734497	3.13401	SIG
MEIS1-AS2	12.9752	-1.76931	0.521242	-3.39441	0.00068776	0.00227861	2.64233	NS
C3orf70	118.911	-1.76626	0.178279	-9.90728	3.87052e-23	4.48005e-22	21.3487	SIG
LOC128706666	10.5471	-1.76319	1.30791	-1.34809	0.177628	0.286583	0.54275	NS
LOC105375567	31.7203	-1.76169	0.343826	-5.1238	2.99445e-07	1.52009e-06	5.81813	SIG
TTYH2	72.7924	-1.76111	0.225113	-7.82323	5.14848e-15	4.3487e-14	13.3616	SIG
GPAT2	18.7343	-1.7566	0.436823	-4.02131	5.78747e-05	0.000226548	3.64484	SIG
POM121L9P	17.5357	-1.75329	0.456194	-3.8433	0.000121389	0.000454611	3.34236	SIG
MEST	1485.14	-1.75075	0.0538604	-32.5054	8.95642e-232	7.42511e-230	229.129	SIG
ERBB3	8.17179	-1.74994	0.645684	-2.71021	0.00672401	0.0180708	1.74302	NS
PPARGC1B	32.677	-1.74993	0.330293	-5.29811	1.17007e-07	6.15756e-07	6.21059	SIG
CPVL-AS2	16.3376	-1.74991	0.461642	-3.79062	0.000150273	0.000555213	3.25554	SIG
LINC01614	59.3567	-1.7447	0.247724	-7.04292	1.88252e-12	1.39733e-11	10.8547	SIG
CLGN	505.381	-1.74145	0.0891216	-19.5402	5.00022e-85	1.7207e-83	82.7643	SIG
PCDHB5	20.9063	-1.74111	0.409989	-4.24673	2.16912e-05	8.96944e-05	4.04723	SIG
PCDHB5-2	20.9063	-1.74111	0.409989	-4.24673	2.16912e-05	8.96944e-05	4.04723	SIG
LOC124907758	6.9684	-1.74098	0.695014	-2.50495	0.0122467	0.0307299	1.51244	NS
FAM246C	6.97083	-1.74082	0.699738	-2.48782	0.012853	0.032059	1.49405	NS
LTBP1	20376.8	-1.73656	0.0160532	-108.175	0	0	307.653	SIG
MCF2L2	6.97745	-1.73627	1.61641	-1.07415	0.282757	0.413624	0.383394	NS
LINC00629	25.4679	-1.73536	0.378247	-4.58791	4.47709e-06	2.00875e-05	4.69707	SIG
RTP4-2	25.4763	-1.73531	0.371089	-4.67627	2.92144e-06	1.3419e-05	4.87228	SIG
RTP4	25.4763	-1.73531	0.371089	-4.67627	2.92144e-06	1.3419e-05	4.87228	SIG
LOC124900194	5.76852	-1.72856	0.761524	-2.26987	0.0232152	0.0530751	1.27511	NS
TUBB8P1	5.76919	-1.72829	0.761351	-2.27003	0.0232057	0.0530611	1.27522	NS
LOC105369919	5.76744	-1.72813	0.770333	-2.24335	0.0248743	0.0562869	1.24959	NS
RASGEF1A	37.9784	-1.72389	0.30716	-5.61237	1.99579e-08	1.1252e-07	6.94877	SIG
LOC124903817	16.1053	-1.72297	0.462006	-3.72932	0.000192001	0.000699963	3.15492	SIG
LOC101927954	20.6746	-1.71997	0.409271	-4.20251	2.63969e-05	0.000107877	3.96707	SIG
CEROX1	29.8115	-1.7167	0.342987	-5.00514	5.58218e-07	2.77145e-06	5.55729	SIG
CCDC69	162.753	-1.71608	0.152551	-11.2493	2.33502e-29	3.21241e-28	27.4932	SIG
ADORA2A-AS1	9.12715	-1.71487	1.79715	-0.954216	0.339974	0.474534	0.323733	NS
FAM20A	2723.68	-1.71474	0.040373	-42.4723	0	0	307.653	SIG
APCDD1L-DT	10.3482	-1.71422	1.87654	-0.9135	0.360979	0.49678	0.303836	NS
PHEX	66.3554	-1.7126	0.233905	-7.32179	2.44692e-13	1.90952e-12	11.7191	SIG
IGSF10	2275.71	-1.71173	0.0438759	-39.0129	0	0	307.653	SIG
PKIB	4.5627	-1.71158	1.14447	-1.49553	0.134777	0.228574	0.640974	NS
CYP3A5	18.2861	-1.71012	0.532639	-3.21066	0.00132432	0.00415216	2.38173	NS
LOC124900992	4.57107	-1.70957	0.861158	-1.98519	0.0471228	0.0948543	1.02294	NS
HBA2	4.56932	-1.70938	0.848544	-2.01449	0.0439584	0.0894797	1.04828	NS
MBOAT4	4.56932	-1.70938	0.848544	-2.01449	0.0439584	0.0894797	1.04828	NS
C1orf94	9.13687	-1.70932	0.605795	-2.82161	0.00477831	0.0133096	1.87583	NS
LOC124900657	9.13687	-1.70932	0.605795	-2.82161	0.00477831	0.0133096	1.87583	NS
LOC105371818	4.56756	-1.70925	0.848283	-2.01495	0.0439094	0.0894085	1.04862	NS
H3C12	4.56756	-1.70925	0.848283	-2.01495	0.0439094	0.0894085	1.04862	NS
LOC105378410	4.56999	-1.70902	0.85624	-1.99596	0.0459381	0.092939	1.0318	NS
MLN	4.57418	-1.70684	1.18538	-1.43992	0.149891	0.2495	0.60293	NS
LOC124904937	9.15187	-1.70474	1.84366	-0.924651	0.355147	0.490878	0.309026	NS
FSD1	142.352	-1.70389	0.162089	-10.5121	7.59799e-26	9.53351e-25	24.0207	SIG
IL1RL2	78.3988	-1.69956	0.215686	-7.8798	3.27897e-15	2.7983e-14	13.5531	SIG
CXCL12	11980.4	-1.69804	0.108966	-15.5832	9.46928e-55	2.22437e-53	52.6528	SIG
GATA1	7.93524	-1.69557	0.647742	-2.61767	0.00885327	0.0231027	1.63634	NS
FNDC1	2633.64	-1.69546	0.0408384	-41.5163	0	0	307.653	SIG
FIBCD1	31.7465	-1.69544	0.332761	-5.09505	3.48648e-07	1.7611e-06	5.75422	SIG
LOC105372801	33.9125	-1.68994	0.320962	-5.26524	1.40007e-07	7.31373e-07	6.13586	SIG
LOC124904951	14.6713	-1.68699	0.48051	-3.51083	0.000446712	0.00153078	2.81509	NS
GCOM1	6.7305	-1.68231	1.61368	-1.04253	0.297165	0.4286	0.367948	NS
ZRSR2P1	30.3431	-1.6779	0.578484	-2.90051	0.0037256	0.0106588	1.97229	NS
SNRPCP7	3.36173	-1.67783	1.18511	-1.41576	0.156847	0.259185	0.58639	NS
LOC124901613	3.36349	-1.67749	1.03152	-1.62624	0.1039	0.183851	0.735533	NS
LOC100421597	3.36944	-1.67744	1.00359	-1.67144	0.0946338	0.169821	0.770009	NS
LOC124905381	6.74198	-1.67696	0.725941	-2.31006	0.0208851	0.0486835	1.31262	NS
FBXO39	10.102	-1.67691	0.574816	-2.9173	0.00353073	0.0101685	1.99274	NS
SCN3B	6.73604	-1.6769	0.698078	-2.40216	0.0162986	0.0393428	1.40514	NS
CEP83-DT	6.73604	-1.6769	0.698078	-2.40216	0.0162986	0.0393428	1.40514	NS
CD180	6.73604	-1.6769	0.698078	-2.40216	0.0162986	0.0393428	1.40514	NS
LOC105378701	6.73604	-1.6769	0.698078	-2.40216	0.0162986	0.0393428	1.40514	NS
HNRNPA1P6	6.73252	-1.67664	0.713395	-2.35022	0.0187622	0.0444274	1.35235	NS
NR2F2	3585.66	-1.67203	0.0420204	-39.791	0	0	307.653	SIG
AMN	6.74333	-1.67192	1.61723	-1.03381	0.301223	0.432952	0.36356	NS
TMEM30A-DT	6.74333	-1.67192	1.61723	-1.03381	0.301223	0.432952	0.36356	NS
CPB1	29.1049	-1.67181	0.348267	-4.80037	1.58374e-06	7.4846e-06	5.12583	SIG
SEC16B	262.988	-1.67154	1.43788	-1.1625	0.245032	0.368788	0.433223	NS
FLRT3	318.559	-1.66859	0.10968	-15.2132	2.88955e-52	6.59354e-51	50.1809	SIG
CCDC184	46.9146	-1.66744	0.275072	-6.06185	1.34569e-09	8.29369e-09	8.08125	SIG
BCAM	59.1833	-1.66691	0.247053	-6.7472	1.50725e-11	1.05586e-10	9.97639	SIG
LIPC	292.32	-1.66538	0.119269	-13.9632	2.61568e-44	5.16941e-43	42.2866	SIG
RARB	12.2764	-1.66502	0.529812	-3.14265	0.00167424	0.00514626	2.28851	NS
XPNPEP2	454.774	-1.66332	0.0926277	-17.9571	4.22407e-72	1.26149e-70	69.8991	SIG
LARRPM	17.815	-1.6605	0.450177	-3.68854	0.000225542	0.000813533	3.08962	SIG
SYN1	44.5191	-1.66042	0.280451	-5.92054	3.20891e-09	1.91664e-08	7.71746	SIG
COL4A4	32.2486	-1.65868	0.327561	-5.06374	4.11101e-07	2.06391e-06	5.68531	SIG
ZMAT4	14.4354	-1.65653	0.484421	-3.41962	0.000627098	0.00209257	2.67932	NS
SEC23A-AS1	8.91776	-1.6557	1.83645	-0.901574	0.367283	0.503826	0.29772	NS
KRR1P1	5.5313	-1.65529	1.46958	-1.12637	0.260011	0.387063	0.412218	NS
TEX29	183.939	-1.65439	0.515009	-3.21236	0.0013165	0.00412917	2.38414	NS
GRK3	87.6066	-1.65347	0.203093	-8.14148	3.90485e-16	3.48258e-15	14.4581	SIG
AK8	36.5779	-1.65283	0.308351	-5.36024	8.31136e-08	4.43053e-07	6.35354	SIG
FAM32A	1915.23	-1.65066	0.33514	-4.92529	8.42333e-07	4.10226e-06	5.38698	SIG
LOC124905085	5.53616	-1.65064	0.770001	-2.14369	0.0320581	0.0694705	1.1582	NS
PTGDR	11.0712	-1.65042	0.546608	-3.01939	0.00253283	0.00751491	2.12408	NS
GHET1	5.53683	-1.65034	0.765454	-2.15603	0.0310812	0.0677024	1.1694	NS
IL24	11.0719	-1.65024	0.551078	-2.99457	0.00274836	0.00810166	2.09143	NS
RPL10P15	5.52737	-1.64934	0.95114	-1.73406	0.0829066	0.151948	0.818306	NS
RANBP3-DT	5.5417	-1.6461	1.46333	-1.12489	0.260634	0.387845	0.411342	NS
CDC27P3	7.69099	-1.64009	0.9901	-1.65649	0.0976236	0.174475	0.758267	NS
LOC105369250	74.8578	-1.63976	0.21865	-7.49948	6.40708e-14	5.13009e-13	12.2899	SIG
ZFHX3-AS1	15.4064	-1.63893	0.465197	-3.52309	0.000426551	0.00146707	2.83355	NS
MAB21L1	68.1259	-1.63611	0.227901	-7.17903	7.02099e-13	5.34667e-12	11.2719	SIG
PHKA2-AS1	9.86717	-1.63269	0.583448	-2.79835	0.00513645	0.0142092	1.84743	NS
LOC107986632	9.87379	-1.63252	0.579112	-2.81901	0.00481716	0.0134068	1.87267	NS
LOC107986326	9.87379	-1.63252	0.579112	-2.81901	0.00481716	0.0134068	1.87267	NS
LOC124903707	12.037	-1.62824	0.527112	-3.08899	0.00200837	0.00608109	2.21602	NS
LOC124901696	14.2024	-1.62569	0.487265	-3.33635	0.00084885	0.00276904	2.55767	NS
YES1P1	16.3817	-1.62347	0.466212	-3.48225	0.000497227	0.0016899	2.77214	NS
DEPTOR	186.149	-1.6182	0.140817	-11.4915	1.45535e-30	2.06794e-29	28.6845	SIG
BANK1	48.8888	-1.61434	0.26618	-6.06484	1.32087e-09	8.15058e-09	8.08881	SIG
FZD8	881.198	-1.61231	0.0671988	-23.9931	3.27876e-127	1.5826e-125	124.801	SIG
RNF175	100.915	-1.61201	0.188852	-8.53585	1.39134e-17	1.32167e-16	15.8789	SIG
MESTP3	8.68095	-1.61144	0.839728	-1.91901	0.0549834	0.107392	0.96903	NS
ENKUR	6.50368	-1.60983	0.702934	-2.29016	0.022012	0.0508234	1.29394	NS
LOC124907881	8.6704	-1.60978	0.610915	-2.63503	0.00841288	0.0220594	1.65641	NS
ABLIM2	4.3352	-1.60978	0.854203	-1.88454	0.0594918	0.114879	0.939761	NS
LINC03080	4.3352	-1.60978	0.854203	-1.88454	0.0594918	0.114879	0.939761	NS
LOC124903046	4.3352	-1.60978	0.854203	-1.88454	0.0594918	0.114879	0.939761	NS
LOC105375740	4.3352	-1.60978	0.854203	-1.88454	0.0594918	0.114879	0.939761	NS
LOC107985926	4.3352	-1.60978	0.854203	-1.88454	0.0594918	0.114879	0.939761	NS
H2AC12	4.3352	-1.60978	0.854203	-1.88454	0.0594918	0.114879	0.939761	NS
LOC105370108	4.3352	-1.60978	0.854203	-1.88454	0.0594918	0.114879	0.939761	NS
ITPK1-AS1-2	10.8371	-1.60975	0.548851	-2.93294	0.00335769	0.00971725	2.01246	NS
LOC124901920	10.8371	-1.60975	0.548851	-2.93294	0.00335769	0.00971725	2.01246	NS
ITPK1-AS1	10.8371	-1.60975	0.548851	-2.93294	0.00335769	0.00971725	2.01246	NS
ZYG11A	10.8371	-1.60975	0.548851	-2.93294	0.00335769	0.00971725	2.01246	NS
LOC105371291	6.50192	-1.60973	0.702685	-2.29083	0.0219733	0.0507522	1.29455	NS
ECT2L	6.50192	-1.60973	0.702685	-2.29083	0.0219733	0.0507522	1.29455	NS
LOC107984993	13.0038	-1.60972	0.503564	-3.19666	0.00139029	0.00434461	2.36205	NS
LOC112268179	15.1807	-1.60967	0.481303	-3.34439	0.000824644	0.00269609	2.56927	NS
LINC00622	4.33344	-1.60963	0.859327	-1.87313	0.06105	0.11741	0.930296	NS
NLRP6	32.5145	-1.60959	0.330101	-4.87605	1.0823e-06	5.21031e-06	5.28314	SIG
TFEC	6.49841	-1.60937	0.733413	-2.19436	0.0282094	0.0624068	1.20477	NS
SIX1	376.928	-1.60857	0.100685	-15.9763	1.87e-57	4.56925e-56	55.3402	SIG
MEX3A	301.055	-1.60831	0.111732	-14.3943	5.61706e-47	1.16987e-45	44.9319	SIG
APOD	1089.79	-1.60711	0.0649515	-24.7433	3.66016e-135	1.88424e-133	132.725	SIG
CSNK1G2-AS1	4.34006	-1.60705	1.18676	-1.35415	0.175689	0.284251	0.546298	NS
LOC101927344	4.34006	-1.60705	1.18676	-1.35415	0.175689	0.284251	0.546298	NS
RPL5P24	4.32465	-1.60576	1.58267	-1.01459	0.3103	0.443554	0.353054	NS
HEIH	333.851	-1.60414	1.17174	-1.36902	0.170994	0.278206	0.555633	NS
RDH10-AS1	6.50746	-1.60404	1.64517	-0.975004	0.329558	0.46458	0.332939	NS
TRPM6	20.4761	-1.59897	0.404323	-3.95468	7.66365e-05	0.000294926	3.53029	SIG
LOC107984674	18.3262	-1.59709	0.615968	-2.59281	0.00951942	0.0245947	1.60916	NS
PCDHGC5	220.479	-1.59694	0.434753	-3.67321	0.000239525	0.000860776	3.06511	SIG
SPEF1	11.8057	-1.59104	0.527188	-3.01797	0.00254473	0.00754494	2.12234	NS
LINC00513	19.2769	-1.58674	0.415195	-3.82168	0.000132545	0.000493425	3.30678	SIG
LOC124902253	9.63792	-1.58661	0.579463	-2.73806	0.00618021	0.0167664	1.77556	NS
LOC105374981	9.63792	-1.58661	0.579463	-2.73806	0.00618021	0.0167664	1.77556	NS
C1orf54	82.3968	-1.5855	0.206834	-7.66558	1.78028e-14	1.4626e-13	12.8349	SIG
IL31RA	143.361	-1.58495	0.158374	-10.0076	1.41114e-23	1.65589e-22	21.781	SIG
BATF2	39.513	-1.5817	0.294287	-5.3747	7.67098e-08	4.10286e-07	6.38691	SIG
LOC124903211	76.8634	-1.58092	0.214157	-7.38209	1.5583e-13	1.22807e-12	11.9108	SIG
FMNL1	400.242	-1.58031	0.098099	-16.1094	2.19249e-58	5.45112e-57	56.2635	SIG
LOC107986822	22.4105	-1.5801	0.385917	-4.09442	4.23223e-05	0.000168432	3.77358	SIG
POMC	7.46877	-1.5801	0.654166	-2.41544	0.0157163	0.0381681	1.4183	NS
MIR155HG	37.3487	-1.58005	0.301144	-5.24684	1.54731e-07	8.05281e-07	6.09405	SIG
LOC124902619	7.4712	-1.57997	0.654274	-2.41484	0.0157419	0.0382086	1.41784	NS
RDM1P5	5.29718	-1.57254	1.4599	-1.07716	0.281411	0.412133	0.384963	NS
LOC100287290	5.29718	-1.57254	1.4599	-1.07716	0.281411	0.412133	0.384963	NS
ALDH1A2	33.9775	-1.57054	0.316974	-4.95478	7.24112e-07	3.54953e-06	5.44983	SIG
LOC105370912	15.9051	-1.56797	0.453361	-3.45856	0.000543081	0.00183451	2.73648	NS
LOC107985392	26.5098	-1.56797	0.354431	-4.4239	9.69329e-06	4.18796e-05	4.378	SIG
HPSE	26.5122	-1.56792	0.354533	-4.42249	9.75681e-06	4.21469e-05	4.37523	SIG
TF	26.5105	-1.56788	0.355581	-4.40936	1.03677e-05	4.46421e-05	4.35026	SIG
LOC105375120	5.29853	-1.56785	0.78215	-2.00453	0.0450128	0.0913566	1.03926	NS
LOC124900608	5.30272	-1.56782	0.771806	-2.03136	0.0422183	0.086667	1.06215	NS
LOC100418868	5.30096	-1.56763	0.782341	-2.00377	0.0450943	0.0915073	1.03854	NS
LOC124902107	21.2356	-1.56182	2.24758	-0.69489	0.487124	0.620021	0.207594	NS
CCNJL	97.1407	-1.55965	0.190038	-8.20702	2.26747e-16	2.04875e-15	14.6885	SIG
THSD7A	69.664	-1.55893	0.222598	-7.00331	2.49983e-12	1.83527e-11	10.7363	SIG
DPT	13297	-1.55765	0.0189159	-82.3461	0	0	307.653	SIG
LOC105373880	8.43628	-1.55727	0.614185	-2.53551	0.0112284	0.0284515	1.5459	NS
LOC124903478	8.43628	-1.55727	0.614185	-2.53551	0.0112284	0.0284515	1.5459	NS
PABPC1P3	11.5549	-1.55558	1.20315	-1.29293	0.196036	0.310174	0.508395	NS
SH3TC1	31.5819	-1.55376	0.325152	-4.77857	1.76547e-06	8.29584e-06	5.08114	SIG
SLC16A6	23.1439	-1.55245	0.377177	-4.11597	3.85549e-05	0.000153967	3.81257	SIG
CEACAM1	11.574	-1.55243	0.527719	-2.94178	0.00326332	0.00946667	2.0238	NS
GAPDHP43	14.7076	-1.54969	0.46932	-3.30198	0.000960034	0.00310376	2.50811	NS
LOC124903928	20.973	-1.54663	0.396291	-3.90276	9.51008e-05	0.000361462	3.44194	SIG
LINC02597	48.2263	-1.54564	0.265969	-5.81135	6.1972e-09	3.62602e-08	7.44057	SIG
TNFRSF6B	60.7924	-1.54387	0.356902	-4.32576	1.52007e-05	6.4091e-05	4.1932	SIG
LOC105370360	3.13113	-1.54015	1.04131	-1.47905	0.139128	0.23455	0.629764	NS
GZMB	3.13113	-1.54015	1.04131	-1.47905	0.139128	0.23455	0.629764	NS
LOC124900936	3.13113	-1.54015	1.04131	-1.47905	0.139128	0.23455	0.629764	NS
LOC124903940	3.13113	-1.54015	1.04131	-1.47905	0.139128	0.23455	0.629764	NS
SERPINF2-2	3.13113	-1.54015	1.04131	-1.47905	0.139128	0.23455	0.629764	NS
SERPINF2	3.13113	-1.54015	1.04131	-1.47905	0.139128	0.23455	0.629764	NS
LOC124901891	3.13113	-1.54015	1.04131	-1.47905	0.139128	0.23455	0.629764	NS
LINC01599	3.13532	-1.53974	0.999806	-1.54004	0.12355	0.212383	0.672881	NS
LOC100421409	3.13532	-1.53974	0.999806	-1.54004	0.12355	0.212383	0.672881	NS
GPR179	3.13357	-1.53951	0.99002	-1.55503	0.11994	0.207096	0.683828	NS
FAM90A2P	3.13357	-1.53951	0.99002	-1.55503	0.11994	0.207096	0.683828	NS
SNORA2C	3.13357	-1.53951	0.99002	-1.55503	0.11994	0.207096	0.683828	NS
LOC124909490	3.13357	-1.53951	0.99002	-1.55503	0.11994	0.207096	0.683828	NS
LILRA6-3	6.27132	-1.5395	0.71013	-2.16792	0.030165	0.0661713	1.17933	NS
SYNE1-AS1	3.13776	-1.53945	0.999973	-1.5395	0.123683	0.212582	0.672472	NS
LOC107984315	9.40313	-1.53945	0.581397	-2.64784	0.00810071	0.0213681	1.67023	NS
BEAN1	9.40313	-1.53945	0.581397	-2.64784	0.00810071	0.0213681	1.67023	NS
LOC105378620	50.1583	-1.53941	0.260185	-5.9166	3.28655e-09	1.96026e-08	7.70769	SIG
LOC100421309	6.26956	-1.53939	0.706313	-2.17948	0.0292963	0.0645039	1.19041	NS
LINC02767	6.26956	-1.53939	0.706313	-2.17948	0.0292963	0.0645039	1.19041	NS
GCSAM	6.26956	-1.53939	0.706313	-2.17948	0.0292963	0.0645039	1.19041	NS
LOC124905306	6.26956	-1.53939	0.706313	-2.17948	0.0292963	0.0645039	1.19041	NS
PPIAP53	25.0824	-1.53937	0.364191	-4.22683	2.37004e-05	9.75446e-05	4.0108	SIG
DNAJC27-AS1	15.6811	-1.53937	0.465902	-3.30407	0.000952918	0.00308271	2.51107	NS
LOC105374118	6.26781	-1.53928	0.70956	-2.16935	0.0300563	0.0659497	1.18079	NS
PRPF38AP1	3.136	-1.53927	0.990114	-1.55464	0.120031	0.207194	0.683623	NS
LOC107986461	3.136	-1.53927	0.990114	-1.55464	0.120031	0.207194	0.683623	NS
TUBBP6	9.4038	-1.53925	0.583509	-2.63793	0.00834146	0.0219194	1.65917	NS
LYPD1	3.13843	-1.53861	1.04442	-1.47317	0.140705	0.236646	0.625901	NS
LOC124903632	3.13843	-1.53861	1.04442	-1.47317	0.140705	0.236646	0.625901	NS
GSDMC	3.13843	-1.53861	1.04442	-1.47317	0.140705	0.236646	0.625901	NS
CLUL1	3.13667	-1.53759	1.11735	-1.3761	0.16879	0.27525	0.560272	NS
MED12L	60.5142	-1.53679	0.247894	-6.19939	5.66813e-10	3.57977e-09	8.44615	SIG
CARD9	187.622	-1.53465	0.140991	-10.8848	1.36252e-27	1.79518e-26	25.7459	SIG
MFAP5	2200.51	-1.53367	0.0598448	-25.6275	7.5348e-145	4.12862e-143	142.384	SIG
LOC105378925	22.9091	-1.5329	0.379153	-4.04295	5.2782e-05	0.000207663	3.68264	SIG
PKD2L2-DT	19.7755	-1.53183	0.406074	-3.7723	0.00016175	0.000594946	3.22552	SIG
BFSP1	86.3417	-1.53071	0.200627	-7.62963	2.35426e-14	1.92487e-13	12.7156	SIG
TBX21	16.642	-1.53037	0.440859	-3.47134	0.000517864	0.0017535	2.75609	NS
LOC107985871	10.355	-1.52995	1.94287	-0.787473	0.431005	0.568161	0.245528	NS
LOC100129697	13.5049	-1.52811	0.490439	-3.11581	0.00183443	0.0055989	2.2519	NS
HAVCR2	10.3724	-1.52493	0.553257	-2.75628	0.00584634	0.0159504	1.79723	NS
NDUFA6-DT-7	10.3766	-1.5249	0.561618	-2.71518	0.00662392	0.0178168	1.74917	NS
KYNU	10.3706	-1.52486	0.553026	-2.7573	0.00582808	0.0159041	1.79849	NS
LOC102724593	7.2406	-1.51872	0.666237	-2.27955	0.0226344	0.0519877	1.2841	NS
LOC102724593-2	7.2406	-1.51872	0.666237	-2.27955	0.0226344	0.0519877	1.2841	NS
HERC5	57.8975	-1.51867	0.243019	-6.24918	4.1261e-10	2.63192e-09	8.57973	SIG
LILRA6-5	7.23884	-1.51861	0.658728	-2.30537	0.0211457	0.0491387	1.30858	NS
LINC01590	14.4717	-1.51858	0.47129	-3.22217	0.00127223	0.00400407	2.3975	NS
LOC101927345	7.23708	-1.51852	0.658468	-2.30614	0.0211028	0.0490891	1.30902	NS
BMP4	51.6191	-1.51606	0.257265	-5.89299	3.79266e-09	2.25318e-08	7.6472	SIG
FOXF1	68.9938	-1.5111	0.222864	-6.78036	1.19878e-11	8.4721e-11	10.072	SIG
UTS2B	84.437	-1.51102	0.202733	-7.45326	9.10642e-14	7.2505e-13	12.1396	SIG
MESTP1	50.3807	-1.50961	0.46315	-3.25943	0.00111635	0.00356089	2.44844	NS
CD3D	4.09798	-1.50601	1.21676	-1.23772	0.21582	0.333883	0.476405	NS
VIPR1	4.09271	-1.50517	1.54488	-0.974295	0.32991	0.464927	0.332615	NS
RCOR2	215.377	-1.50513	0.370688	-4.06038	4.89932e-05	0.000193502	3.71331	SIG
VASH2	68.7632	-1.50452	0.222263	-6.7691	1.29585e-11	9.12778e-11	10.0396	SIG
LSP1P4	217.473	-1.50327	0.210179	-7.15234	8.5309e-13	6.46374e-12	11.1895	SIG
RPL18AP13	4.10284	-1.50294	0.863531	-1.74046	0.0817791	0.15027	0.823128	NS
A4GNT	4.10284	-1.50294	0.863531	-1.74046	0.0817791	0.15027	0.823128	NS
LOC124903848	4.10284	-1.50294	0.863531	-1.74046	0.0817791	0.15027	0.823128	NS
LOC105375168	4.10284	-1.50294	0.863531	-1.74046	0.0817791	0.15027	0.823128	NS
LOC105373312	4.10284	-1.50294	0.863531	-1.74046	0.0817791	0.15027	0.823128	NS
SDR42E1	8.20393	-1.50287	0.616706	-2.43692	0.0148128	0.0362011	1.44128	NS
C17orf113	12.305	-1.50284	0.507472	-2.96142	0.00306227	0.00894952	2.0482	NS
RPL26P23	4.10108	-1.5028	0.863265	-1.74083	0.081714	0.150247	0.823193	NS
ARHGAP31-AS1	4.10108	-1.5028	0.863265	-1.74083	0.081714	0.150247	0.823193	NS
EGILA	4.10108	-1.5028	0.863265	-1.74083	0.081714	0.150247	0.823193	NS
LOC124903514	4.10108	-1.5028	0.863265	-1.74083	0.081714	0.150247	0.823193	NS
LOC105447645	8.20217	-1.50278	0.619011	-2.42771	0.0151945	0.0370136	1.43164	NS
BDKRB1	129.094	-1.5011	0.164421	-9.12964	6.87275e-20	7.13369e-19	18.1467	SIG
BIVM-ERCC5	532.348	-1.49848	0.464907	-3.22319	0.00126771	0.00399287	2.39871	NS
ADGRE1	16.4273	-1.49666	2.15696	-0.693874	0.487761	0.620498	0.20726	NS
LOC105375566	74.5775	-1.4953	0.217173	-6.88528	5.76747e-12	4.1589e-11	10.381	SIG
MT1A	9.16901	-1.4905	0.584421	-2.55038	0.0107604	0.027388	1.56244	NS
RAB20	79.4043	-1.48856	0.206931	-7.1935	6.31492e-13	4.8277e-12	11.3163	SIG
DAPP1	23.4161	-1.48837	0.375299	-3.96583	7.31412e-05	0.000282283	3.54931	SIG
LOC124906245	23.4143	-1.48833	0.372673	-3.99366	6.50613e-05	0.000252742	3.59732	SIG
LOC124902248	14.2436	-1.48687	0.474149	-3.13587	0.00171345	0.00525416	2.2795	NS
FAM169A	24.3777	-1.48423	0.364121	-4.07621	4.57757e-05	0.000181379	3.74141	SIG
CARD11	24.3777	-1.48423	0.364121	-4.07621	4.57757e-05	0.000181379	3.74141	SIG
C8orf34-AS1	44.6542	-1.48254	0.272278	-5.44494	5.18219e-08	2.81297e-07	6.55084	SIG
LINC00491	5.06969	-1.48073	0.782076	-1.89333	0.0583138	0.112879	0.947387	NS
LOC100129215	5.06793	-1.48058	0.776751	-1.90612	0.0566343	0.110037	0.958463	NS
LOC124903004	5.06793	-1.48058	0.776751	-1.90612	0.0566343	0.110037	0.958463	NS
NDUFA6-DT-2	10.1442	-1.48055	0.569981	-2.59754	0.00938943	0.0243031	1.61434	NS
NDUFA6-DT-6	10.1442	-1.48055	0.569981	-2.59754	0.00938943	0.0243031	1.61434	NS
NDUFA6-DT	10.1442	-1.48055	0.569981	-2.59754	0.00938943	0.0243031	1.61434	NS
LOC105379283	5.07212	-1.48054	0.782228	-1.89272	0.0583949	0.113001	0.946916	NS
LOC107984275	15.2062	-1.48054	0.456852	-3.24074	0.00119221	0.00377833	2.4227	NS
LOC124906209	10.1383	-1.4805	0.554915	-2.66797	0.00763104	0.0202442	1.6937	NS
ACRBP	10.1383	-1.4805	0.554915	-2.66797	0.00763104	0.0202442	1.6937	NS
ZMYND15	15.2051	-1.48033	0.461943	-3.20458	0.00135259	0.00423403	2.37325	NS
GADD45G	93.1706	-1.47855	0.192396	-7.68496	1.53047e-14	1.25939e-13	12.8998	SIG
PCDHGA6	519.425	-1.47765	0.192129	-7.69092	1.46078e-14	1.20399e-13	12.9194	SIG
TMEM132A	2543.13	-1.47621	0.0407757	-36.2032	5.4233e-287	5.20596e-285	284.283	SIG
KCNH3	5.07522	-1.47614	1.48038	-0.997132	0.3187	0.452622	0.344264	NS
TAL1	16.1737	-1.47483	0.442933	-3.32969	0.000869436	0.00283238	2.54785	NS
SEL1L3	626.706	-1.47468	0.0775447	-19.0171	1.23124e-80	4.07764e-79	78.3896	SIG
LINC02542	33.3108	-1.47223	0.315536	-4.6658	3.07423e-06	1.40803e-05	4.85139	SIG
HGFAC	11.1058	-1.4722	0.531397	-2.77043	0.00559832	0.0153476	1.81396	NS
PIANP	156.421	-1.4717	0.155609	-9.45765	3.1495e-21	3.4294e-20	19.4648	SIG
GPR162	199.65	-1.47003	0.134926	-10.8951	1.21568e-27	1.60337e-26	25.795	SIG
SLC13A3	116.847	-1.46794	0.174428	-8.41575	3.90405e-17	3.64749e-16	15.438	SIG
DYNLRB2	12.0727	-1.46539	0.508962	-2.87918	0.00398714	0.0113297	1.94578	NS
FBXO43	12.0727	-1.46539	0.508962	-2.87918	0.00398714	0.0113297	1.94578	NS
LOC101927377	6.03545	-1.46534	0.711738	-2.05882	0.0395117	0.0822779	1.08472	NS
SEC14L5	25.1128	-1.46231	0.358092	-4.0836	4.43427e-05	0.000176088	3.75427	SIG
SRGN	169.752	-1.46226	0.14375	-10.1722	2.63759e-24	3.15597e-23	22.5009	SIG
TRAC	39.1132	-1.45956	0.290961	-5.01634	5.26644e-07	2.6208e-06	5.58157	SIG
SALL4	26.0797	-1.45954	0.351156	-4.15639	3.23316e-05	0.00013075	3.88356	SIG
CLDN1	26.0797	-1.45954	0.351156	-4.15639	3.23316e-05	0.00013075	3.88356	SIG
S100A12	12.0872	-1.45937	2.0292	-0.719183	0.472028	0.606673	0.217045	NS
LOC105373754	46.1221	-1.45876	0.267162	-5.46022	4.75535e-08	2.58898e-07	6.58687	SIG
NID2	3076.06	-1.45865	0.0397138	-36.7291	2.50344e-295	2.45857e-293	292.609	SIG
IRX2-DT	707.721	-1.45846	0.0792216	-18.4098	1.0959e-75	3.45039e-74	73.4621	SIG
NUDT10	97.1263	-1.4549	0.296051	-4.91437	8.90698e-07	4.32707e-06	5.36381	SIG
LOC107985880	7.00405	-1.45468	0.665196	-2.18684	0.0287538	0.0634628	1.19748	NS
TAF7L	14.0053	-1.45445	0.474164	-3.06739	0.00215937	0.00649211	2.18761	NS
CDC42EP4	1910.93	-1.44833	0.0456472	-31.7287	6.24943e-221	4.83554e-219	218.316	SIG
MARCKSL1	2139.52	-1.44803	0.110885	-13.0588	5.66027e-39	9.82524e-38	37.0077	SIG
GLIPR1-AS1	7.96981	-1.44624	0.620417	-2.33108	0.0197493	0.0464602	1.33292	NS
LOC101927764	7.96981	-1.44624	0.620417	-2.33108	0.0197493	0.0464602	1.33292	NS
LOC105370774	23.9136	-1.44621	0.366619	-3.94472	7.9894e-05	0.000306677	3.51332	SIG
HNRNPD-DT	7.96454	-1.44563	0.684314	-2.11253	0.0346414	0.0741188	1.13007	NS
GIMAP1-GIMAP5	41.7887	-1.44354	0.279648	-5.162	2.4432e-07	1.25094e-06	5.90276	SIG
SH3BP5-AS1	1733.31	-1.44064	0.112819	-12.7695	2.42614e-37	4.04896e-36	35.3927	SIG
HEMGN	7.97954	-1.44049	1.81908	-0.791881	0.42843	0.565672	0.247435	NS
SYCP2L	7.97954	-1.44049	1.81908	-0.791881	0.42843	0.565672	0.247435	NS
ZNF536	516.459	-1.44004	0.0845397	-17.0339	4.60161e-65	1.258e-63	62.9003	SIG
LOC101928044	8.93666	-1.43991	0.586726	-2.45415	0.0141219	0.0347925	1.45851	NS
TRIM29	8.93666	-1.43991	0.586726	-2.45415	0.0141219	0.0347925	1.45851	NS
LOC102723878	8.93666	-1.43991	0.586726	-2.45415	0.0141219	0.0347925	1.45851	NS
CD163L1	73.4321	-1.43842	0.214411	-6.70868	1.96388e-11	1.36823e-10	9.86384	SIG
LXN	58.461	-1.43549	0.237755	-6.03769	1.56335e-09	9.5958e-09	8.01792	SIG
GNLY	29.7125	-1.43465	0.329581	-4.35295	1.3432e-05	5.70195e-05	4.24398	SIG
RNF112	797.484	-1.43264	0.0693254	-20.6654	7.09137e-95	2.655e-93	92.5759	SIG
VWA1	204.622	-1.43084	0.132431	-10.8044	3.28146e-27	4.28368e-26	25.3682	SIG
NR2F2-AS1	32.6137	-1.43045	0.31452	-4.54804	5.41484e-06	2.40708e-05	4.61851	SIG
ABCA10	193.538	-1.42851	0.134742	-10.6018	2.92262e-26	3.69986e-25	24.4318	SIG
LOC102724351	36.4877	-1.42594	0.299704	-4.75784	1.95677e-06	9.14925e-06	5.03861	SIG
XDH	72.9684	-1.42589	0.213746	-6.67093	2.54188e-11	1.75702e-10	9.75522	SIG
PLAC1	12.8054	-1.42396	0.492091	-2.89369	0.00380742	0.0108697	1.96378	NS
FMO3	25.6132	-1.42392	0.352367	-4.041	5.32231e-05	0.000209238	3.67936	SIG
LOC124900962	12.8067	-1.42357	0.506052	-2.81309	0.00490678	0.0136348	1.86535	NS
MYRF	57.9988	-1.41963	0.238386	-5.95515	2.59838e-09	1.56516e-08	7.80544	SIG
SDK1	29.4837	-1.41913	0.329881	-4.30195	1.69302e-05	7.0996e-05	4.14877	SIG
KLHDC7B	45.179	-1.41841	0.274238	-5.17218	2.31381e-07	1.18731e-06	5.92543	SIG
LOC124908009	31.4187	-1.41709	0.320056	-4.42764	9.52692e-06	4.11817e-05	4.3853	SIG
LRGUK	15.7055	-1.41705	0.447596	-3.16592	0.00154591	0.00478523	2.3201	NS
RPS6KA1-2	66.7013	-1.4154	0.222593	-6.3587	2.03465e-10	1.32876e-09	8.87655	SIG
BATF3	34.3087	-1.41448	0.316355	-4.47118	7.77882e-06	3.39819e-05	4.46875	SIG
ABCG2	17.6416	-1.41384	0.420968	-3.35854	0.000783552	0.00257195	2.58974	NS
LOC645468	95.0014	-1.41186	0.201085	-7.02119	2.19985e-12	1.62342e-11	10.7896	SIG
LINC01605	377.745	-1.41089	0.0982001	-14.3675	8.27942e-47	1.72015e-45	44.7644	SIG
SHANK3	312.024	-1.40983	0.106773	-13.2041	8.31045e-40	1.4736e-38	37.8316	SIG
RPS6KA1	66.4672	-1.40844	0.222723	-6.32375	2.55286e-10	1.6515e-09	8.78212	SIG
LOC124902471	75.1715	-1.40602	0.209992	-6.69558	2.14819e-11	1.49338e-10	9.82583	SIG
FABP5P7	142.352	-1.40376	0.160819	-8.72883	2.57314e-18	2.5358e-17	16.5959	SIG
COL3A1-2	278861	-1.40138	0.0241936	-57.9237	0	0	307.653	SIG
PPL	2769.35	-1.3995	0.038127	-36.7064	5.76985e-295	5.64473e-293	292.248	SIG
COL3A1	257586	-1.39927	0.00609776	-229.473	0	0	307.653	SIG
ZNF571-AS1	41.8268	-1.39856	0.279604	-5.00194	5.67566e-07	2.81629e-06	5.55032	SIG
SHANK3-2	319.122	-1.39325	0.10604	-13.1389	1.9705e-39	3.46282e-38	37.4606	SIG
ESAM	5.79579	-1.39235	1.6207	-0.859105	0.390282	0.527273	0.277964	NS
PRKAR2B	155.948	-1.3904	0.148343	-9.37291	7.05593e-21	7.60195e-20	19.1191	SIG
STAC	927.716	-1.3899	0.0637166	-21.8139	1.71369e-105	7.05763e-104	103.151	SIG
TCF7L1	722.153	-1.3893	0.0770155	-18.0392	9.59744e-73	2.89328e-71	70.5386	SIG
TCF7L1-2	721.919	-1.38865	0.0772716	-17.971	3.28612e-72	9.83679e-71	70.0071	SIG
ODF3L2	2.89878	-1.38859	1.08303	-1.28214	0.199794	0.314696	0.502109	NS
MIR6733	2.89878	-1.38859	1.08303	-1.28214	0.199794	0.314696	0.502109	NS
LOC102724720	2.89702	-1.38816	1.08051	-1.28472	0.198889	0.313658	0.503543	NS
LOC124901332	2.89702	-1.38816	1.08051	-1.28472	0.198889	0.313658	0.503543	NS
CDHR5-2	2.89702	-1.38816	1.08051	-1.28472	0.198889	0.313658	0.503543	NS
LOC124904901	2.89702	-1.38816	1.08051	-1.28472	0.198889	0.313658	0.503543	NS
SPATA31F1	3.86805	-1.38788	0.890873	-1.55789	0.11926	0.206272	0.68556	NS
CFLAR-AS1	5.80661	-1.38771	0.738838	-1.87823	0.0603495	0.116264	0.934555	NS
POU5F1B	4.83138	-1.3877	0.805458	-1.72287	0.0849129	0.155268	0.808917	NS
LOC124902393	4.83557	-1.38754	0.784799	-1.76802	0.077057	0.14287	0.845059	NS
LOC105370594	5.80485	-1.38751	0.72039	-1.92605	0.054098	0.105898	0.97511	NS
LOC124903875	5.80485	-1.38751	0.72039	-1.92605	0.054098	0.105898	0.97511	NS
LOC124903875-2	5.80485	-1.38751	0.72039	-1.92605	0.054098	0.105898	0.97511	NS
LOC124909389	14.5032	-1.38749	0.465198	-2.98258	0.00285827	0.00839947	2.07575	NS
LOC102724883	10.6429	-1.38745	0.540566	-2.56666	0.0102682	0.0262845	1.5803	NS
LOC124903314	2.89945	-1.38742	1.00564	-1.37964	0.167698	0.273786	0.562589	NS
LOC105373066	6.76818	-1.38741	0.666441	-2.08182	0.0373592	0.0785458	1.10488	NS
ACTBP8	10.6369	-1.3874	0.535588	-2.59043	0.00958558	0.0247467	1.60648	NS
INPP5J	10.6369	-1.3874	0.535588	-2.59043	0.00958558	0.0247467	1.60648	NS
LINC01960	15.4749	-1.38739	0.446471	-3.10746	0.00188703	0.00573954	2.24112	NS
TLR10	13.5405	-1.38739	0.476077	-2.91421	0.00356585	0.0102546	1.98908	NS
HAS1	13.5405	-1.38739	0.476077	-2.91421	0.00356585	0.0102546	1.98908	NS
LOC124901716	11.6062	-1.38739	0.512728	-2.7059	0.00681197	0.0182764	1.73811	NS
LOC112268027	9.67182	-1.38739	0.559771	-2.47849	0.0131938	0.0328066	1.48404	NS
LOC124901909	9.67182	-1.38739	0.559771	-2.47849	0.0131938	0.0328066	1.48404	NS
HDHD5-AS1	9.67182	-1.38739	0.559771	-2.47849	0.0131938	0.0328066	1.48404	NS
LINC00528	7.73745	-1.38739	0.623318	-2.22581	0.0260268	0.0584338	1.23334	NS
LOC124901022	7.73745	-1.38739	0.623318	-2.22581	0.0260268	0.0584338	1.23334	NS
LOC107985847	5.80309	-1.38739	0.716109	-1.9374	0.0526967	0.103848	0.983602	NS
EDAR	5.80309	-1.38739	0.716109	-1.9374	0.0526967	0.103848	0.983602	NS
LOC124901687	5.80309	-1.38739	0.716109	-1.9374	0.0526967	0.103848	0.983602	NS
RPS15AP17	5.80309	-1.38739	0.716109	-1.9374	0.0526967	0.103848	0.983602	NS
OR52K1	5.80309	-1.38739	0.716109	-1.9374	0.0526967	0.103848	0.983602	NS
LOC112268438	5.80309	-1.38739	0.716109	-1.9374	0.0526967	0.103848	0.983602	NS
H2AC13	5.80309	-1.38739	0.716109	-1.9374	0.0526967	0.103848	0.983602	NS
MFSD4A	5.80309	-1.38739	0.716109	-1.9374	0.0526967	0.103848	0.983602	NS
TNFRSF11A	3.86873	-1.38739	0.871048	-1.59278	0.111209	0.194748	0.710527	NS
LOC124902923	3.86873	-1.38739	0.871048	-1.59278	0.111209	0.194748	0.710527	NS
TESMIN	3.86873	-1.38739	0.871048	-1.59278	0.111209	0.194748	0.710527	NS
LOC124903466	3.86873	-1.38739	0.871048	-1.59278	0.111209	0.194748	0.710527	NS
H2AB3	3.86873	-1.38739	0.871048	-1.59278	0.111209	0.194748	0.710527	NS
KRT8P11	3.86873	-1.38739	0.871048	-1.59278	0.111209	0.194748	0.710527	NS
LOC101927131	3.86873	-1.38739	0.871048	-1.59278	0.111209	0.194748	0.710527	NS
SYT16	3.86873	-1.38739	0.871048	-1.59278	0.111209	0.194748	0.710527	NS
ATP6V1B1-AS1	6.77237	-1.38737	0.666832	-2.08054	0.0374761	0.0786742	1.10417	NS
LOC124904861	17.4135	-1.38737	0.424947	-3.2648	0.00109543	0.00350335	2.45552	NS
FLJ13224	4.838	-1.38736	0.784928	-1.76751	0.0771437	0.142987	0.844704	NS
FLJ13224-2	4.838	-1.38736	0.784928	-1.76751	0.0771437	0.142987	0.844704	NS
ST6GAL1	114.122	-1.38736	0.172141	-8.05941	7.66646e-16	6.77354e-15	14.1692	SIG
NPW	17.4075	-1.38734	0.422731	-3.28185	0.00103127	0.00331517	2.47949	NS
COL28A1	17.4075	-1.38734	0.422731	-3.28185	0.00103127	0.00331517	2.47949	NS
NPW-2	17.4075	-1.38734	0.422731	-3.28185	0.00103127	0.00331517	2.47949	NS
TXK	16.4449	-1.38724	0.43804	-3.16693	0.00154057	0.00476928	2.32155	NS
ATOH7	3.86697	-1.38723	0.877238	-1.58136	0.113797	0.198488	0.702266	NS
LOC107985100	3.86697	-1.38723	0.877238	-1.58136	0.113797	0.198488	0.702266	NS
LOC100130531	3.86697	-1.38723	0.877238	-1.58136	0.113797	0.198488	0.702266	NS
RPL36AP21	2.90188	-1.38716	1.00576	-1.37921	0.167828	0.273946	0.562336	NS
LOC124905533	2.90188	-1.38716	1.00576	-1.37921	0.167828	0.273946	0.562336	NS
LOC124903679	9.66654	-1.38703	0.588274	-2.3578	0.0183837	0.0436539	1.35998	NS
ANTXRLP1	2.90431	-1.38616	1.08601	-1.27638	0.201823	0.316973	0.498978	NS
KCND3	1159.68	-1.38579	0.0575949	-24.0611	6.39585e-128	3.10478e-126	125.508	SIG
TENM2	11080	-1.38533	0.0199573	-69.4147	0	0	307.653	SIG
CEP72-2	3.87535	-1.3847	1.33985	-1.03348	0.301381	0.433108	0.363404	NS
NPR1	3.87359	-1.38441	1.24808	-1.10923	0.26733	0.395184	0.403201	NS
PPARGC1A	482.447	-1.37871	0.0866397	-15.9131	5.13732e-57	1.24692e-55	54.9042	SIG
GFPT2	980.42	-1.37695	0.0621662	-22.1495	1.05476e-108	4.45899e-107	106.351	SIG
ITGAM	80.7845	-1.37592	0.204341	-6.73341	1.65728e-11	1.15778e-10	9.93637	SIG
LOC124904708	34.5837	-1.37403	0.303739	-4.5237	6.07668e-06	2.68632e-05	4.57084	SIG
PRKAR2B-2	64.3249	-1.37294	0.227894	-6.02447	1.69664e-09	1.03815e-08	7.98374	SIG
RAB39B	31.6825	-1.37276	0.316028	-4.34381	1.40036e-05	5.9298e-05	4.22696	SIG
SCD5	707.415	-1.37229	0.0729755	-18.8048	6.89197e-79	2.24178e-77	76.6494	SIG
PXDNL	28.7789	-1.3713	0.331481	-4.1369	3.52036e-05	0.000141543	3.84911	SIG
DENND1C	28.7831	-1.37129	0.330941	-4.14359	3.41905e-05	0.000137809	3.86072	SIG
SLC25A53	28.8034	-1.37106	0.44842	-3.05753	0.00223172	0.00669072	2.17453	NS
S100A8	23.9482	-1.36789	0.364313	-3.75472	0.000173536	0.000635733	3.19673	SIG
SLC5A3	13478.5	-1.36752	0.0456167	-29.9785	1.87205e-197	1.30962e-195	194.883	SIG
LOC124901342	22.0156	-1.36623	0.378783	-3.6069	0.000309877	0.00109302	2.96137	NS
KCNE3	152.139	-1.36603	0.150397	-9.08282	1.05794e-19	1.09234e-18	17.9616	SIG
TTLL1-AS1	21.0322	-1.36413	0.518654	-2.63012	0.00853538	0.022337	1.65097	NS
LOC105375249	78.3735	-1.36376	0.204807	-6.65877	2.76125e-11	1.90556e-10	9.71998	SIG
ASTN1	322.702	-1.36157	0.104692	-13.0055	1.13865e-38	1.96315e-37	36.707	SIG
IGF2BP3	921.286	-1.35926	0.0694432	-19.5737	2.59388e-85	8.9624e-84	83.0476	SIG
HIVEP3	590.053	-1.35835	0.0785143	-17.3007	4.64493e-67	1.29906e-65	64.8864	SIG
SYT2	15.2384	-1.35707	0.449649	-3.01806	0.00254402	0.00754373	2.12241	NS
RSAD2	29.5105	-1.35597	0.329379	-4.11674	3.84272e-05	0.000153601	3.81361	SIG
COL4A1	8806.16	-1.35495	0.0226628	-59.7875	0	0	307.653	SIG
LOC124902941	26.6122	-1.35267	0.343266	-3.9406	8.12775e-05	0.000311706	3.50625	SIG
RPS6P13	13.2805	-1.35104	1.04545	-1.2923	0.196252	0.310496	0.507945	NS
MIA-RAB4B	12.2909	-1.35092	4.54275	-0.29738	0.766176	0.850515	0.0703181	NS
HSPE1-MOB4	124.142	-1.35043	0.905111	-1.49201	0.135698	0.229799	0.638652	NS
PCDHB15-2	47.4237	-1.34843	0.259932	-5.18761	2.13008e-07	1.09634e-06	5.96005	SIG
PCDHB15	47.4237	-1.34843	0.259932	-5.18761	2.13008e-07	1.09634e-06	5.96005	SIG
RPLP0P2	23.7134	-1.34835	0.362136	-3.72332	0.000196621	0.000715887	3.14516	SIG
ARL2BPP9	11.3756	-1.34686	0.519385	-2.59318	0.00950938	0.0245762	1.60949	NS
COL9A3	10.4045	-1.34304	0.537539	-2.49851	0.0124717	0.0312361	1.50534	NS
LINC02473	31.215	-1.34291	0.318844	-4.2118	2.53339e-05	0.000103866	3.98353	SIG
RASAL3	39.6849	-1.34105	0.291128	-4.60641	4.09676e-06	1.8485e-05	4.73318	SIG
SHLD2P3	148.33	-1.3406	0.157491	-8.51223	1.70615e-17	1.61651e-16	15.7914	SIG
IL17RD	845.549	-1.34042	0.0660905	-20.2816	1.86778e-91	6.82289e-90	89.166	SIG
LINC01139	9.4377	-1.33844	0.56283	-2.37806	0.0174042	0.041704	1.37982	NS
LOC105370765	9.4377	-1.33844	0.56283	-2.37806	0.0174042	0.041704	1.37982	NS
C22orf15-2	9.43594	-1.33835	0.567365	-2.35889	0.0183296	0.0435497	1.36101	NS
LOC105371472	8.47018	-1.333	0.592751	-2.24884	0.0245229	0.055704	1.25411	NS
LOC107986949	16.9428	-1.33294	0.424167	-3.14249	0.00167518	0.00514792	2.28837	NS
SNX32	84.708	-1.33294	0.196827	-6.77214	1.26895e-11	8.95067e-11	10.0481	SIG
LOC124902503	25.4154	-1.33292	0.34947	-3.8141	0.000136679	0.000507631	3.29445	SIG
FCGR1A	8.47261	-1.33288	0.592876	-2.24816	0.0245657	0.0557715	1.25359	NS
WFIKKN1	16.9393	-1.33283	0.428421	-3.11104	0.00186431	0.00567855	2.24576	NS
HLA-DRB1-6	8.50519	-1.3319	4.35431	-0.30588	0.759696	0.845564	0.0728536	NS
LOC124900274	32.9205	-1.33135	0.308847	-4.31071	1.6273e-05	6.83524e-05	4.16525	SIG
SLC39A8	1786.8	-1.3301	0.046418	-28.6549	1.39127e-180	9.10888e-179	178.041	SIG
CASP4LP	45.0211	-1.326	0.265841	-4.98794	6.1027e-07	3.01872e-06	5.52018	SIG
PCDHB6-2	15.0084	-1.32599	0.449168	-2.9521	0.00315622	0.00919567	2.03642	NS
PCDHB6	15.0084	-1.32599	0.449168	-2.9521	0.00315622	0.00919567	2.03642	NS
LOC124903935	6.52852	-1.32233	1.73024	-0.764247	0.44472	0.581531	0.235427	NS
ZBP1	14.0409	-1.32187	0.464365	-2.84662	0.00441865	0.0124193	1.9059	NS
THBS4-AS1	14.0374	-1.32175	0.466853	-2.8312	0.00463738	0.0129595	1.88741	NS
APBB1IP	138.476	-1.32089	0.155155	-8.51335	1.68978e-17	1.60159e-16	15.7954	SIG
LINC01750	27.1132	-1.31949	0.3381	-3.90267	9.51379e-05	0.00036155	3.44183	SIG
CACNB4	33.6515	-1.31899	0.304683	-4.32905	1.49754e-05	6.32396e-05	4.19901	SIG
FCHO1	40.1891	-1.31871	0.2801	-4.70798	2.50184e-06	1.15561e-05	4.93719	SIG
HNRNPA1P54	6.53758	-1.31719	0.674272	-1.95349	0.050761	0.100553	0.997604	NS
LOC124903702	19.6116	-1.31708	0.395942	-3.32644	0.00087963	0.00286157	2.5434	NS
BTG1P1	6.53582	-1.31707	0.670266	-1.96499	0.0494148	0.0984068	1.00697	NS
LOC107984946	6.54001	-1.31703	0.674431	-1.95281	0.0508424	0.100683	0.997043	NS
RWDD3-DT	6.54001	-1.31703	0.674431	-1.95281	0.0508424	0.100683	0.997043	NS
MCTP1	32.6846	-1.31695	0.309393	-4.25655	2.07601e-05	8.61513e-05	4.06474	SIG
LINC02908	19.6106	-1.31692	0.395639	-3.3286	0.000872837	0.00284201	2.54637	NS
NBAT1	13.0765	-1.31691	0.48162	-2.73433	0.00625068	0.0169342	1.77124	NS
BCHE	245.5	-1.31617	0.118174	-11.1376	8.23316e-29	1.11763e-27	26.9517	SIG
ABI3	44.7986	-1.31587	0.292091	-4.50499	6.63772e-06	2.9222e-05	4.53429	SIG
CASP4LP-2	44.7887	-1.31552	0.265969	-4.94614	7.57011e-07	3.70368e-06	5.43137	SIG
LOC105375913	184.735	-1.31517	0.135208	-9.727	2.3131e-22	2.6134e-21	20.5828	SIG
TNFAIP6	402.645	-1.31313	0.0941511	-13.947	3.27905e-44	6.45546e-43	42.1901	SIG
DIRAS3	214.278	-1.31227	0.126423	-10.38	3.05707e-25	3.76552e-24	23.4242	SIG
LOC124901011	24.2228	-1.31125	0.372659	-3.51863	0.000433783	0.00149014	2.82677	NS
FAM85A-2	5.56344	-1.31019	1.63129	-0.803163	0.42188	0.559186	0.252444	NS
APOBEC3A	28.817	-1.30772	0.328563	-3.98012	6.88798e-05	0.000266683	3.574	SIG
EEF1A1P7	18.6709	-1.30737	2.251	-0.580797	0.561377	0.686274	0.163502	NS
RPL36A-HNRNPH2	80.2671	-1.30665	4.56572	-0.286187	0.774735	0.856812	0.0671143	NS
UCHL1	4579.26	-1.30578	0.118033	-11.0628	1.90076e-28	2.56117e-27	26.5916	SIG
LOC124904410	5.57073	-1.30498	0.722861	-1.8053	0.0710272	0.133305	0.875154	NS
CNGA3	5.57073	-1.30498	0.722861	-1.8053	0.0710272	0.133305	0.875154	NS
LOC107984432	5.57073	-1.30498	0.722861	-1.8053	0.0710272	0.133305	0.875154	NS
LOC124903763	5.57073	-1.30498	0.722861	-1.8053	0.0710272	0.133305	0.875154	NS
LY9	11.1397	-1.30493	0.516867	-2.52469	0.0115802	0.0292384	1.53405	NS
CMPK2	66.833	-1.30488	0.220435	-5.91956	3.2281e-09	1.92675e-08	7.71517	SIG
LOC101927588	5.56897	-1.30487	0.722606	-1.80578	0.0709524	0.133252	0.875325	NS
LOC124903459	11.1421	-1.30483	0.519564	-2.51139	0.0120258	0.0302379	1.51945	NS
LINC01561	5.56722	-1.30472	0.732105	-1.78215	0.0747247	0.13916	0.856486	NS
YWHAH-AS1	5.56722	-1.30472	0.732105	-1.78215	0.0747247	0.13916	0.856486	NS
CYRIA	128.833	-1.30185	0.160816	-8.09527	5.71362e-16	5.07449e-15	14.2946	SIG
CASS4	249.943	-1.29924	0.117054	-11.0995	1.26111e-28	1.70738e-27	26.7677	SIG
FABP5	103.677	-1.29891	0.186941	-6.94822	3.69923e-12	2.68953e-11	10.5703	SIG
STK32A	66.6098	-1.29802	0.229284	-5.6612	1.50321e-08	8.55866e-08	7.06759	SIG
TCIM	76.7745	-1.29775	0.204909	-6.33329	2.39994e-10	1.55691e-09	8.80774	SIG
MCOLN2	20.3468	-1.29723	0.387689	-3.34607	0.000819655	0.00268081	2.57173	NS
ZNF436-2	1252.37	-1.29617	0.0585081	-22.1536	9.6293e-109	4.07752e-107	106.39	SIG
ZNF436	1252.37	-1.29617	0.0585081	-22.1536	9.6293e-109	4.07752e-107	106.39	SIG
PLEKHG6	24.9399	-1.29559	0.358531	-3.6136	0.00030197	0.00106823	2.97133	NS
NDUFC2-KCTD14	41.6118	-1.29509	0.868794	-1.49068	0.136045	0.230342	0.637627	NS
LOC112268198	14.7708	-1.29411	0.459553	-2.81603	0.00486211	0.0135224	1.86895	NS
MFNG	34.1466	-1.29334	0.305558	-4.23272	2.30881e-05	9.51164e-05	4.02174	SIG
RPL29P27	4.60321	-1.2881	0.797118	-1.61595	0.106105	0.187131	0.727855	NS
NTN3	9.20886	-1.28805	0.577042	-2.23216	0.0256044	0.057602	1.23956	NS
ZFAND3-DT	4.60146	-1.28794	0.790919	-1.62841	0.103438	0.1833	0.736837	NS
LOC124904605	4.60146	-1.28794	0.790919	-1.62841	0.103438	0.1833	0.736837	NS
SLED1	4.60146	-1.28794	0.790919	-1.62841	0.103438	0.1833	0.736837	NS
LOC124902363	4.60146	-1.28794	0.790919	-1.62841	0.103438	0.1833	0.736837	NS
LINC02511	18.4083	-1.28792	0.406359	-3.16942	0.00152746	0.00473212	2.32494	NS
LOC283387	18.4124	-1.2879	0.406283	-3.16996	0.00152461	0.00472386	2.3257	NS
PDLIM1P1	4.60564	-1.2879	0.797294	-1.61534	0.106238	0.187274	0.727521	NS
LOC107986087	4.60564	-1.2879	0.797294	-1.61534	0.106238	0.187274	0.727521	NS
PLEK2	64.4392	-1.28787	0.222798	-5.78044	7.45067e-09	4.32671e-08	7.36384	SIG
CPVL	18.4107	-1.28785	0.405078	-3.17927	0.00147644	0.00458909	2.33827	NS
LOC124906303	9.20534	-1.28785	0.565213	-2.27853	0.0226952	0.0521133	1.28305	NS
NFIA	243.935	-1.28784	0.118164	-10.8987	1.16856e-27	1.54441e-26	25.8112	SIG
SOX8	18.4131	-1.28779	0.406622	-3.16704	0.00154001	0.0047681	2.32165	NS
H3C11	9.20358	-1.28777	0.567278	-2.27009	0.0232022	0.0530579	1.27525	NS
LOC102724780	4.60389	-1.28776	0.791046	-1.62793	0.103541	0.183432	0.736524	NS
LOC124906130	4.60389	-1.28776	0.791046	-1.62793	0.103541	0.183432	0.736524	NS
LOC124902695	4.60213	-1.2876	0.796602	-1.61637	0.106014	0.187023	0.728105	NS
GAS8-AS1	4.59794	-1.28758	0.825343	-1.56005	0.118748	0.205469	0.687254	NS
KIF5A	40.456	-1.2855	0.277735	-4.6285	3.68316e-06	1.67044e-05	4.77717	SIG
SYT15	35.8618	-1.28499	0.306426	-4.19348	2.74701e-05	0.000112012	3.95073	SIG
LOC107985911	493.516	-1.28439	0.088335	-14.54	6.75634e-48	1.43405e-46	45.8434	SIG
PRL	22.0453	-1.28353	0.371415	-3.45579	0.000548684	0.00185123	2.73254	NS
LOC105375690	4.60875	-1.28346	1.50111	-0.855005	0.392549	0.529495	0.276138	NS
IKBKE-AS1	17.4432	-1.28248	0.416072	-3.08235	0.00205375	0.00620892	2.20698	NS
SCUBE2	759.976	-1.28198	0.0697179	-18.3881	1.63671e-75	5.13413e-74	73.2895	SIG
MFSD2A	90.8494	-1.28162	0.18903	-6.78001	1.20165e-11	8.48999e-11	10.0711	SIG
TARS1-DT	12.8417	-1.2805	0.481603	-2.65884	0.00784107	0.0207605	1.68276	NS
SCG5	40.4826	-1.28045	1.11137	-1.15214	0.249265	0.374221	0.426872	NS
ARHGAP20	87.9506	-1.27815	0.191516	-6.67388	2.49135e-11	1.72256e-10	9.76383	SIG
VAV1	49.429	-1.27636	0.252077	-5.06336	4.11924e-07	2.06764e-06	5.68453	SIG
DDX18P4	8.24026	-1.27634	0.596993	-2.13795	0.0325208	0.0702883	1.15312	NS
PACSIN1	8.2385	-1.27625	0.596741	-2.13871	0.0324593	0.0701673	1.15387	NS
DUSP6	1216.1	-1.27571	0.0553389	-23.0527	1.38166e-117	6.23308e-116	115.205	SIG
HK3	61.2996	-1.27549	0.227532	-5.60577	2.07332e-08	1.16737e-07	6.93279	SIG
LCP2	83.1106	-1.27203	0.200606	-6.34092	2.28392e-10	1.48428e-09	8.82848	SIG
PIPOX	11.8724	-1.27196	0.499487	-2.54653	0.0108801	0.027665	1.55807	NS
MATN2	792.15	-1.27029	0.0675512	-18.8049	6.88094e-79	2.24104e-77	76.6495	SIG
LOC102724087	15.5141	-1.2699	0.462875	-2.7435	0.00607877	0.0165211	1.78196	NS
TLR4	166.957	-1.2697	0.141592	-8.96729	3.0391e-19	3.09165e-18	17.5098	SIG
LOC105376234	15.5088	-1.26962	0.439523	-2.88862	0.00386931	0.0110279	1.95751	NS
LOC124902620	15.5119	-1.2694	0.443468	-2.86243	0.00420401	0.0118824	1.9251	NS
MSANTD2-AS1	34.6742	-1.26884	0.3731	-3.40081	0.000671865	0.00222942	2.65181	NS
LOC124902527	7.26125	-1.26742	1.81378	-0.698775	0.484693	0.617665	0.209247	NS
PAPPA2	147.579	-1.26667	0.15047	-8.41807	3.82728e-17	3.57708e-16	15.4465	SIG
CDH17	3.63151	-1.26531	1.28349	-0.985838	0.324212	0.458761	0.338414	NS
LOC107987069	3.62975	-1.26459	1.27952	-0.988332	0.32299	0.457468	0.339639	NS
MIR5194	3.62799	-1.26441	1.43833	-0.879079	0.379358	0.516863	0.286624	NS
LOC105372694	3.63988	-1.26291	0.995893	-1.26812	0.204754	0.320552	0.494102	NS
LOC124907895	10.9032	-1.26192	0.521958	-2.41767	0.0156202	0.0379708	1.42055	NS
LOC105370532	10.9115	-1.26186	0.527686	-2.39132	0.016788	0.0403792	1.39384	NS
PCDH17	14.542	-1.26186	0.452071	-2.79128	0.00524998	0.0144965	1.83874	NS
LOC124902372	14.542	-1.26186	0.452071	-2.79128	0.00524998	0.0144965	1.83874	NS
SEMA3G	7.27098	-1.26186	0.630949	-1.99994	0.0455073	0.0921623	1.03545	NS
C2orf15	7.27098	-1.26186	0.630949	-1.99994	0.0455073	0.0921623	1.03545	NS
LOC107984673	7.27098	-1.26186	0.630949	-1.99994	0.0455073	0.0921623	1.03545	NS
HSPA7	25.4577	-1.26183	0.357275	-3.53183	0.000412697	0.00142403	2.84648	NS
LOC105379827	10.9056	-1.26182	0.519439	-2.4292	0.015132	0.036879	1.43322	NS
NMNAT3	14.5402	-1.2618	0.453178	-2.78434	0.00536369	0.014771	1.83059	NS
LOC107984835	3.63461	-1.26178	0.882906	-1.42912	0.152969	0.253845	0.595432	NS
NUP50P3	7.27341	-1.26172	0.635327	-1.98593	0.0470409	0.0948543	1.02294	NS
SNORA11	3.6388	-1.26169	0.894198	-1.41097	0.158252	0.261026	0.583316	NS
LOC102724646	3.64123	-1.259	1.30718	-0.96314	0.335477	0.470422	0.327512	NS
DMC1	31.7517	-1.25805	0.311306	-4.04121	5.31754e-05	0.000209082	3.67968	SIG
SLC26A4	28.1164	-1.25766	0.329736	-3.81415	0.000136654	0.000507612	3.29447	SIG
SLC16A14	20.8461	-1.25609	0.38051	-3.30108	0.000963128	0.00311298	2.50682	NS
LAMA1	752.119	-1.25584	0.0694573	-18.0807	4.52055e-73	1.36763e-71	70.864	SIG
LOC105376176	17.2115	-1.2549	0.416995	-3.0094	0.00261768	0.00774594	2.11093	NS
GIMAP8	30.7859	-1.25414	0.315434	-3.97591	7.01095e-05	0.000271156	3.56678	SIG
MAPK13	380.079	-1.25309	0.0955247	-13.118	2.59722e-39	4.55477e-38	37.3415	SIG
LOC124901278	13.5734	-1.25295	0.470418	-2.66348	0.0077338	0.0204998	1.68825	NS
NSA2P1	13.5936	-1.25143	0.880669	-1.421	0.155317	0.257006	0.590056	NS
LRRC17	63.2661	-1.25057	0.223794	-5.58804	2.29643e-08	1.28788e-07	6.89013	SIG
LOC107987244	19.8803	-1.24993	0.389598	-3.20826	0.00133542	0.00418436	2.37837	NS
LOC112268474	9.94226	-1.24991	0.545164	-2.29272	0.021864	0.05055	1.29628	NS
LOC107984830	36.1124	-1.2487	0.2971	-4.20295	2.63458e-05	0.000107703	3.96777	SIG
LOC107984391	16.238	-1.24721	0.431959	-2.88733	0.00388531	0.0110698	1.95586	NS
AOC3	16.2422	-1.24719	0.428036	-2.91374	0.00357126	0.0102655	1.98862	NS
ERICH2	144.231	-1.24533	0.156924	-7.93589	2.08996e-15	1.80166e-14	13.7443	SIG
APOL3	312.513	-1.24324	0.104856	-11.8567	1.98685e-32	2.97027e-31	30.5272	SIG
LOC105379163	6.3017	-1.24302	0.675976	-1.83885	0.0659371	0.125115	0.902692	NS
ALKBH3-AS1	6.3017	-1.24302	0.675976	-1.83885	0.0659371	0.125115	0.902692	NS
CFAP206	12.6076	-1.243	0.482946	-2.57379	0.0100592	0.0258221	1.58801	NS
LOC124903313	12.6118	-1.24297	0.487395	-2.55023	0.0107652	0.0273974	1.56229	NS
SESN3	2097.03	-1.24094	0.0426068	-29.1255	1.70624e-186	1.1465e-184	183.941	SIG
FNDC5	30.5518	-1.23853	0.315728	-3.92277	8.75374e-05	0.000334208	3.47598	SIG
TESPA1	24.2519	-1.23739	0.354918	-3.48642	0.000489534	0.0016653	2.77851	NS
CLEC4E	17.9442	-1.23539	0.40726	-3.03341	0.00241811	0.00719962	2.14269	NS
SLC15A2	17.9442	-1.23539	0.40726	-3.03341	0.00241811	0.00719962	2.14269	NS
LOC124902269	8.97123	-1.23535	0.568651	-2.17242	0.0298243	0.0655026	1.18374	NS
LOC124907745	8.97123	-1.23535	0.568651	-2.17242	0.0298243	0.0655026	1.18374	NS
ZCCHC18	65.4668	-1.23467	0.220063	-5.61051	2.01735e-08	1.13711e-07	6.9442	SIG
BNC1	1131.71	-1.23437	0.0569621	-21.67	3.93782e-104	1.59854e-102	101.796	SIG
CD6	29.5896	-1.23393	0.329712	-3.74246	0.000182227	0.00066633	3.17631	SIG
C4B-3	46.5634	-1.23129	0.258369	-4.76563	1.88262e-06	8.81873e-06	5.05459	SIG
OMD-2	186.246	-1.23129	0.133514	-9.22215	2.91204e-20	3.0637e-19	18.5138	SIG
OMD	186.246	-1.23129	0.133514	-9.22215	2.91204e-20	3.0637e-19	18.5138	SIG
SGCA	25.9444	-1.2298	0.34355	-3.57968	0.000344014	0.00120346	2.91957	NS
RPL26P6	25.9332	-1.22952	0.407181	-3.01959	0.00253115	0.00751166	2.12426	NS
ZNF807P	16.9725	-1.22701	0.421491	-2.91112	0.00360133	0.010347	1.98519	NS
C4B	44.629	-1.22468	0.26345	-4.64863	3.34143e-06	1.52303e-05	4.81729	SIG
VWA5A	405.036	-1.2238	0.092248	-13.2665	3.62331e-40	6.48336e-39	38.1882	SIG
FMO2	38.3238	-1.22162	0.282904	-4.31815	1.57344e-05	6.61882e-05	4.17922	SIG
KLF15	161.292	-1.22145	0.142713	-8.55876	1.14086e-17	1.08738e-16	15.9636	SIG
CABCOCO1	103.327	-1.22055	0.176335	-6.92175	4.46106e-12	3.23054e-11	10.4907	SIG
LINC02806	62.3374	-1.22003	0.224031	-5.44581	5.15713e-08	2.79996e-07	6.55285	SIG
TRGV4	2.66642	-1.22002	1.22626	-0.994909	0.319781	0.453708	0.343224	NS
PRKCH	65.0111	-1.2199	0.220634	-5.52907	3.21932e-08	1.78004e-07	6.74957	SIG
TRGC2	2.66466	-1.21844	1.09471	-1.11303	0.265696	0.393291	0.405286	NS
LOC107984325	2.66466	-1.21844	1.09471	-1.11303	0.265696	0.393291	0.405286	NS
LOC124901461	2.66466	-1.21844	1.09471	-1.11303	0.265696	0.393291	0.405286	NS
LOC124906331	2.66466	-1.21844	1.09471	-1.11303	0.265696	0.393291	0.405286	NS
NKG7	10.6554	-1.21782	0.886383	-1.37392	0.169467	0.276196	0.558782	NS
SNORD46	5.33594	-1.21781	0.740545	-1.64448	0.100077	0.17826	0.748947	NS
RPL8P4	8.0156	-1.21776	0.764849	-1.59216	0.111349	0.194979	0.710013	NS
ZKSCAN7-AS1-2	2.66709	-1.21759	1.01996	-1.19377	0.232569	0.353625	0.451457	NS
ZKSCAN7-AS1	2.66709	-1.21759	1.01996	-1.19377	0.232569	0.353625	0.451457	NS
LOC124902831	2.66709	-1.21759	1.01996	-1.19377	0.232569	0.353625	0.451457	NS
MIR3936	2.66709	-1.21759	1.01996	-1.19377	0.232569	0.353625	0.451457	NS
LOC644215	26.6884	-1.21759	0.343311	-3.54661	0.000390229	0.0013513	2.86925	NS
PDGFRL	1505.87	-1.21754	0.0502536	-24.228	1.12854e-129	5.57374e-128	127.254	SIG
RPL39P14	2.67128	-1.21754	1.03309	-1.17854	0.238581	0.360619	0.442951	NS
SNORD16	2.67128	-1.21754	1.03309	-1.17854	0.238581	0.360619	0.442951	NS
LOC124905523	2.67128	-1.21754	1.03309	-1.17854	0.238581	0.360619	0.442951	NS
SPART-AS1	24.0296	-1.21751	0.408251	-2.98225	0.00286134	0.00840658	2.07538	NS
TNFSF10	48.0295	-1.21746	0.253656	-4.79966	1.58936e-06	7.50977e-06	5.12437	SIG
TMOD1	10.6732	-1.21746	0.521442	-2.3348	0.0195538	0.0460682	1.3366	NS
HAVCR1P1	5.33662	-1.21746	0.727988	-1.67237	0.0944519	0.169566	0.770662	NS
LOC105376434	5.33662	-1.21746	0.727988	-1.67237	0.0944519	0.169566	0.770662	NS
CNN2P2	5.33662	-1.21746	0.727988	-1.67237	0.0944519	0.169566	0.770662	NS
CTAGE11P	5.33662	-1.21746	0.727988	-1.67237	0.0944519	0.169566	0.770662	NS
TRDC	5.33662	-1.21746	0.727988	-1.67237	0.0944519	0.169566	0.770662	NS
C4A-3	53.3644	-1.21744	0.24132	-5.04493	4.53685e-07	2.26745e-06	5.64446	SIG
C1QTNF7	13.3428	-1.21742	0.468981	-2.59589	0.00943473	0.0244104	1.61242	NS
IRF8	16.0081	-1.21741	0.430144	-2.83024	0.00465132	0.0129956	1.8862	NS
FLT1P1	2.66533	-1.21739	1.03193	-1.17971	0.238114	0.360061	0.443623	NS
MGC70870	2.66952	-1.21733	1.02008	-1.19337	0.232723	0.35369	0.451377	NS
CRTC1P1	2.66952	-1.21733	1.02008	-1.19337	0.232723	0.35369	0.451377	NS
LOC124902644	2.66952	-1.21733	1.02008	-1.19337	0.232723	0.35369	0.451377	NS
LOC124903668	2.66952	-1.21733	1.02008	-1.19337	0.232723	0.35369	0.451377	NS
C19orf73	13.3452	-1.21732	0.473779	-2.56939	0.0101878	0.0260969	1.58341	NS
BMP8B	16.013	-1.21721	0.439216	-2.77133	0.00558276	0.0153099	1.81503	NS
IGSF22	5.33729	-1.21712	0.740185	-1.64434	0.100106	0.178287	0.748879	NS
MIR6500	2.67196	-1.21644	1.10025	-1.10561	0.268897	0.39704	0.401165	NS
MIR191	2.67196	-1.21644	1.10025	-1.10561	0.268897	0.39704	0.401165	NS
GLI2	1042.6	-1.21607	0.0590843	-20.5819	3.98569e-94	1.48354e-92	91.8287	SIG
SLFN12L	63.0736	-1.21496	0.223415	-5.43813	5.38421e-08	2.91952e-07	6.53469	SIG
SP9	49.7291	-1.21428	0.249854	-4.85996	1.17411e-06	5.63527e-06	5.24908	SIG
LOC105374002	5.34391	-1.21245	1.6475	-0.735936	0.46177	0.597609	0.223583	NS
RARRES1	5.34215	-1.21181	1.66457	-0.728002	0.466612	0.602091	0.220338	NS
PLEK	71.809	-1.21077	0.209197	-5.78771	7.13528e-09	4.15317e-08	7.38162	SIG
FAM27C	23.0467	-1.21049	0.36015	-3.36107	0.000776399	0.00255114	2.59327	NS
BHMT	38.089	-1.20907	0.283158	-4.26995	1.95516e-05	8.14138e-05	4.0893	SIG
FCRL3	17.7119	-1.20844	0.408764	-2.95634	0.00311317	0.00908269	2.04179	NS
MIR503	50.4579	-1.20781	0.25348	-4.76493	1.8892e-06	8.84792e-06	5.05316	SIG
GAP43	32.7524	-1.2077	0.304315	-3.96859	7.22981e-05	0.000279114	3.55422	SIG
IL19	15.0371	-1.2067	0.45105	-2.67532	0.0074659	0.0198453	1.70234	NS
PRKCQ-AS1	15.0454	-1.20666	0.446483	-2.70259	0.00688023	0.0184286	1.73451	NS
DTX4	331.665	-1.20588	0.101102	-11.9273	8.52996e-33	1.28954e-31	30.8896	SIG
ADH1C	74.2514	-1.20457	0.207872	-5.7948	6.84035e-09	3.9868e-08	7.39938	SIG
C4B_2	49.4908	-1.20457	0.251375	-4.79192	1.65189e-06	7.79223e-06	5.10834	SIG
B3GALT5	121.083	-1.2043	0.166271	-7.24301	4.38831e-13	3.37503e-12	11.4717	SIG
C6orf147	22.0816	-1.20294	0.367518	-3.27313	0.00106362	0.00341236	2.46695	NS
IL20RB	768.194	-1.20246	0.0680339	-17.6743	6.61057e-70	1.91377e-68	67.7181	SIG
LINC01775	9.71761	-1.20134	0.695395	-1.72756	0.0840667	0.153919	0.812707	NS
C4B-4	48.5257	-1.20101	0.252732	-4.75213	2.01287e-06	9.3892e-06	5.02737	SIG
LINC01277	9.7022	-1.20091	0.550355	-2.18206	0.0291051	0.0641485	1.19281	NS
LINC02910	9.70882	-1.20074	0.553257	-2.17031	0.0299831	0.0658006	1.18177	NS
GAS7	3799.81	-1.20029	0.033699	-35.6179	7.39361e-278	6.99216e-276	275.155	SIG
PLCG2	101.43	-1.2001	0.177324	-6.7678	1.30753e-11	9.19989e-11	10.0362	SIG
SYT7	91.727	-1.19997	0.18701	-6.41658	1.39366e-10	9.18816e-10	9.03677	SIG
LRFN1-2	16.745	-1.19832	0.419457	-2.85684	0.00427885	0.0120765	1.91806	NS
SERF2-C15ORF63	159.65	-1.19799	0.460557	-2.60117	0.00929065	0.0240962	1.61805	NS
LOC110384692	58.9666	-1.19581	0.230022	-5.19867	2.00721e-07	1.0354e-06	5.98489	SIG
RASA3-IT1-2	7.03862	-1.19479	0.636121	-1.87825	0.0603476	0.116264	0.934555	NS
RASA3-IT1	7.03862	-1.19479	0.636121	-1.87825	0.0603476	0.116264	0.934555	NS
PRAM1	35.1878	-1.19473	0.293497	-4.07067	4.68782e-05	0.000185407	3.73187	SIG
MUC20-7	7.03686	-1.1947	0.635876	-1.87882	0.0602695	0.116154	0.934967	NS
RN7SL381P	7.03686	-1.1947	0.635876	-1.87882	0.0602695	0.116154	0.934967	NS
LOC105377864	7.03686	-1.1947	0.635876	-1.87882	0.0602695	0.116154	0.934967	NS
PDGFRA	44898.6	-1.19335	0.0121921	-97.8788	0	0	307.653	SIG
ZNF185-2	104.592	-1.19299	0.175167	-6.81056	9.72227e-12	6.92078e-11	10.1598	SIG
ZNF185	104.592	-1.19299	0.175167	-6.81056	9.72227e-12	6.92078e-11	10.1598	SIG
RAMP1	36.8898	-1.19147	0.286809	-4.15422	3.264e-05	0.000131893	3.87978	SIG
GPRIN3	78.1386	-1.1909	0.202593	-5.87828	4.14557e-09	2.45598e-08	7.60977	SIG
PMAIP1	415.991	-1.1898	0.0906905	-13.1194	2.55073e-39	4.47632e-38	37.3491	SIG
MALRD1	11.406	-1.1895	0.503732	-2.36137	0.0182077	0.0433004	1.36351	NS
TUBA8	34.2161	-1.18948	0.298906	-3.97945	6.90736e-05	0.000267353	3.57292	SIG
GCH1	68.4371	-1.18944	0.214174	-5.55361	2.79822e-08	1.55596e-07	6.808	SIG
HNRNPABP1	15.7859	-1.18704	0.455019	-2.60878	0.00908655	0.0236269	1.62659	NS
SYNE2	874.781	-1.18516	0.0639595	-18.5298	1.18683e-76	3.80232e-75	74.42	SIG
C4A	53.3983	-1.18458	0.240204	-4.93155	8.15784e-07	3.98055e-06	5.40006	SIG
MSRB3-AS1	4.36072	-1.18442	1.57518	-0.751928	0.452094	0.588878	0.229975	NS
IKZF1	239.841	-1.18422	0.123996	-9.5505	1.29076e-21	1.42369e-20	19.8466	SIG
LGALS3BP	6908.34	-1.18317	0.0244282	-48.4345	0	0	307.653	SIG
LOC124902457	4.3691	-1.1811	0.80098	-1.47457	0.140327	0.236176	0.626765	NS
EGFL8-3	8.74063	-1.18102	0.574139	-2.05703	0.039683	0.0825539	1.08326	NS
LOC105376060	8.74063	-1.18102	0.574139	-2.05703	0.039683	0.0825539	1.08326	NS
PALM3	4.36734	-1.18096	0.800695	-1.47492	0.140234	0.236102	0.6269	NS
PALM3-2	4.36734	-1.18096	0.800695	-1.47492	0.140234	0.236102	0.6269	NS
LOC124904534	13.1062	-1.18095	0.470911	-2.5078	0.0121485	0.0305015	1.51568	NS
FGL2	122.344	-1.18094	0.161792	-7.29912	2.89651e-13	2.25212e-12	11.6474	SIG
CDKL2	26.2166	-1.18094	0.337269	-3.50148	0.000462686	0.00158156	2.80092	NS
LOC102725082	8.73887	-1.18094	0.571362	-2.06688	0.0387454	0.0809263	1.09191	NS
WSCD2	8.73887	-1.18094	0.571362	-2.06688	0.0387454	0.0809263	1.09191	NS
LINC03069	8.73887	-1.18094	0.571362	-2.06688	0.0387454	0.0809263	1.09191	NS
RPL12P12	30.572	-1.18092	0.336692	-3.50741	0.000452497	0.00154901	2.80995	NS
LOC100287808	8.73711	-1.18085	0.573622	-2.05859	0.0395335	0.0823099	1.08455	NS
LOC124904777	8.73711	-1.18085	0.573622	-2.05859	0.0395335	0.0823099	1.08455	NS
LOC105374341	8.7413	-1.18082	0.574911	-2.05391	0.0399841	0.0830922	1.08044	NS
LOC124906134	4.36977	-1.18077	0.800841	-1.47442	0.14037	0.236207	0.626708	NS
LOC107985012	8.73535	-1.18073	0.582842	-2.02582	0.042783	0.0874916	1.05803	NS
LINC01550	112.642	-1.17916	0.169584	-6.95322	3.57029e-12	2.59726e-11	10.5855	SIG
ADGRE3	73.3233	-1.17829	0.210085	-5.60865	2.03913e-08	1.14888e-07	6.93973	SIG
LOC105373247	10.4245	-1.1775	2.02683	-0.580957	0.561269	0.686175	0.163565	NS
SOX5	14.8082	-1.17443	0.443464	-2.64832	0.00808932	0.0213469	1.67067	NS
SVIL2P	29.6206	-1.17443	0.318632	-3.68584	0.00022795	0.000821404	3.08544	SIG
SCRT2	14.8089	-1.1743	0.444728	-2.64049	0.00827863	0.0217812	1.66192	NS
PSTPIP1	65.2987	-1.17355	0.220295	-5.32718	9.97469e-08	5.2852e-07	6.27694	SIG
TEX52	25.255	-1.17334	0.348796	-3.36396	0.000768325	0.00252652	2.59748	NS
HMGA1	10242.7	-1.1726	0.0459526	-25.5176	1.2578e-143	6.80438e-142	141.167	SIG
KYAT1	147.777	-1.17247	0.428336	-2.73726	0.00619525	0.0168036	1.7746	NS
ARRDC5	10.4409	-1.1717	0.52452	-2.23384	0.0254933	0.0573722	1.2413	NS
LOC124905259	10.4391	-1.17162	0.524291	-2.23468	0.0254382	0.0572735	1.24205	NS
C4B-2	43.462	-1.16981	0.264676	-4.41977	9.88045e-06	4.26593e-05	4.36999	SIG
LRFN1	16.5126	-1.1692	0.421149	-2.77621	0.00549966	0.0151031	1.82093	NS
LOC124903672	22.5869	-1.16797	0.367472	-3.17839	0.00148096	0.00460203	2.33705	NS
PAPOLA-DT	12.1446	-1.16515	0.495192	-2.35292	0.0186266	0.0441404	1.35516	NS
GOLGA5P1	6.06934	-1.16507	0.680578	-1.71188	0.0869185	0.158177	0.800857	NS
FAM27E2	6.06934	-1.16507	0.680578	-1.71188	0.0869185	0.158177	0.800857	NS
LOC124904523	6.06934	-1.16507	0.680578	-1.71188	0.0869185	0.158177	0.800857	NS
DKFZP434A062	18.2129	-1.16496	0.401196	-2.90373	0.00368749	0.0105616	1.97627	NS
LOC100506321	6.06583	-1.1648	0.702209	-1.65876	0.0971641	0.173787	0.759982	NS
CDRT15P3	12.14	-1.16472	0.497545	-2.34094	0.0192351	0.0454304	1.34265	NS
TNXA-4	187.214	-1.16381	0.134169	-8.67424	4.16331e-18	4.04975e-17	16.3926	SIG
BDKRB2	997.299	-1.16319	0.0600457	-19.3718	1.33444e-83	4.51906e-82	81.345	SIG
LOC101928462	19.9149	-1.1615	0.384539	-3.0205	0.00252359	0.00749183	2.12541	NS
LOC124905088	19.909	-1.16147	0.385911	-3.00969	0.00261518	0.00773944	2.11129	NS
C4A-2	53.6681	-1.16117	0.240075	-4.83672	1.32e-06	6.29996e-06	5.20066	SIG
B3GALT5-AS1	87.4257	-1.16099	0.189989	-6.11081	9.91273e-10	6.16294e-09	8.21021	SIG
LIMD2	745.725	-1.15773	0.0808276	-14.3234	1.56289e-46	3.22611e-45	44.4913	SIG
NEURL1	37.1578	-1.15757	0.285339	-4.05682	4.97456e-05	0.000196353	3.70696	SIG
PIK3C2B	91.5617	-1.15667	0.185672	-6.22967	4.67432e-10	2.96901e-09	8.52739	SIG
CTHRC1	8011.07	-1.1564	0.0239181	-48.3484	0	0	307.653	SIG
RUNX1-IT1	15.5451	-1.15612	0.433419	-2.66744	0.00764318	0.0202722	1.6931	NS
LOC100420547	15.5392	-1.15609	0.434648	-2.65982	0.00781826	0.0207065	1.68389	NS
LOC105371094-2	7.77378	-1.15605	0.604435	-1.91261	0.0557984	0.10871	0.963729	NS
CD300A-2	25.0132	-1.15389	0.344461	-3.34983	0.000808601	0.00264872	2.57696	NS
CD300A	25.0132	-1.15389	0.344461	-3.34983	0.000808601	0.00264872	2.57696	NS
ZNF436-AS1	188.055	-1.15336	0.215246	-5.35834	8.39893e-08	4.47347e-07	6.34936	SIG
ZNF436-AS1-2	188.055	-1.15336	0.215246	-5.35834	8.39893e-08	4.47347e-07	6.34936	SIG
LOC124901937	34.5317	-1.15293	0.648664	-1.77739	0.0755044	0.140468	0.852421	NS
BMPR1B	68.978	-1.15292	0.211786	-5.44382	5.21509e-08	2.82963e-07	6.54827	SIG
BEND5	99.0713	-1.15156	0.201783	-5.7069	1.15055e-08	6.60627e-08	7.18004	SIG
PLXNC1	2696.51	-1.1512	0.0375158	-30.6858	8.79798e-207	6.31033e-205	204.2	SIG
LOC112268311	18.954	-1.15029	0.40629	-2.83121	0.0046372	0.0129595	1.88741	NS
ZNF703	1999.88	-1.15011	0.09494	-12.1141	8.89492e-34	1.374e-32	31.862	SIG
DGAT2	82.5835	-1.14817	0.194613	-5.89977	3.63998e-09	2.1655e-08	7.66444	SIG
TESC	20.6507	-1.14804	0.38282	-2.99889	0.00270962	0.00799671	2.09709	NS
SLC44A3	42.999	-1.14732	0.267958	-4.28171	1.85462e-05	7.74676e-05	4.11088	SIG
FZD9	22.3479	-1.14638	0.362525	-3.16221	0.00156577	0.00484376	2.31482	NS
TNXA-3	189.948	-1.14636	0.131351	-8.72739	2.60619e-18	2.56738e-17	16.5905	SIG
LOC100130987	79.9465	-1.14603	0.241765	-4.74027	2.13431e-06	9.9303e-06	5.00304	SIG
PLCB2	96.1918	-1.14482	0.1807	-6.3355	2.36567e-10	1.53624e-09	8.81354	SIG
BLOC1S5-TXNDC5	1329.01	-1.14444	0.547951	-2.08858	0.0367456	0.0777286	1.10942	NS
PAIP2B	82.3487	-1.14228	0.194676	-5.86758	4.42212e-09	2.61679e-08	7.58223	SIG
HCAR3	27.4462	-1.14227	0.330301	-3.45828	0.000543629	0.00183611	2.7361	NS
MYOZ3	29.1524	-1.14123	0.319025	-3.57724	0.000347239	0.00121341	2.91599	NS
LDB3	14.5783	-1.14122	0.445614	-2.561	0.0104371	0.0266794	1.57382	NS
ADAM23	553.846	-1.1412	0.0835524	-13.6585	1.79738e-42	3.39203e-41	40.4695	SIG
C2CD6	29.1548	-1.14118	0.319965	-3.56658	0.000361673	0.00126075	2.89937	NS
LOC107987462	43.7194	-1.14112	0.270351	-4.22089	2.4334e-05	9.99266e-05	4.00032	SIG
ELANE	14.5706	-1.14111	0.454702	-2.50957	0.0120879	0.0303762	1.51747	NS
TMSB15B-AS1	16.2768	-1.13937	0.423083	-2.69302	0.00708074	0.0189121	1.72326	NS
LINC01589	34.2672	-1.13904	0.330106	-3.45053	0.000559496	0.00188497	2.7247	NS
MUC20	17.9746	-1.13799	0.404364	-2.81427	0.00488878	0.0135906	1.86676	NS
LOC105373071	19.679	-1.13677	0.385972	-2.94521	0.00322735	0.00937404	2.02807	NS
LOC107986583-2	621.315	-1.1364	3.22755	-0.352094	0.724768	0.818063	0.0872133	NS
LOC107986583	621.315	-1.1364	3.22755	-0.352094	0.724768	0.818063	0.0872133	NS
TLR9	21.381	-1.1358	0.370279	-3.06742	0.00215914	0.00649211	2.18761	NS
LOC124901290-2	24.7833	-1.13423	0.344894	-3.28862	0.00100679	0.00324384	2.48894	NS
RAC2	1279.19	-1.13417	0.0539881	-21.0077	5.57322e-98	2.12398e-96	95.6728	SIG
TSLP	26.4853	-1.13361	0.333998	-3.39405	0.00068866	0.0022813	2.64182	NS
MIR503HG	873.827	-1.13307	0.0808641	-14.012	1.31708e-44	2.62943e-43	42.5801	SIG
SARDH	33.2922	-1.13167	0.300897	-3.76099	0.000169243	0.000621165	3.20679	SIG
TMCC3	40.0919	-1.1305	0.27369	-4.13058	3.61854e-05	0.000145185	3.83808	SIG
CITED4	180.786	-1.12979	0.133657	-8.45289	2.84186e-17	2.67173e-16	15.5732	SIG
ID1	232.783	-1.12963	0.118498	-9.53284	1.53045e-21	1.68442e-20	19.7735	SIG
LOC105375337	3.39915	-1.12869	1.39304	-0.810235	0.417805	0.554973	0.255728	NS
ATP6V1G2-DDX39B-6	96.6486	-1.12792	1.64877	-0.684094	0.493916	0.624555	0.204429	NS
PKD1L3	3.39739	-1.12745	1.28881	-0.874798	0.381684	0.519194	0.284671	NS
TBC1D21	3.39739	-1.12745	1.28881	-0.874798	0.381684	0.519194	0.284671	NS
C3orf49	3.39739	-1.12745	1.28881	-0.874798	0.381684	0.519194	0.284671	NS
GRK7	3.39739	-1.12745	1.28881	-0.874798	0.381684	0.519194	0.284671	NS
PCDHB7-2	159.167	-1.12589	0.141919	-7.9333	2.13393e-15	1.83708e-14	13.7359	SIG
PCDHB7	159.167	-1.12589	0.141919	-7.9333	2.13393e-15	1.83708e-14	13.7359	SIG
COL4A2	20504.8	-1.12496	0.0157012	-71.6483	0	0	307.653	SIG
YWHAQP6	10.2078	-1.12469	0.541568	-2.07672	0.037827	0.079269	1.1009	NS
RPS2P40	3.40401	-1.12454	0.901999	-1.24672	0.212501	0.329907	0.481608	NS
LOC105377139	8.50827	-1.1245	0.581627	-1.93337	0.053191	0.104701	0.98005	NS
SNRPCP3	5.10007	-1.12447	0.742532	-1.51438	0.12993	0.22156	0.654509	NS
ZRANB2-DT	6.80626	-1.12446	0.643594	-1.74716	0.0806104	0.14855	0.828128	NS
LOC100128276	6.80626	-1.12446	0.643594	-1.74716	0.0806104	0.14855	0.828128	NS
LOC124901943	13.6066	-1.12444	0.460458	-2.442	0.014606	0.035778	1.44638	NS
WSCD1	8.50651	-1.1244	0.575493	-1.9538	0.0507255	0.100506	0.997807	NS
C10orf88B	8.50651	-1.1244	0.575493	-1.9538	0.0507255	0.100506	0.997807	NS
LINC02100	8.50651	-1.1244	0.575493	-1.9538	0.0507255	0.100506	0.997807	NS
ZFP28-DT	11.9088	-1.12439	0.489491	-2.29705	0.0216157	0.0500668	1.30045	NS
NRGN	59.526	-1.12438	0.23262	-4.83354	1.34125e-06	6.39183e-06	5.19437	SIG
KCNAB3	107.166	-1.12435	0.171298	-6.56372	5.24824e-11	3.56217e-10	9.44829	SIG
LOC105372793	17.0113	-1.12435	0.412059	-2.72862	0.00635996	0.0172011	1.76444	NS
HOXD12	13.609	-1.12435	0.458604	-2.45169	0.0142186	0.0349903	1.45605	NS
LINC02015	13.609	-1.12435	0.458604	-2.45169	0.0142186	0.0349903	1.45605	NS
GCSAM-2	10.2068	-1.12435	0.52653	-2.1354	0.0327281	0.0706826	1.15069	NS
C3orf52-2	10.2068	-1.12435	0.52653	-2.1354	0.0327281	0.0706826	1.15069	NS
TMEM221	10.2068	-1.12435	0.52653	-2.1354	0.0327281	0.0706826	1.15069	NS
H2AC17	6.8045	-1.12435	0.639871	-1.75716	0.0788912	0.145834	0.836141	NS
CENPUP2	6.8045	-1.12435	0.639871	-1.75716	0.0788912	0.145834	0.836141	NS
LOC124902987	3.40225	-1.12435	0.89363	-1.25819	0.208324	0.324648	0.488588	NS
HLA-DRB3-2	3.40225	-1.12435	0.89363	-1.25819	0.208324	0.324648	0.488588	NS
TSPAN7	3.40225	-1.12435	0.89363	-1.25819	0.208324	0.324648	0.488588	NS
SLC35G5-2	3.40225	-1.12435	0.89363	-1.25819	0.208324	0.324648	0.488588	NS
RPS17P5	3.40225	-1.12435	0.89363	-1.25819	0.208324	0.324648	0.488588	NS
LOC124903887	3.40225	-1.12435	0.89363	-1.25819	0.208324	0.324648	0.488588	NS
QRSL1P3	3.40225	-1.12435	0.89363	-1.25819	0.208324	0.324648	0.488588	NS
LOC124906263	3.40225	-1.12435	0.89363	-1.25819	0.208324	0.324648	0.488588	NS
RPA4	3.40225	-1.12435	0.89363	-1.25819	0.208324	0.324648	0.488588	NS
LOC105375503	3.40225	-1.12435	0.89363	-1.25819	0.208324	0.324648	0.488588	NS
SLC35G5	3.40225	-1.12435	0.89363	-1.25819	0.208324	0.324648	0.488588	NS
LOC100996736	3.40225	-1.12435	0.89363	-1.25819	0.208324	0.324648	0.488588	NS
HLA-J	3.40225	-1.12435	0.89363	-1.25819	0.208324	0.324648	0.488588	NS
SALRNA1	3.40225	-1.12435	0.89363	-1.25819	0.208324	0.324648	0.488588	NS
FCF1P11	3.40225	-1.12435	0.89363	-1.25819	0.208324	0.324648	0.488588	NS
HCFC1-AS1	3.40225	-1.12435	0.89363	-1.25819	0.208324	0.324648	0.488588	NS
DBIL5P2	3.40225	-1.12435	0.89363	-1.25819	0.208324	0.324648	0.488588	NS
LOC124907857	3.40225	-1.12435	0.89363	-1.25819	0.208324	0.324648	0.488588	NS
LOC101927647	3.40225	-1.12435	0.89363	-1.25819	0.208324	0.324648	0.488588	NS
TNXA	195.611	-1.12434	0.130718	-8.60128	7.88342e-18	7.58175e-17	16.1202	SIG
TBC1D30	35.727	-1.12433	0.289876	-3.87866	0.000105035	0.000396563	3.40169	SIG
IL1R2	42.5346	-1.12422	0.271989	-4.13332	3.57566e-05	0.000143623	3.84278	SIG
[truncated: 23,535 more rows]

## Sheet: HIKHOM1_Gen6vsGen1
gene_id	baseMean	log2FoldChange	lfcSE	stat	pvalue	padj	nlog10padj	SIGNIFICANCE
ATP5MF-PTCD1	307.404	-11.6837	3.11057	-3.75613	0.000172564	0.00278682	2.55489	NS
LY75-CD302	257.96	-11.4307	2.39081	-4.78112	1.74322e-06	4.37229e-05	4.35929	SIG
CNTN4	118.918	-10.3135	2.40285	-4.29221	1.769e-05	0.0003681	3.43403	SIG
CYP24A1	117.455	-10.2957	2.40308	-4.28437	1.83261e-05	0.000379865	3.42037	SIG
PI16	84.0383	-9.81269	2.41218	-4.06797	4.74245e-05	0.000873277	3.05885	SIG
GPC3	54.3043	-9.18271	2.42969	-3.77938	0.000157219	0.00256016	2.59173	NS
MGP	47.424	-8.98726	2.43686	-3.68805	0.00022598	0.00353782	2.45126	NS
MICOS10-NBL1	119.977	-8.91479	4.79176	-1.86044	0.0628234	0.314703	0.502099	NS
EDNRB	41.0351	-8.7785	2.44567	-3.58941	0.000331433	0.00500644	2.30047	NS
HOXD13	38.571	-8.68918	2.45004	-3.54654	0.000390324	0.00578622	2.23761	NS
EFNA3	36.8521	-8.6234	2.45324	-3.5151	0.000439581	0.00642775	2.19194	NS
CES1	34.8977	-8.54476	2.45729	-3.4773	0.000506485	0.00727734	2.13803	NS
GIMAP1-GIMAP5	32.1913	-8.4283	2.46363	-3.42109	0.000623714	0.00874542	2.05822	NS
CES1-2	30.2186	-8.3371	2.4692	-3.37643	0.000734328	0.0100473	1.99795	NS
KCNJ8	28.9957	-8.27748	2.47278	-3.34744	0.000815625	0.0109825	1.9593	NS
RORB	25.3087	-8.08127	2.48621	-3.25044	0.00115226	0.0147189	1.83213	NS
SDK1	22.6091	-7.91853	2.49887	-3.16884	0.00153049	0.018756	1.72686	NS
CDH18	22.3622	-7.9027	2.50012	-3.16093	0.00157268	0.0191637	1.71752	NS
RSAD2	22.3554	-7.90229	2.50044	-3.16036	0.00157574	0.0191792	1.71717	NS
C2CD6	21.1324	-7.8211	2.50702	-3.11968	0.0018105	0.0216685	1.66417	NS
ARC	19.4135	-7.69869	2.51819	-3.05723	0.00223395	0.025646	1.59098	NS
TSPEAR-AS1	18.186	-7.60445	2.5275	-3.00868	0.00262385	0.029329	1.5327	NS
ARFGEF3	18.1837	-7.60429	2.5274	-3.00873	0.00262338	0.029329	1.5327	NS
L3MBTL4	17.9414	-7.58491	2.52962	-2.99843	0.00271371	0.0300676	1.5219	NS
EPHA5	17.6923	-7.56476	2.53145	-2.98831	0.00280526	0.0307768	1.51178	NS
ANOS1	17.69	-7.56459	2.53153	-2.98814	0.00280678	0.0307768	1.51178	NS
WWP1-AS1	17.2419	-7.52735	2.56997	-2.92896	0.00340093	0.0359405	1.44442	NS
PCDHACT	17.2008	-7.52412	2.53573	-2.96724	0.00300484	0.0324405	1.48891	NS
PCDHACT-2	17.2008	-7.52412	2.53573	-2.96724	0.00300484	0.0324405	1.48891	NS
TRABD2B	16.7094	-7.4823	2.54025	-2.9455	0.00322437	0.0344301	1.46306	NS
LOC101928371	15.5526	-7.37868	5.14814	-1.43327	0.151781	0.538118	0.269122	NS
GDF10	14.7436	-7.30172	2.5613	-2.85079	0.00436106	0.0440513	1.35604	NS
ETV3L	14.4853	-7.27632	2.56853	-2.83287	0.00461318	0.0459927	1.33731	NS
FGFR4	14.2521	-7.25281	2.56745	-2.82491	0.00472936	0.0468579	1.32922	NS
LACTB2-AS1	14.2453	-7.25217	2.56872	-2.82326	0.00475384	0.0470026	1.32788	NS
LOC107987423	13.2624	-7.14903	2.58256	-2.76819	0.00563679	0.0537839	1.26935	NS
DNAJC12	12.7778	-7.09527	2.58866	-2.7409	0.0061271	0.0576881	1.23891	NS
LOC101928570	12.7778	-7.09527	2.58866	-2.7409	0.0061271	0.0576881	1.23891	NS
BEST1	56822.2	-7.0547	0.157998	-44.6504	0	0	307.653	SIG
ANO3	12.2863	-7.03869	2.59684	-2.71049	0.00671849	0.0619802	1.20775	NS
LOC105369767	11.7926	-6.97954	2.60588	-2.67838	0.00739788	0.0664189	1.17771	NS
FER1L5	11.3057	-6.91866	2.61548	-2.64528	0.00816243	0.0717687	1.14406	NS
GPRC5C	10.5674	-6.82124	2.63129	-2.59235	0.00953221	0.0808902	1.0921	NS
GPRC5C-2	10.5674	-6.82124	2.63129	-2.59235	0.00953221	0.0808902	1.0921	NS
PTPRQ	10.3205	-6.78715	2.63705	-2.57377	0.0100597	0.0847076	1.07208	NS
HOXD12	9.82904	-6.71676	2.64952	-2.53509	0.0112418	0.0924421	1.03413	NS
PCYT1B	9.82904	-6.71676	2.64952	-2.53509	0.0112418	0.0924421	1.03413	NS
CFAP107	9.82904	-6.71676	2.64952	-2.53509	0.0112418	0.0924421	1.03413	NS
ZNF257	9.58446	-6.68039	2.65629	-2.51494	0.0119053	0.0967505	1.01435	NS
CD33	9.33759	-6.64276	2.66324	-2.49424	0.0126228	0.100604	0.997386	NS
CFAP206	9.33759	-6.64276	2.66324	-2.49424	0.0126228	0.100604	0.997386	NS
RGS22	9.33531	-6.64243	2.66358	-2.49379	0.0126386	0.100654	0.997168	NS
LOC101928718	9.33303	-6.64211	2.66459	-2.49273	0.0126765	0.100844	0.996349	NS
LOC101927511	9.09301	-6.60445	2.67072	-2.47291	0.0134018	0.105123	0.9783	NS
CRISPLD1	9.09301	-6.60445	2.67072	-2.47291	0.0134018	0.105123	0.9783	NS
GRM4	8.84614	-6.56476	2.67843	-2.45097	0.014247	0.109764	0.959542	NS
ADCY2	8.84614	-6.56476	2.67843	-2.45097	0.014247	0.109764	0.959542	NS
LOC400627	8.59699	-6.52358	2.68754	-2.42734	0.0152099	0.11573	0.936555	NS
LOC102723675	8.59471	-6.52323	2.68912	-2.42578	0.0152754	0.116083	0.935233	NS
ABCC9	281.94	-6.29062	0.447867	-14.0457	8.17999e-45	2.04452e-42	41.6894	SIG
LOC105371307	18.6836	-6.18035	1.66167	-3.71936	0.000199732	0.00317261	2.49858	NS
SLC22A3	102.512	-6.05012	0.689753	-8.77143	1.76414e-18	1.39413e-16	15.8557	SIG
ARHGAP11A-SCG5	174.553	-5.47869	2.24334	-2.4422	0.014598	0.111786	0.951611	NS
RUNX1-IT1	11.561	-5.47516	1.77924	-3.07724	0.00208925	0.0242617	1.61508	NS
TCF21	22.6237	-5.44232	1.27346	-4.27363	1.92317e-05	0.000396723	3.40151	SIG
TCEAL7	417.857	-5.36361	0.302162	-17.7508	1.69901e-70	7.93918e-68	67.1002	SIG
VIT	947.283	-5.28912	0.206363	-25.6301	7.03952e-145	1.51314e-141	140.82	SIG
CRACD	469.998	-5.17017	0.273925	-18.8744	1.85271e-79	9.95603e-77	76.0019	SIG
TBX1	914.493	-5.00135	0.19909	-25.1211	2.92775e-139	5.72109e-136	135.243	SIG
HOXD11	249.908	-4.84876	0.345445	-14.0363	9.35239e-45	2.31069e-42	41.6363	SIG
CNTN1	345.621	-4.8369	0.296278	-16.3255	6.49657e-60	2.63479e-57	56.5793	SIG
CFD-2	382.53	-4.83428	0.282814	-17.0935	1.65935e-65	7.58889e-63	62.1198	SIG
CFD	381.545	-4.83043	0.28294	-17.0723	2.38762e-65	1.06921e-62	61.9709	SIG
ADRB1	21.3975	-4.75837	1.12754	-4.22014	2.4415e-05	0.000487823	3.31174	SIG
ABCA8	77.9721	-4.75681	2.07373	-2.29384	0.0217997	0.152237	0.81748	NS
WIF1	53.3829	-4.65999	0.705931	-6.60119	4.07881e-11	1.91011e-09	8.71894	SIG
VANGL2	291.101	-4.45419	0.300642	-14.8156	1.16137e-49	3.516e-47	46.454	SIG
PGBD3	17.0517	-4.41914	1.53918	-2.87111	0.00409039	0.0417884	1.37894	NS
PRXL2A	330.744	-4.37155	0.280197	-15.6017	7.08614e-55	2.41772e-52	51.6166	SIG
HSPB2-C11orf52	21.8645	-4.36238	1.12105	-3.89135	9.96873e-05	0.00171422	2.76593	NS
LINC02432	172.3	-4.28973	0.376257	-11.4011	4.12996e-30	6.20794e-28	27.2071	SIG
KMO	201.477	-4.274	0.358142	-11.9338	7.88548e-33	1.32421e-30	29.878	SIG
STAC	744.528	-4.25367	0.193594	-21.9721	5.3201e-107	5.19798e-104	103.284	SIG
HNRNPA1P16	10.1313	-4.24321	1.69958	-2.49662	0.0125384	0.100228	0.999012	NS
H19	24.1228	-4.16878	0.958959	-4.34719	1.37892e-05	0.000293754	3.53202	SIG
H19-2	24.1228	-4.16878	0.958959	-4.34719	1.37892e-05	0.000293754	3.53202	SIG
DMRT2	9.35159	-4.12494	1.55968	-2.64473	0.00817571	0.0718466	1.14359	NS
ZFPM2	22.8875	-4.09286	1.04248	-3.9261	8.6336e-05	0.00150267	2.82314	NS
HOXD10	91.5782	-4.08969	0.492203	-8.30896	9.65472e-17	6.73793e-15	14.1715	SIG
EN2	8.86013	-4.04257	1.58363	-2.55272	0.0106885	0.0888438	1.05137	NS
MYOM3	13.2891	-4.04256	1.31603	-3.07177	0.00212792	0.0245954	1.60915	NS
CSTA	29.2904	-3.95572	0.938432	-4.21525	2.49505e-05	0.000497506	3.3032	SIG
DCC	16.7425	-3.95215	1.108	-3.56693	0.000361194	0.00539907	2.26768	NS
LOC105377794	12.3062	-3.92485	1.34695	-2.91388	0.00356966	0.037411	1.427	NS
KCNK1	135.674	-3.87867	0.395495	-9.80713	1.04909e-22	1.08414e-20	19.9649	SIG
PCDH7	320.358	-3.865	0.264691	-14.6019	2.73139e-48	7.52708e-46	45.1234	SIG
KLKB1	45.6439	-3.79954	0.863643	-4.39943	1.08536e-05	0.000234472	3.62991	SIG
ADAMTS15	112.051	-3.77654	0.427623	-8.83146	1.03317e-18	8.38037e-17	16.0767	SIG
FAM220A	62.3909	-3.74177	2.32663	-1.60824	0.107784	0.445283	0.351364	NS
TPTEP1	32.2754	-3.71217	0.788375	-4.70863	2.49384e-06	6.02304e-05	4.22018	SIG
SIX2	10.3381	-3.65563	1.42389	-2.56736	0.0102476	0.0860434	1.06528	NS
PCDHGA3	264.562	-3.64694	0.281434	-12.9584	2.10553e-38	4.15214e-36	35.3817	SIG
STEAP1B-AS1	40.154	-3.60563	0.688867	-5.23415	1.65747e-07	4.83409e-06	5.31568	SIG
ELAPOR2	600.831	-3.58458	0.195312	-18.3531	3.11732e-75	1.5583e-72	71.8074	SIG
GALNT18	260.089	-3.58034	0.282847	-12.6582	1.00746e-36	1.89959e-34	33.7213	SIG
LOC105377979	29.5593	-3.57696	0.798501	-4.47959	7.47866e-06	0.000167104	3.77701	SIG
RASIP1	161.122	-3.54672	0.349813	-10.1389	3.71318e-24	4.07218e-22	21.3902	SIG
SH2D7	9.60659	-3.5411	1.45796	-2.4288	0.0151489	0.115347	0.937994	NS
LINC00578	41.6436	-3.53708	0.672522	-5.25943	1.44499e-07	4.2374e-06	5.3729	SIG
LRRN1	34.7373	-3.5154	0.732128	-4.80162	1.5739e-06	3.99422e-05	4.39857	SIG
SGCG	101.268	-3.46989	0.432695	-8.01925	1.06392e-15	6.99359e-14	13.1553	SIG
FMO1	242.199	-3.44883	0.286375	-12.0431	2.10954e-33	3.65682e-31	30.4369	SIG
MEDAG	101.521	-3.42693	0.429858	-7.97224	1.55829e-15	1.01138e-13	12.9951	SIG
PCSK1N	85.993	-3.41614	0.465215	-7.34315	2.08628e-13	1.17702e-11	10.9292	SIG
PAX3	23.6515	-3.4113	0.872552	-3.90957	9.24611e-05	0.00160408	2.79477	NS
SEMA3E	17.7423	-3.41021	1.01371	-3.3641	0.00076794	0.010421	1.98209	NS
TMEM132D	40.4129	-3.37353	0.668117	-5.04931	4.43403e-07	1.23139e-05	4.9096	SIG
HIF3A	22.6789	-3.33977	1.02937	-3.24449	0.0011766	0.0149651	1.82492	NS
DCLK1	317.18	-3.3292	0.25026	-13.303	2.22498e-40	4.73525e-38	37.3247	SIG
PDE10A	16.7591	-3.32138	1.0215	-3.25147	0.00114811	0.0146809	1.83325	NS
PLPP2	102.038	-3.30076	0.424493	-7.77578	7.49846e-15	4.67187e-13	12.3305	SIG
ZNF300P1	71.4787	-3.29582	0.503024	-6.55201	5.67684e-11	2.61293e-09	8.58287	SIG
LSP1P4	186.664	-3.29358	0.328171	-10.0362	1.05681e-23	1.13581e-21	20.9447	SIG
ADGRL3	13.0585	-3.21941	1.26132	-2.55241	0.0106982	0.0888842	1.05118	NS
TNXB-8	1068.11	-3.20652	0.151334	-21.1884	1.22161e-99	9.37803e-97	96.0279	SIG
ARHGAP20	72.7202	-3.20547	0.49299	-6.50209	7.92109e-11	3.56947e-09	8.4474	SIG
LOC105375446	10.3588	-3.19593	1.38629	-2.30538	0.0211452	0.148973	0.826892	NS
FGF18	41.1678	-3.19051	0.649139	-4.91499	8.87878e-07	2.35326e-05	4.62833	SIG
TMEM30B	35.5006	-3.16716	0.696161	-4.54947	5.37818e-06	0.000122863	3.91058	SIG
TNXB-6	1849.57	-3.14831	0.126416	-24.9044	6.66322e-137	1.19355e-133	132.923	SIG
TNXB-7	1161.69	-3.13635	0.146267	-21.4426	5.35053e-102	4.79207e-99	98.3195	SIG
SLC39A4-2	95.1669	-3.10531	0.429099	-7.23682	4.59334e-13	2.52516e-11	10.5977	SIG
TNXB-4	1712.62	-3.10503	0.128904	-24.0879	3.34861e-128	5.5368e-125	124.257	SIG
LOC112268226	19.4772	-3.10295	0.934084	-3.32191	0.00089402	0.0119286	1.92341	NS
TMEM150C	55.9692	-3.10118	0.554169	-5.59609	2.19234e-08	7.25441e-07	6.1394	SIG
TNXB	1596.71	-3.09406	0.131515	-23.5262	2.20014e-122	3.1528e-119	118.501	SIG
C8orf34-AS1	38.7105	-3.09165	0.662283	-4.66818	3.0388e-06	7.23355e-05	4.14065	SIG
SLC39A4	94.1885	-3.08865	0.430395	-7.17633	7.16083e-13	3.89676e-11	10.4093	SIG
TNXB-3	1523.98	-3.08639	0.13364	-23.0948	5.21606e-118	6.22884e-115	114.206	SIG
TNXB-5	761.673	-3.08561	0.169926	-18.1586	1.09858e-73	5.36682e-71	70.2703	SIG
TNXB-2	192.576	-3.0835	0.306692	-10.0541	8.81662e-24	9.57138e-22	21.019	SIG
CCL11	28.5991	-3.06739	0.766397	-4.00235	6.27163e-05	0.00111874	2.95127	NS
RNF175	89.7639	-3.05302	0.438912	-6.95589	3.50342e-12	1.793e-10	9.74642	SIG
CCDC68	9.37075	-3.03961	1.31517	-2.31119	0.0208221	0.147664	0.830724	NS
COL25A1	93.2138	-3.03106	0.429968	-7.04951	1.79555e-12	9.43652e-11	10.0252	SIG
TNXA-4	153.126	-3.02408	0.339881	-8.89747	5.71366e-19	4.6876e-17	16.329	SIG
TNXA-3	154.86	-3.01788	0.337554	-8.94042	3.8768e-19	3.22991e-17	16.4908	SIG
ECRG4	20.7028	-3.01576	1.06727	-2.82568	0.00471806	0.046778	1.32996	NS
LOC107986279	13.8058	-3.01055	1.08814	-2.76669	0.00566285	0.0539075	1.26835	NS
TRPM2	11.345	-2.98683	1.19672	-2.49584	0.0125658	0.100373	0.998385	NS
CEBPA-DT	35.5195	-2.95224	0.681685	-4.3308	1.48567e-05	0.000314316	3.50263	SIG
CHRM4	8.8793	-2.95214	1.33827	-2.20594	0.0273882	0.178939	0.747296	NS
TNXA	159.559	-2.94985	0.332999	-8.85844	8.11384e-19	6.60632e-17	16.18	SIG
LINC01550	92.9809	-2.94799	0.427666	-6.8932	5.45503e-12	2.74604e-10	9.56129	SIG
MARK1	153.669	-2.93387	0.336489	-8.71906	2.80528e-18	2.20877e-16	15.6558	SIG
COPG2IT1	26.1442	-2.92164	0.78939	-3.70114	0.000214633	0.00337246	2.47205	NS
SYT2	13.0798	-2.917	1.25738	-2.31991	0.0203458	0.145338	0.837622	NS
NAP1L3	236.037	-2.91186	0.275664	-10.563	4.42071e-26	5.42989e-24	23.2652	SIG
LOC105378150	8.63471	-2.90653	1.3508	-2.15172	0.0314197	0.197765	0.703851	NS
COL6A6	300.208	-2.89559	0.246749	-11.7349	8.43767e-32	1.374e-29	28.862	SIG
PCSK5	416.884	-2.89074	0.213631	-13.5315	1.01984e-41	2.30752e-39	38.6369	SIG
PEAR1	1124.12	-2.88705	0.145351	-19.8625	8.5845e-88	5.76637e-85	84.2391	SIG
TNXA-2	127.013	-2.87493	0.368864	-7.79401	6.4915e-15	4.06807e-13	12.3906	SIG
LINC01750	23.1896	-2.86731	0.834013	-3.43796	0.00058611	0.00828844	2.08153	NS
LOC105374346	10.3612	-2.84514	1.37712	-2.06601	0.0388278	0.229539	0.639143	NS
LOC107986855	10.3618	-2.84065	1.23318	-2.30352	0.0212493	0.14951	0.825328	NS
ASIP	18.5076	-2.82634	0.928238	-3.04484	0.00232803	0.026581	1.57543	NS
EMILIN2	4584.58	-2.82297	0.101451	-27.8261	2.09828e-170	6.44323e-167	166.191	SIG
ST6GALNAC3	32.8131	-2.82246	0.700187	-4.03101	5.55387e-05	0.00100404	2.99825	NS
KCND3	1009.37	-2.81305	0.150253	-18.7221	3.27016e-78	1.67362e-75	74.7763	SIG
GAS2	36.5167	-2.80459	0.663569	-4.22652	2.37335e-05	0.000478117	3.32047	SIG
MAGEL2-2	36.5144	-2.80449	0.663622	-4.22604	2.37839e-05	0.000478168	3.32042	SIG
MAGEL2	36.5144	-2.80449	0.663622	-4.22604	2.37839e-05	0.000478168	3.32042	SIG
RUNDC3B	20.2324	-2.80014	0.884803	-3.16471	0.0015524	0.0189488	1.72242	NS
LOC112267937	24.1784	-2.79331	0.810776	-3.44523	0.00057058	0.00809627	2.09172	NS
UBE2F-SCLY	19.997	-2.78073	0.893592	-3.11186	0.00185914	0.0220664	1.65627	NS
PCDHGA9	142.778	-2.76652	0.390082	-7.09214	1.3205e-12	7.02581e-11	10.1533	SIG
LRFN5-DT	19.741	-2.7595	0.892338	-3.09244	0.00198521	0.0233181	1.63231	NS
C2CD4C	19.741	-2.7595	0.892338	-3.09244	0.00198521	0.0233181	1.63231	NS
RPL3P3	9.86441	-2.75277	1.42023	-1.93826	0.0525915	0.28113	0.551092	NS
LGALSL	31.341	-2.74662	0.711482	-3.86041	0.000113196	0.00192648	2.71523	NS
MYH2	11.6078	-2.72005	1.31514	-2.06826	0.0386156	0.228725	0.640686	NS
PTGS2	584.184	-2.69304	0.183264	-14.6949	6.9506e-49	2.01896e-46	45.6949	SIG
WNT4	51.0901	-2.68934	0.558428	-4.81591	1.46532e-06	3.74519e-05	4.42653	SIG
CD24	73.2958	-2.67794	0.468494	-5.71607	1.09019e-08	3.78572e-07	6.42185	SIG
ARHGAP11A-SCG5-4	213.827	-2.67792	0.395989	-6.76262	1.35516e-11	6.57542e-10	9.18208	SIG
ARHGAP11A-SCG5-2	213.827	-2.67792	0.395989	-6.76262	1.35516e-11	6.57542e-10	9.18208	SIG
CEBPA	327.028	-2.66821	0.233653	-11.4195	3.34069e-30	5.05691e-28	27.2961	SIG
LOC124901098	13.0828	-2.66774	1.08419	-2.46057	0.0138715	0.107512	0.968542	NS
MKRN3-2	24.1888	-2.6615	0.802482	-3.31658	0.000911255	0.0120985	1.91727	NS
TMEM100	198.94	-2.65996	0.291845	-9.11429	7.91846e-20	6.72756e-18	17.1721	SIG
CNTN6	19.9785	-2.62711	1.09673	-2.39542	0.0166015	0.123703	0.907618	NS
FBXO16	10.8539	-2.62003	1.3473	-1.94466	0.0518163	0.278587	0.555038	NS
ASTN1	284.622	-2.61755	0.247213	-10.5883	3.37775e-26	4.19681e-24	23.3771	SIG
PRDM6-AS1	10.862	-2.61333	1.19204	-2.19233	0.0283558	0.183201	0.737073	NS
MYO3B	32.3336	-2.60213	0.69315	-3.75407	0.000173988	0.00280771	2.55165	NS
LOC107985911	429.584	-2.59591	0.207865	-12.4885	8.63024e-36	1.5992e-33	32.7961	SIG
NEFL	290.567	-2.58927	0.244452	-10.5922	3.24007e-26	4.04914e-24	23.3926	SIG
CYP26B1	1283.16	-2.57967	0.137726	-18.7304	2.79699e-78	1.46637e-75	74.8338	SIG
XK	10.6148	-2.57647	1.18809	-2.16858	0.0301145	0.192081	0.716516	NS
TAFA2	234.293	-2.56931	0.268842	-9.55695	1.21283e-21	1.16383e-19	18.9341	SIG
PEG3	82.2128	-2.55748	0.439026	-5.82535	5.69927e-09	2.03837e-07	6.69072	SIG
MKRN3	20.9873	-2.55709	0.852115	-3.00087	0.00269208	0.0298896	1.52448	NS
TULP2	12.0973	-2.53773	1.11416	-2.27772	0.0227434	0.157193	0.803567	NS
CNTFR	12.095	-2.53745	1.11467	-2.27641	0.0228216	0.157632	0.802357	NS
RTP4-2	24.1972	-2.53711	0.793716	-3.19649	0.00139111	0.0173244	1.76134	NS
RTP4	24.1972	-2.53711	0.793716	-3.19649	0.00139111	0.0173244	1.76134	NS
LOC107984275	13.827	-2.53711	1.04208	-2.43465	0.0149063	0.113793	0.943884	NS
PCSK9	683.706	-2.52254	0.170344	-14.8085	1.29085e-49	3.85373e-47	46.4141	SIG
CP	11.8427	-2.50729	1.30646	-1.91914	0.054966	0.288945	0.539185	NS
COL4A4	30.3747	-2.49652	0.70836	-3.52437	0.000424494	0.0062411	2.20474	NS
LOC105374181	13.3355	-2.4757	1.05561	-2.34527	0.0190131	0.137605	0.861367	NS
ALDH5A1	71.1231	-2.4626	0.467528	-5.26727	1.38467e-07	4.06605e-06	5.39083	SIG
MAB21L1	64.2074	-2.45468	0.490979	-4.99956	5.74601e-07	1.57539e-05	4.80261	SIG
DNER	62.2383	-2.44538	0.498842	-4.90212	9.48076e-07	2.50355e-05	4.60144	SIG
PTPRN	580.638	-2.43858	0.180701	-13.4951	1.67076e-41	3.74093e-39	38.427	SIG
ACTBP8	9.62933	-2.41291	1.24299	-1.94122	0.052232	0.279912	0.552979	NS
LOC124904493	12.8441	-2.41157	1.06996	-2.2539	0.0242024	0.164266	0.784452	NS
MCOLN3	43.2246	-2.40688	0.592905	-4.05947	4.91849e-05	0.000904388	3.04365	SIG
KCNJ6-AS1	27.1681	-2.40472	0.748453	-3.21292	0.00131394	0.0164875	1.78285	NS
COL4A5	727.17	-2.40005	0.165301	-14.5193	9.14824e-48	2.45802e-45	44.6094	SIG
LOC124902978	881.616	-2.39637	0.154193	-15.5413	1.82114e-54	6.11647e-52	51.2135	SIG
FBXL2	147.475	-2.39039	0.328984	-7.26597	3.70366e-13	2.04653e-11	10.689	SIG
TNFAIP8L2-SCNM1	41.0859	-2.3841	0.709736	-3.35914	0.000781854	0.0105898	1.97511	NS
NCAM2	280.866	-2.38165	0.245239	-9.71157	2.69151e-22	2.69435e-20	19.5695	SIG
LOC124902005	12.5995	-2.37855	1.07761	-2.20725	0.0272967	0.178504	0.748352	NS
IL31RA	135.122	-2.37446	0.342168	-6.93947	3.93571e-12	2.00469e-10	9.69795	SIG
RAMP3	14.082	-2.36794	1.02227	-2.31635	0.0205389	0.146321	0.834692	NS
DIRAS2	9.38733	-2.36718	1.24083	-1.90774	0.0564252	0.292967	0.533181	NS
IGSF5	14.0829	-2.36401	1.06923	-2.21095	0.0270396	0.177254	0.751404	NS
CRYZL2P-SEC16B	177.811	-2.36203	0.305842	-7.72303	1.13599e-14	6.91734e-13	12.1601	SIG
GALNT14	199.863	-2.35027	0.284941	-8.24826	1.60718e-16	1.11082e-14	13.9544	SIG
HAND2-AS1	336.709	-2.34521	0.226254	-10.3654	3.56226e-25	4.11671e-23	22.3855	SIG
PTPRN2	12.3526	-2.34446	1.08519	-2.16041	0.0307406	0.194803	0.710405	NS
EPHA3	322.163	-2.33327	0.229783	-10.1542	3.17241e-24	3.51499e-22	21.4541	SIG
EGFL6	986.513	-2.32538	0.147344	-15.782	4.1374e-56	1.48222e-53	52.8291	SIG
CABP7	49.8117	-2.30604	0.654871	-3.52136	0.000429334	0.00629934	2.20071	NS
CCDC181	13.5908	-2.30526	1.03528	-2.2267	0.0259675	0.17201	0.764447	NS
LOC124904218	28.4219	-2.28918	0.722565	-3.16813	0.00153423	0.0187803	1.7263	NS
LOC105372300	43.3786	-2.28845	0.854506	-2.67809	0.00740431	0.0664256	1.17766	NS
LAMP3	20.7593	-2.27424	0.839853	-2.7079	0.00677096	0.0621974	1.20623	NS
WNT7B	16.3021	-2.27395	0.947382	-2.40024	0.0163841	0.122539	0.911726	NS
LOC105376281	10.3787	-2.27323	1.17758	-1.93043	0.0535535	0.284722	0.545579	NS
TMEM176B	452.955	-2.25431	0.197896	-11.3914	4.61636e-30	6.89087e-28	27.1617	SIG
FAXC	46.7064	-2.24672	0.564752	-3.97825	6.94247e-05	0.00122721	2.91108	NS
LOC102723798	14.5842	-2.24529	0.995844	-2.25466	0.0241547	0.164046	0.785035	NS
LOC102723944	36.3277	-2.23921	0.638114	-3.50911	0.000449601	0.00654755	2.18392	NS
MALRD1	10.1341	-2.23158	1.18777	-1.87879	0.0602728	0.305764	0.514614	NS
SYT14	284.205	-2.22631	0.241428	-9.22142	2.93188e-20	2.58282e-18	17.5879	SIG
SOX11	475.278	-2.20234	0.193478	-11.3829	5.08712e-30	7.54121e-28	27.1226	SIG
CZ1P-ASNS	789.676	-2.20095	0.20153	-10.9212	9.12881e-28	1.24983e-25	24.9031	SIG
LOC124902620	14.0881	-2.18467	1.00765	-2.16808	0.0301527	0.192182	0.716288	NS
COL23A1	108.257	-2.18116	0.375571	-5.80757	6.33869e-09	2.2558e-07	6.6467	SIG
CA5BP1-CA5B	394.081	-2.18085	0.979115	-2.22736	0.0259229	0.17198	0.764523	NS
STUM	56.1103	-2.17708	0.51448	-4.23161	2.32028e-05	0.000467864	3.32988	SIG
SH3BGR	63.0603	-2.17202	0.556312	-3.90433	9.44871e-05	0.00163395	2.78676	NS
ENPP4	68.4662	-2.17057	0.468145	-4.63653	3.54305e-06	8.34046e-05	4.07881	SIG
ENPEP	97.3892	-2.16277	0.394586	-5.48113	4.22624e-08	1.33789e-06	5.87358	SIG
SRD5A2	18.0445	-2.15896	0.89303	-2.41757	0.0156246	0.118257	0.927173	NS
SH3GL3	13.8436	-2.15377	1.01421	-2.12359	0.0337042	0.208575	0.680737	NS
SH3GL3-2	13.8436	-2.15377	1.01421	-2.12359	0.0337042	0.208575	0.680737	NS
CLSTN2	27.6848	-2.15364	0.724297	-2.97343	0.00294495	0.0319867	1.49503	NS
ADAM22	87.0105	-2.14996	0.416502	-5.16195	2.44396e-07	6.98577e-06	5.15579	SIG
LGR6	16.5643	-2.14865	0.929572	-2.31144	0.0208088	0.147619	0.830859	NS
CCDC89	47.9612	-2.13556	0.554057	-3.85441	0.000116008	0.0019681	2.70595	NS
PRMT5-AS1	77.7715	-2.13087	0.517933	-4.11418	3.88554e-05	0.00072979	3.1368	SIG
KCTD14	10.9297	-2.12224	1.82532	-1.16267	0.244964	0.681353	0.166628	NS
CYP11A1	10.8783	-2.12207	1.13725	-1.86596	0.0620474	0.31176	0.50618	NS
EYA2	54.1399	-2.11386	0.521784	-4.05122	5.09521e-05	0.000929725	3.03165	SIG
SOBP	52.6594	-2.10974	0.528567	-3.99143	6.56756e-05	0.00116669	2.93304	NS
COL26A1	201.01	-2.10796	0.280171	-7.52385	5.31878e-14	3.13225e-12	11.5041	SIG
IL1RL1	58.8521	-2.09275	0.500601	-4.18047	2.90905e-05	0.00056537	3.24767	SIG
LOC105371216	20.034	-2.08968	0.846681	-2.46809	0.0135837	0.106098	0.974294	NS
CYP11A1-2	13.3498	-2.08937	1.02859	-2.03129	0.0422256	0.242166	0.615886	NS
MGC16275	13.357	-2.08894	1.035	-2.0183	0.0435597	0.247899	0.605725	NS
TIGD4	10.6337	-2.08159	1.14722	-1.81446	0.0696062	0.338274	0.470731	NS
SMIM18	10.6314	-2.08125	1.14719	-1.81421	0.0696452	0.338387	0.470586	NS
MEST	1494.28	-2.0661	0.127518	-16.2025	4.84459e-59	1.89335e-56	55.7228	SIG
TMEM130	100.874	-2.05596	0.387063	-5.3117	1.08609e-07	3.23793e-06	5.48973	SIG
PGBD5	31.405	-2.05362	0.677102	-3.03296	0.00242169	0.0274838	1.56092	NS
EPHB6	156.77	-2.05117	0.31506	-6.51041	7.49464e-11	3.39047e-09	8.46974	SIG
CLGN	508.923	-2.04874	0.186684	-10.9744	5.07484e-28	6.99255e-26	25.1554	SIG
EPHB6-2	156.541	-2.04786	0.314036	-6.5211	6.97945e-11	3.18521e-09	8.49686	SIG
GPLD1	14.3409	-2.04761	0.991965	-2.0642	0.0389988	0.230281	0.637741	NS
GJB2	28.6866	-2.0473	0.70735	-2.89432	0.00379979	0.0393811	1.40471	NS
ZNF295-AS1	10.3842	-2.04083	1.16596	-1.75034	0.080059	0.370797	0.430864	NS
HSPE1-MOB4	116.781	-2.03798	0.484404	-4.20718	2.58573e-05	0.000512732	3.29011	SIG
BCHE	229.494	-2.03719	0.262757	-7.75316	8.96337e-15	5.52056e-13	12.258	SIG
CACNG7	33.632	-2.03295	0.654203	-3.10752	0.00188661	0.0223554	1.65062	NS
ZNF704	211.698	-2.02928	0.272472	-7.44768	9.49982e-14	5.51888e-12	11.2581	SIG
HOXA13	12.8607	-2.02253	1.04282	-1.93948	0.0524432	0.280624	0.551875	NS
PCSK1	51.4475	-2.02235	0.53281	-3.79563	0.000147266	0.0024164	2.61683	NS
LOC124900954	8.91116	-2.00309	1.25255	-1.59921	0.109774	0.449065	0.34769	NS
NOS3	10.1416	-1.99997	1.21054	-1.65213	0.0985071	0.422721	0.373946	NS
PCDHGA6	504.344	-1.98613	0.209899	-9.4623	3.01234e-21	2.80304e-19	18.5524	SIG
SFMBT2	119.472	-1.98211	0.35446	-5.59193	2.24563e-08	7.41473e-07	6.1299	SIG
RBP1	364.348	-1.98051	0.213884	-9.25973	2.04943e-20	1.81286e-18	17.7416	SIG
IL18R1	161.774	-1.97714	0.307449	-6.43078	1.26953e-10	5.59193e-09	8.25244	SIG
CECR7	55.1788	-1.97703	0.516854	-3.82512	0.000130706	0.0021846	2.66063	NS
FRMD3-AS1	22.514	-1.97157	0.79534	-2.4789	0.0131789	0.104109	0.982513	NS
THBS4	1247.98	-1.96474	0.134295	-14.63	1.80801e-48	5.11358e-46	45.2913	SIG
ADCY1	328.757	-1.96448	0.223463	-8.79107	1.48142e-18	1.17938e-16	15.9283	SIG
MYRF	55.9096	-1.96006	0.509377	-3.84795	0.000119111	0.00200965	2.69688	NS
UCHL1	4318.22	-1.95909	0.117254	-16.7081	1.14381e-62	4.82084e-60	59.3169	SIG
LOC124907725	8.65167	-1.95811	1.47608	-1.32656	0.184656	0.598488	0.222945	NS
LINC02268	8.64939	-1.95766	1.47514	-1.3271	0.184475	0.598083	0.223238	NS
NMNAT3	13.5974	-1.95418	1.04638	-1.86756	0.0618234	0.311071	0.507141	NS
LOC124901778	8.65715	-1.95284	1.25928	-1.55076	0.120959	0.476858	0.32161	NS
PRRG4	19.7881	-1.95276	0.845731	-2.30897	0.0209454	0.148197	0.829162	NS
CHRM5	9.89536	-1.95214	1.17857	-1.65636	0.0976497	0.420553	0.376179	NS
LOC112268400	18.5457	-1.95187	0.873365	-2.23489	0.0254246	0.169879	0.769859	NS
LXN	56.6515	-1.94425	0.505445	-3.84661	0.000119765	0.0020191	2.69484	NS
PCDHGB1	385.451	-1.93581	0.2856	-6.77804	1.21818e-11	5.93761e-10	9.22639	SIG
MT1F	19.5439	-1.92933	0.847042	-2.27772	0.0227432	0.157193	0.803567	NS
AQP9	427.229	-1.92828	0.200205	-9.63153	5.8844e-22	5.74933e-20	19.2404	SIG
ANKRD6	109.825	-1.92785	0.369601	-5.21603	1.82799e-07	5.28837e-06	5.27668	SIG
TDRD9	70.7585	-1.92705	0.453649	-4.24789	2.15793e-05	0.000439249	3.35729	SIG
BMPR1B	63.3395	-1.92393	0.479063	-4.01603	5.91863e-05	0.00106194	2.9739	NS
LOC102724087	14.6053	-1.92266	0.981577	-1.95874	0.0501429	0.272456	0.564703	NS
CLEC3B	777.326	-1.92197	0.157932	-12.1695	4.51578e-34	8.226e-32	31.0848	SIG
ATF7IP2	25.4852	-1.91714	0.744578	-2.5748	0.0100299	0.0845462	1.07291	NS
ALDH1A2	33.8909	-1.91269	0.648182	-2.95086	0.00316887	0.0339895	1.46866	NS
LOC105373836	105.092	-1.90966	0.519056	-3.6791	0.000234058	0.00365897	2.43664	NS
PCDHA4	20.5281	-1.90882	0.829077	-2.30235	0.0213156	0.14983	0.824402	NS
PCDHA4-2	20.5281	-1.90882	0.829077	-2.30235	0.0213156	0.14983	0.824402	NS
LOC105371206	20.5446	-1.90854	0.83369	-2.28927	0.0220635	0.15368	0.813384	NS
LOC101929004	10.8665	-1.90605	1.23072	-1.54873	0.121446	0.477936	0.32063	NS
CHRM3	141.778	-1.89921	0.325633	-5.83235	5.46522e-09	1.95791e-07	6.70821	SIG
METTL24	151.175	-1.89683	0.316354	-5.9959	2.02357e-09	7.7951e-08	7.10818	SIG
BEX2	15.5898	-1.89517	0.944666	-2.00618	0.0448369	0.252407	0.597898	NS
FGF14-AS2	14.3516	-1.89074	0.981838	-1.92571	0.05414	0.286424	0.542991	NS
LOC124900816	28.708	-1.89045	0.703197	-2.68836	0.00718038	0.0650684	1.18663	NS
CCDC184	47.751	-1.8874	0.547836	-3.4452	0.000570637	0.00809627	2.09172	NS
ZRSR2P1	30.9537	-1.88507	0.747558	-2.52163	0.0116811	0.0952884	1.02096	NS
LINC02806	58.3951	-1.8844	0.496641	-3.79429	0.000148069	0.00242495	2.6153	NS
GPM6B	352.071	-1.88101	0.217688	-8.64087	5.57885e-18	4.29812e-16	15.3667	SIG
ASIC4	16.5786	-1.87259	0.914764	-2.04708	0.0406504	0.235966	0.627151	NS
LONRF2	21.2794	-1.8695	0.810374	-2.30696	0.0210569	0.148611	0.82795	NS
LINC01358	21.2982	-1.86942	0.827807	-2.25828	0.0239281	0.162971	0.787891	NS
TVP23A	69.7475	-1.86941	0.467409	-3.99952	6.34698e-05	0.00113031	2.9468	NS
FMNL1-DT	15.3546	-1.86609	0.9649	-1.93397	0.0531165	0.282819	0.548492	NS
LOC105376131	10.6616	-1.86542	1.38847	-1.34351	0.179107	0.588402	0.230326	NS
TAFA3	20.046	-1.86438	0.834617	-2.23381	0.0254953	0.170088	0.769327	NS
KRT8P3	20.0649	-1.86428	0.862863	-2.16058	0.0307281	0.19478	0.710455	NS
CILP	309.34	-1.86011	0.228305	-8.14751	3.71505e-16	2.51908e-14	13.5988	SIG
XPNPEP2	464.487	-1.85976	0.192126	-9.67988	3.67157e-22	3.63688e-20	19.4393	SIG
TMEM176A	264.507	-1.85956	0.246344	-7.54864	4.39835e-14	2.60447e-12	11.5843	SIG
PPARG	354.378	-1.85587	0.215166	-8.62529	6.39317e-18	4.9079e-16	15.3091	SIG
CLDN1	25.7379	-1.85026	0.737886	-2.50752	0.0121583	0.0981383	1.00816	NS
SP9	46.775	-1.84942	0.551979	-3.35053	0.000806577	0.0108766	1.9635	NS
PRL	21.0348	-1.84821	0.813895	-2.27083	0.0231574	0.159095	0.798344	NS
SLC13A3	115.557	-1.84631	0.35843	-5.15109	2.5897e-07	7.36318e-06	5.13293	SIG
PLEK2	61.6261	-1.83909	0.482925	-3.80823	0.000139965	0.00231606	2.63525	NS
LGI2	37.131	-1.83509	0.618272	-2.96809	0.00299655	0.0323998	1.48946	NS
LOC124900783	18.561	-1.83468	0.864312	-2.12271	0.0337783	0.208714	0.680448	NS
NDUFA6-DT-7	10.3869	-1.8329	1.39046	-1.3182	0.187438	0.603773	0.219126	NS
STK33	42.8255	-1.83028	0.576892	-3.17265	0.00151054	0.0185431	1.73182	NS
NUDT10	96.0748	-1.8296	0.403753	-4.53148	5.85716e-06	0.000133086	3.87587	SIG
EPHX4	20.7902	-1.82661	0.817623	-2.23405	0.02548	0.170038	0.769454	NS
PAX8-AS1	801.626	-1.82425	0.155762	-11.7118	1.10936e-31	1.79292e-29	28.7464	SIG
CFI	77.2147	-1.82285	0.433402	-4.2059	2.60044e-05	0.000515175	3.28805	SIG
NFIA	234.133	-1.8151	0.258057	-7.03371	2.01117e-12	1.05183e-10	9.97806	SIG
LINC02609	37.8732	-1.81458	0.610966	-2.97002	0.00297782	0.0322297	1.49174	NS
RPL3P6	12.6011	-1.81365	1.09348	-1.65861	0.0971938	0.418895	0.377895	NS
DEPTOR	190.093	-1.8108	0.283216	-6.39372	1.61899e-10	7.10209e-09	8.14861	SIG
LOC105369890	9.15704	-1.80991	1.2143	-1.49051	0.136091	0.50628	0.29561	NS
CPO	9.15704	-1.80991	1.2143	-1.49051	0.136091	0.50628	0.29561	NS
LINC01139	9.15704	-1.80991	1.2143	-1.49051	0.136091	0.50628	0.29561	NS
HNRNPABP1	14.8609	-1.80574	0.974537	-1.85292	0.0638936	0.318801	0.496481	NS
SLC9A3-OT1	90.9031	-1.80571	4.5658	-0.395486	0.692484	0.95186	0.0214271	NS
SHROOM4	133.42	-1.80298	0.333655	-5.40371	6.52753e-08	2.01594e-06	5.69552	SIG
LOC101927522	11.3837	-1.80115	1.09914	-1.63869	0.101277	0.42967	0.366865	NS
SLA2	11.3863	-1.80014	1.09287	-1.64716	0.0995248	0.425305	0.371299	NS
SMO	1399.24	-1.7985	0.12886	-13.9571	2.84937e-44	6.73047e-42	41.172	SIG
ZDHHC15	131.438	-1.7912	0.335735	-5.33517	9.54533e-08	2.8656e-06	5.54278	SIG
NDUFA6-DT-2	10.1423	-1.78875	1.40484	-1.27328	0.20292	0.624487	0.204477	NS
NDUFA6-DT	10.1423	-1.78875	1.40484	-1.27328	0.20292	0.624487	0.204477	NS
NDUFA6-DT-6	10.1423	-1.78875	1.40484	-1.27328	0.20292	0.624487	0.204477	NS
KLRC4-KLRK1	10.1355	-1.78758	1.40259	-1.27449	0.202491	0.624083	0.204758	NS
CCDC169-SOHLH2	25.9903	-1.78695	0.736037	-2.4278	0.0151908	0.115626	0.936945	NS
LOC107986326	10.1555	-1.78087	1.17254	-1.51882	0.128807	0.492415	0.307669	NS
RAMP1	34.9031	-1.77947	0.634284	-2.80548	0.00502422	0.0491336	1.30862	NS
LOC124904534	12.3751	-1.77842	1.05007	-1.69362	0.0903371	0.401032	0.396821	NS
TSLP	24.755	-1.77811	0.749343	-2.37289	0.0176494	0.129745	0.88691	NS
SLC31A1P1	12.3802	-1.77655	1.06153	-1.67358	0.0942136	0.410775	0.386396	NS
ELOVL2	85.3953	-1.77547	0.41202	-4.30919	1.63851e-05	0.000344622	3.46266	SIG
TNFRSF6B	61.6277	-1.77379	0.556314	-3.18847	0.00143028	0.0176791	1.75254	NS
DOK5	76.2448	-1.77172	0.434595	-4.07671	4.56766e-05	0.000842763	3.07429	SIG
CLDN11	15393.4	-1.76714	0.0865523	-20.417	1.1798e-92	8.45329e-90	89.073	SIG
MPZ	32.4273	-1.76617	0.657642	-2.68561	0.00723966	0.0654125	1.18434	NS
BDKRB2	940.751	-1.7605	0.146417	-12.0238	2.66292e-33	4.57915e-31	30.3392	SIG
TIMP4	15.5979	-1.75962	0.937044	-1.87784	0.0604035	0.30622	0.513966	NS
IFIT1B	13.3687	-1.75949	1.00943	-1.74305	0.0813248	0.374321	0.426756	NS
LOC124906303	8.91246	-1.75949	1.22688	-1.43411	0.151539	0.538063	0.269167	NS
SLC16A14	20.0519	-1.7594	0.829437	-2.1212	0.0339052	0.209303	0.679225	NS
COL15A1	20299.1	-1.75759	0.0850599	-20.663	7.46164e-95	5.53062e-92	91.2572	SIG
GNAO1	34.4068	-1.75322	0.640043	-2.73922	0.00615843	0.0579323	1.23708	NS
PPARGC1B	34.4119	-1.75255	0.638106	-2.74649	0.00602363	0.0568634	1.24517	NS
OLFM1	46.5304	-1.74982	0.554404	-3.15621	0.00159834	0.0194104	1.71197	NS
HERC5	58.6823	-1.74781	0.492734	-3.54718	0.000389385	0.00577628	2.23835	NS
CYP39A1	33.1783	-1.7458	0.64911	-2.68954	0.00715516	0.064922	1.18761	NS
TSKS	24.2664	-1.73953	0.763365	-2.27877	0.0226809	0.156861	0.804484	NS
BCL11B	206.491	-1.73307	0.271951	-6.37273	1.85689e-10	8.06342e-09	8.09348	SIG
FHAD1	32.9243	-1.73192	0.652123	-2.65582	0.00791154	0.0698967	1.15554	NS
MATN2	768.037	-1.72828	0.157172	-10.9961	3.98979e-28	5.56887e-26	25.2542	SIG
FAM32A	1994.06	-1.72273	0.201891	-8.53294	1.42676e-17	1.06858e-15	14.9712	SIG
CLXN	14.1129	-1.71153	0.982047	-1.74282	0.0813658	0.374349	0.426723	NS
H2AZ1-DT	11.8959	-1.70024	1.10382	-1.54033	0.123479	0.48319	0.315882	NS
GAPDHP43	15.1065	-1.6995	0.949013	-1.79081	0.0733243	0.350714	0.455047	NS
KLHDC7B	45.3055	-1.69933	0.558112	-3.04478	0.00232854	0.026581	1.57543	NS
ADAMTS17	15.1019	-1.69899	0.949914	-1.78858	0.0736833	0.35159	0.453964	NS
AKAP5	21.5451	-1.69639	0.79875	-2.1238	0.0336865	0.208575	0.680737	NS
ZFP92	27.9814	-1.69457	0.703289	-2.4095	0.0159744	0.120354	0.919541	NS
TUBBP6	9.64918	-1.69165	1.2292	-1.37622	0.168753	0.569175	0.244754	NS
WDR17	60.1722	-1.69158	0.485099	-3.48709	0.000488307	0.0070444	2.15216	NS
PRR29	12.8652	-1.68996	1.04947	-1.6103	0.107333	0.444218	0.352403	NS
ENPP5	193.154	-1.68907	0.279615	-6.04067	1.53472e-09	6.00889e-08	7.22121	SIG
LRRIQ1	39.6253	-1.68511	0.593972	-2.83702	0.0045537	0.0455476	1.34153	NS
GPX3	41.6054	-1.67778	0.579812	-2.89367	0.0038077	0.0394061	1.40444	NS
TRHDE	251.356	-1.67495	0.248182	-6.74888	1.48992e-11	7.21304e-10	9.14188	SIG
SOCS3-DT	10.648	-1.67442	1.12211	-1.4922	0.135646	0.505584	0.296207	NS
GNAZ	171.107	-1.67097	0.296254	-5.64032	1.69735e-08	5.75466e-07	6.23998	SIG
EPB41L3	4173.16	-1.66879	0.0994996	-16.7719	3.92091e-63	1.6856e-60	59.7732	SIG
CHML	360.454	-1.66805	0.253535	-6.57915	4.73132e-11	2.19654e-09	8.65826	SIG
SYT12	14.8551	-1.66783	0.957055	-1.74267	0.0813917	0.374349	0.426723	NS
CARD16	120.879	-1.66602	0.349671	-4.76455	1.89277e-06	4.71438e-05	4.32658	SIG
NGFR	125.06	-1.66555	0.341996	-4.87008	1.11552e-06	2.91351e-05	4.53558	SIG
SERPINB9	119.13	-1.65544	0.349564	-4.73573	2.18268e-06	5.31334e-05	4.27463	SIG
NSUN7	78.0186	-1.65541	0.427809	-3.8695	0.000109059	0.00186198	2.73002	NS
PLXNA4	1011.47	-1.6525	0.142424	-11.6026	3.99628e-31	6.31619e-29	28.1995	SIG
INSRR	54.7331	-1.65247	0.506969	-3.25951	0.00111603	0.0143304	1.84374	NS
IL17B	12.6304	-1.65243	1.03248	-1.60045	0.109499	0.448321	0.348411	NS
ADRA2C	16.8352	-1.65189	0.901982	-1.8314	0.0670405	0.329907	0.481608	NS
LAMA1	736.315	-1.65132	0.159291	-10.3667	3.51491e-25	4.08394e-23	22.3889	SIG
LOC124900190	22.0521	-1.64688	0.794135	-2.07381	0.0380971	0.227093	0.643797	NS
LOC122319436	29.2278	-1.63664	0.686784	-2.38305	0.0171701	0.126916	0.896485	NS
SCN2A	93.8728	-1.63515	0.390936	-4.18266	2.88119e-05	0.000560464	3.25145	SIG
MESTP1	51.9627	-1.63025	0.558295	-2.92005	0.00349973	0.0368037	1.43411	NS
HSD17B8-2	10.4034	-1.63021	1.13231	-1.43971	0.149948	0.535552	0.271198	NS
SULT6B2P	10.4011	-1.62984	1.13319	-1.43828	0.150354	0.536247	0.270635	NS
LOC107985201	10.3988	-1.62947	1.13587	-1.43455	0.151415	0.537874	0.26932	NS
FOXL1	142.161	-1.62561	0.322353	-5.04296	4.58374e-07	1.27132e-05	4.89574	SIG
TXK	16.5977	-1.62379	0.906896	-1.79049	0.0733746	0.35072	0.45504	NS
MMP3	726.012	-1.62172	0.159924	-10.1405	3.65056e-24	4.02404e-22	21.3953	SIG
LOC124901920	11.3947	-1.62135	1.08507	-1.49423	0.135114	0.505117	0.296608	NS
LOC105372801	36.1611	-1.61767	0.620629	-2.6065	0.00914715	0.0783651	1.10588	NS
CXCL2	18.5778	-1.61421	0.858607	-1.88003	0.0601042	0.305069	0.515601	NS
MFAP5	2286.65	-1.61268	0.11532	-13.9843	1.94287e-44	4.64021e-42	41.3335	SIG
RAB39B	31.9569	-1.61248	0.657309	-2.45316	0.0141608	0.109274	0.961482	NS
KBTBD8	25.7629	-1.61178	0.729961	-2.20803	0.027242	0.178309	0.748827	NS
FER1L6	97.8458	-1.61112	0.382907	-4.20759	2.58103e-05	0.000512274	3.2905	SIG
GPR88	26.754	-1.60925	0.71612	-2.24718	0.0246284	0.166004	0.77988	NS
LOC101927468	14.3636	-1.60368	0.970148	-1.65302	0.0983264	0.422163	0.37452	NS
MIR4458HG	90.1764	-1.60111	0.398263	-4.02024	5.81395e-05	0.00104403	2.98129	NS
PODXL2	123.864	-1.59936	0.342342	-4.67182	2.9855e-06	7.12245e-05	4.14737	SIG
DNAJC27-AS1	16.3577	-1.59581	0.914198	-1.74559	0.0808828	0.372685	0.428658	NS
GREB1	16.3483	-1.59576	0.909409	-1.75472	0.0793074	0.368905	0.433085	NS
FILIP1	144.906	-1.59384	0.32056	-4.97206	6.62444e-07	1.7866e-05	4.74797	SIG
OLFM2	1193.03	-1.5936	0.134892	-11.8139	3.30815e-32	5.4699e-30	29.262	SIG
HLA-DPB1	26.5094	-1.59162	0.71889	-2.214	0.0268287	0.176248	0.753877	NS
HLA-DPB1-8	26.5094	-1.59162	0.71889	-2.214	0.0268287	0.176248	0.753877	NS
HLA-DPB1-4	26.5094	-1.59162	0.71889	-2.214	0.0268287	0.176248	0.753877	NS
LINC02511	18.3329	-1.58957	0.859721	-1.84893	0.0644673	0.320725	0.493867	NS
LIMCH1	260.626	-1.58876	0.243392	-6.52759	6.68382e-11	3.0633e-09	8.51381	SIG
FZD3	165.748	-1.58633	0.299122	-5.30328	1.1374e-07	3.37685e-06	5.47149	SIG
SNORA44	10.1565	-1.58422	1.14333	-1.38562	0.165864	0.563854	0.248833	NS
TREML4	10.1565	-1.58422	1.14333	-1.38562	0.165864	0.563854	0.248833	NS
HSD17B8-6	10.1565	-1.58422	1.14333	-1.38562	0.165864	0.563854	0.248833	NS
HSD17B8-5	10.1565	-1.58422	1.14333	-1.38562	0.165864	0.563854	0.248833	NS
HSD17B8-4	10.1565	-1.58422	1.14333	-1.38562	0.165864	0.563854	0.248833	NS
HSD17B8-3	10.1565	-1.58422	1.14333	-1.38562	0.165864	0.563854	0.248833	NS
LOC124905259	10.1565	-1.58422	1.14333	-1.38562	0.165864	0.563854	0.248833	NS
LOC105371401	97.3579	-1.58151	0.383565	-4.12318	3.73678e-05	0.000705201	3.15169	SIG
LOC124905255	11.1499	-1.581	1.09507	-1.44373	0.148814	0.532856	0.27339	NS
PRDM16	45.5888	-1.57947	0.55251	-2.85872	0.0042535	0.0432043	1.36447	NS
CPLX1	12.1366	-1.57615	1.05039	-1.50054	0.133474	0.501665	0.299586	NS
FMO3	26.2625	-1.57363	0.72153	-2.18096	0.0291865	0.187329	0.727396	NS
BACH2	110.738	-1.56759	0.36175	-4.33335	1.46856e-05	0.000311002	3.50724	SIG
AFF2	423.178	-1.56427	0.197401	-7.92431	2.29408e-15	1.4676e-13	12.8334	SIG
FNDC1-AS1	17.0953	-1.56372	0.896655	-1.74395	0.0811682	0.373681	0.427499	NS
CXCL1	120.413	-1.56088	0.346435	-4.50556	6.6197e-06	0.000149151	3.82637	SIG
C3	1915.03	-1.55732	0.117216	-13.2859	2.79444e-40	5.88888e-38	37.23	SIG
SEZ6L	32.9564	-1.55144	0.645897	-2.40199	0.0163061	0.122082	0.913347	NS
PLEKHA6	421.224	-1.55067	0.197713	-7.84307	4.39659e-15	2.77955e-13	12.556	SIG
SLC5A10	11.8937	-1.53955	1.08023	-1.4252	0.1541	0.542257	0.265795	NS
LOC105376601	13.8741	-1.53786	0.985358	-1.56071	0.118592	0.471801	0.326241	NS
EFHC2	33.7003	-1.53753	0.639279	-2.4051	0.0161679	0.121352	0.915955	NS
LOC124906220	9.91422	-1.53749	1.15536	-1.33075	0.183271	0.596542	0.224359	NS
LOC124904970	14.8655	-1.53732	0.950365	-1.61761	0.105746	0.440591	0.355964	NS
SLC35E1P1	20.8126	-1.53726	0.807087	-1.9047	0.056819	0.294224	0.531322	NS
CDKL2	25.771	-1.5371	0.727106	-2.114	0.0345154	0.211853	0.673966	NS
LOC124904951	15.8591	-1.5371	0.920281	-1.67025	0.0948695	0.413048	0.383999	NS
LOC124901361	9.91194	-1.5371	1.15432	-1.33161	0.182989	0.596144	0.224649	NS
HES1	237.388	-1.53304	0.253202	-6.05459	1.40772e-09	5.53179e-08	7.25713	SIG
LOC105374085	31.4954	-1.52132	0.682612	-2.22868	0.0258353	0.17161	0.765458	NS
INHBE	388.092	-1.52007	0.204692	-7.42611	1.11834e-13	6.44471e-12	11.1908	SIG
KCNK15	995.743	-1.51906	0.142797	-10.6379	1.98454e-26	2.52413e-24	23.5979	SIG
CHST6	23.5418	-1.51684	0.759197	-1.99795	0.0457219	0.255932	0.591875	NS
NTRK1	22.5508	-1.51563	0.775912	-1.95336	0.0507773	0.274909	0.560811	NS
HEIH	357.343	-1.51396	0.222006	-6.81946	9.13848e-12	4.48474e-10	9.34826	SIG
APOD	1167.16	-1.51352	0.135827	-11.143	7.74939e-29	1.11049e-26	25.9545	SIG
FBXL22	31.2222	-1.50647	0.662123	-2.27522	0.0228927	0.157819	0.801841	NS
LINC01315	14.6235	-1.50432	0.956841	-1.57218	0.115909	0.465086	0.332467	NS
KRT8	224.02	-1.50307	0.26023	-5.77594	7.6524e-09	2.70096e-07	6.56848	SIG
TLX2	13.6321	-1.50248	0.988973	-1.51923	0.128704	0.492415	0.307669	NS
PCDHGA1	116.772	-1.50118	0.358719	-4.18483	2.85383e-05	0.000556606	3.25445	SIG
LOC124903341	12.6385	-1.50003	1.02637	-1.4615	0.14388	0.522238	0.282132	NS
GSTM5	242.886	-1.49818	0.250397	-5.98324	2.18749e-09	8.39644e-08	7.0759	SIG
RAP1GAP2	199.023	-1.49667	0.273969	-5.46292	4.68354e-08	1.46578e-06	5.83393	SIG
NRARP	11.6497	-1.49663	1.0666	-1.40317	0.160565	0.555148	0.255591	NS
OLIG1	11.6497	-1.49663	1.0666	-1.40317	0.160565	0.555148	0.255591	NS
PRAM1	34.9473	-1.4961	0.627116	-2.38569	0.0170471	0.126382	0.898316	NS
GHRLOS	22.3013	-1.49463	0.779598	-1.91718	0.0552145	0.289755	0.537969	NS
FRRS1L	32.9623	-1.49397	0.644046	-2.31967	0.0203589	0.145338	0.83762	NS
HAND2	703.627	-1.49337	0.161159	-9.26641	1.92514e-20	1.70996e-18	17.767	SIG
CAPN6	31.9709	-1.49287	0.653813	-2.28333	0.0224111	0.155596	0.808001	NS
LOC105371722	10.6538	-1.49282	1.11503	-1.33882	0.180629	0.591161	0.228294	NS
LOC105371722-2	10.6538	-1.49282	1.11503	-1.33882	0.180629	0.591161	0.228294	NS
GLI1	63.9516	-1.49267	0.468034	-3.18923	0.00142652	0.0176752	1.75264	NS
PRDM6	29.9908	-1.4901	0.674664	-2.20866	0.0271985	0.178133	0.749256	NS
LOC112267901	9.66249	-1.48905	1.17268	-1.26978	0.204161	0.626563	0.203035	NS
GGT5	49.3167	-1.48882	0.53042	-2.80687	0.00500255	0.0489886	1.30991	NS
RGS7	38.6649	-1.48819	0.595884	-2.49745	0.0125089	0.100067	0.99971	NS
FBLL1	38.6626	-1.48809	0.595959	-2.49697	0.0125261	0.100167	0.999275	NS
LINC02910	9.66508	-1.48799	1.16623	-1.27589	0.201993	0.623428	0.205214	NS
SCARNA5-2	9.66508	-1.48799	1.16623	-1.27589	0.201993	0.623428	0.205214	NS
SCARNA5	9.66508	-1.48799	1.16623	-1.27589	0.201993	0.623428	0.205214	NS
LOC101929638	9.66279	-1.48758	1.16834	-1.27325	0.202931	0.624487	0.204477	NS
ROR2	1166.61	-1.48645	0.135167	-10.9971	3.94453e-28	5.54168e-26	25.2564	SIG
LOC124902855	8.67373	-1.48324	1.22956	-1.20632	0.227695	0.660656	0.180025	NS
LOC124904777	8.67145	-1.48279	1.2308	-1.20473	0.228306	0.661736	0.179316	NS
ARHGAP28	450.598	-1.48054	0.19183	-7.71799	1.18176e-14	7.17567e-13	12.1441	SIG
GBP4	56.7562	-1.47942	0.497107	-2.97605	0.00291987	0.0317599	1.49812	NS
CDO1	251.088	-1.47882	0.246558	-5.99784	1.99956e-09	7.73032e-08	7.1118	SIG
PCSK6	48.0831	-1.47813	0.535941	-2.758	0.00581563	0.0552151	1.25794	NS
SERPINA3	30.733	-1.47557	0.665972	-2.21566	0.0267145	0.17582	0.754932	NS
LOC124900722	14.3714	-1.47245	0.97023	-1.51763	0.129108	0.492665	0.307448	NS
BACH2-2	43.1247	-1.47149	0.565027	-2.60429	0.00920651	0.0787051	1.104	NS
JAG1	786.236	-1.4676	0.154574	-9.49446	2.21363e-21	2.07782e-19	18.6824	SIG
LOC124901943	13.3853	-1.46671	0.996119	-1.47243	0.140906	0.516151	0.287224	NS
IGKC	25.7752	-1.4629	0.731027	-2.00115	0.045376	0.254398	0.594487	NS
SLC25A41	30.4862	-1.45974	0.668387	-2.18397	0.0289644	0.186237	0.729935	NS
LOC124901342	22.8006	-1.45554	0.775544	-1.8768	0.0605457	0.306796	0.51315	NS
LOC105376922	45.6047	-1.45438	0.550071	-2.64398	0.00819372	0.0719755	1.14282	NS
TTR	11.4055	-1.45375	1.08067	-1.34523	0.178552	0.587744	0.230812	NS
HLA-DPB1-6	16.1121	-1.44908	0.91132	-1.59008	0.111816	0.454087	0.342861	NS
HLA-DPB1-2	16.1121	-1.44908	0.91132	-1.59008	0.111816	0.454087	0.342861	NS
HSD17B8	10.4093	-1.4472	1.1249	-1.28652	0.198263	0.61835	0.208765	NS
OTUD7A	20.8234	-1.4469	0.803617	-1.80049	0.0717836	0.345441	0.461627	NS
C6orf163	10.407	-1.44682	1.12679	-1.28401	0.199137	0.619727	0.2078	NS
EGR2	666.581	-1.4449	0.16427	-8.79593	1.41869e-18	1.13363e-16	15.9455	SIG
OLFML2A	2573.53	-1.43982	0.10992	-13.0988	3.34437e-39	6.91224e-37	36.1604	SIG
CD3G	28.2615	-1.43757	0.692568	-2.0757	0.0379215	0.22636	0.645201	NS
LOC100288001	9.42764	-1.43734	1.18938	-1.20848	0.226863	0.659805	0.180584	NS
CD24P4	9.42536	-1.43692	1.18598	-1.21159	0.22567	0.65809	0.181715	NS
LNCOC1	59.2316	-1.43359	0.489017	-2.93158	0.00337239	0.0356915	1.44743	NS
PLXDC2	1223.91	-1.43337	0.132942	-10.7819	4.19171e-27	5.46065e-25	24.2628	SIG
ADAMTS8	422.944	-1.43296	0.196741	-7.28348	3.25324e-13	1.81011e-11	10.7423	SIG
RNF112	840.158	-1.43288	0.150857	-9.49828	2.13388e-21	2.01175e-19	18.6964	SIG
LOC100419673	13.1449	-1.43202	1.01589	-1.40963	0.15865	0.552435	0.257719	NS
GALNT16	431.112	-1.43172	0.19504	-7.34069	2.12496e-13	1.19259e-11	10.9235	SIG
IRX1	1034.54	-1.42894	0.140354	-10.181	2.41137e-24	2.71374e-22	21.5664	SIG
EGR3	307.144	-1.42592	0.225709	-6.31751	2.65817e-10	1.14275e-08	7.94205	SIG
NRCAM	207.758	-1.42458	0.267894	-5.3177	1.05085e-07	3.14158e-06	5.50285	SIG
LINC01719	12.1542	-1.42187	1.04633	-1.3589	0.174177	0.579825	0.236703	NS
LOC124901750	12.1519	-1.42154	1.04397	-1.36166	0.173305	0.578386	0.237782	NS
TTC23L	101.268	-1.41872	1.91434	-0.741101	0.458632	0.865856	0.0625541	NS
LOC105375567	35.4573	-1.41863	0.620325	-2.28691	0.0222011	0.154488	0.811106	NS
HLA-DPB1-5	19.5829	-1.41785	0.827714	-1.71298	0.086717	0.390485	0.408395	NS
GALNT3	23.3056	-1.4165	0.760512	-1.86257	0.0625231	0.313564	0.503674	NS
LOC729496	11.1534	-1.41229	1.09016	-1.29548	0.195153	0.614896	0.211199	NS
LOC105370532	11.1632	-1.41121	1.09226	-1.292	0.196356	0.616425	0.21012	NS
SNORA5C	11.1635	-1.40994	1.10581	-1.27503	0.202299	0.624055	0.204777	NS
LOC107985392	28.7536	-1.40814	0.692707	-2.03281	0.0420714	0.241734	0.616663	NS
ADAM23	553.101	-1.40472	0.177189	-7.92781	2.23049e-15	1.43117e-13	12.8443	SIG
P2RX5	10.1647	-1.40008	1.1356	-1.2329	0.217613	0.646571	0.189384	NS
RPL19P16	10.1647	-1.40008	1.1356	-1.2329	0.217613	0.646571	0.189384	NS
GCAWKR	95.2297	-1.39984	0.387988	-3.60794	0.000308636	0.0046984	2.32805	NS
LINC01204	20.3322	-1.39891	0.813924	-1.71872	0.0856654	0.387332	0.411916	NS
PREX1	1860.13	-1.39441	0.117755	-11.8416	2.37829e-32	3.96289e-30	29.402	SIG
SLC24A3	19.3383	-1.39286	0.831787	-1.67454	0.0940237	0.410197	0.387008	NS
TPTE2P1	12.8987	-1.39225	1.0162	-1.37005	0.170672	0.573127	0.241749	NS
LOC124903017	22.0674	-1.38945	0.779681	-1.78208	0.0747364	0.355411	0.449269	NS
PAPPA2	151.991	-1.38124	0.309094	-4.46869	7.86996e-06	0.000174757	3.75757	SIG
ETNK2	163.903	-1.38119	0.298082	-4.63361	3.5935e-06	8.44179e-05	4.07357	SIG
LOC102724102	23.8055	-1.38039	0.753089	-1.83298	0.066806	0.32898	0.482831	NS
HGF	324.839	-1.37982	0.219445	-6.28777	3.22058e-10	1.36005e-08	7.86645	SIG
LOC100129697	14.6271	-1.37799	0.952336	-1.44696	0.147909	0.531123	0.274805	NS
LOC124904212	34.7167	-1.37664	0.625321	-2.20149	0.0277015	0.180273	0.744069	NS
CSMD2	2030.16	-1.37411	0.115052	-11.9433	7.03618e-33	1.19089e-30	29.9241	SIG
VTN	10.9137	-1.36754	1.09603	-1.24772	0.212134	0.64002	0.193806	NS
C19orf73	13.638	-1.36754	0.984266	-1.3894	0.164712	0.562071	0.250209	NS
CXCL5	32.7297	-1.36693	0.643809	-2.12319	0.0337379	0.208575	0.680737	NS
PAX8	126.963	-1.36211	0.335825	-4.05601	4.99188e-05	0.000913196	3.03944	SIG
CADPS	23.5607	-1.36031	0.754591	-1.80271	0.0714337	0.34443	0.462899	NS
HSDL2-AS1	18.1027	-1.35802	0.857373	-1.58393	0.11321	0.458488	0.338672	NS
LOC124908009	33.481	-1.35725	0.636293	-2.13305	0.0329204	0.204812	0.688645	NS
LOC100130744	49.497	-1.35662	2.74781	-0.493709	0.621512	0.932711	0.0302529	NS
LINC01305	99.418	-1.35585	0.381675	-3.55238	0.000381768	0.00568683	2.24513	NS
FPGT-TNNI3K	47.8609	-1.35352	0.534814	-2.53082	0.0113796	0.0934675	1.02934	NS
MALL	70.4283	-1.35312	0.443926	-3.04808	0.00230311	0.0263467	1.57927	NS
SLC27A6	9.9178	-1.35097	1.14721	-1.17762	0.238948	0.674571	0.170972	NS
ADD2	271.319	-1.34972	0.23717	-5.69094	1.2634e-08	4.35904e-07	6.36061	SIG
ZNF391	169.383	-1.34886	0.293299	-4.59892	4.24683e-06	9.89011e-05	4.0048	SIG
LINC01775	9.94471	-1.34653	1.45117	-0.927893	0.353463	0.793575	0.100412	NS
NPHP3	727.55	-1.34289	0.161369	-8.32186	8.65908e-17	6.10252e-15	14.2145	SIG
CEBPZOS	1088.89	-1.34241	0.146926	-9.13668	6.43994e-20	5.53706e-18	17.2567	SIG
RTL9	23.3138	-1.33916	0.757787	-1.7672	0.0771947	0.362768	0.440371	NS
LOC105369914	11.651	-1.33888	1.06407	-1.25826	0.208296	0.63352	0.19824	NS
LOC105375112	20.5963	-1.33602	0.811359	-1.64664	0.0996314	0.425355	0.371248	NS
IRX2-DT	763.306	-1.33543	0.158452	-8.42798	3.51689e-17	2.57128e-15	14.5899	SIG
TRIM55	25.0493	-1.33453	0.731721	-1.82382	0.0681793	0.334211	0.47598	NS
PIK3R6	29.5166	-1.33337	0.678302	-1.96575	0.0493274	0.269532	0.56939	NS
LOC107985145	20.6339	-1.33072	1.19299	-1.11545	0.264656	0.703407	0.152793	NS
LRFN5	17.8581	-1.33065	0.862169	-1.54337	0.12274	0.481354	0.317536	NS
LOC102723862	8.92904	-1.33065	1.20397	-1.10522	0.269066	0.710407	0.148493	NS
LINC00877	44.6478	-1.33043	0.553282	-2.40461	0.0161896	0.121422	0.915704	NS
KCNC3	8.92676	-1.3302	1.20522	-1.10369	0.269727	0.711136	0.148047	NS
TMEM273	8.92219	-1.32929	1.21552	-1.09359	0.274134	0.715621	0.145317	NS
RPS4XP14-2	10.662	-1.32209	1.11036	-1.19068	0.233779	0.667298	0.17568	NS
RPS4XP14	10.662	-1.32209	1.11036	-1.19068	0.233779	0.667298	0.17568	NS
HSPA12B	148.321	-1.32004	0.311676	-4.23529	2.28261e-05	0.000460701	3.33658	SIG
PCDHGB3	205.135	-1.31985	0.269536	-4.89675	9.74368e-07	2.5604e-05	4.59169	SIG
N4BP3	44.3983	-1.31946	0.553889	-2.38218	0.0172105	0.127127	0.895761	NS
GATA6	77.1378	-1.31692	0.425675	-3.09372	0.00197662	0.0232553	1.63348	NS
LOC107984585	12.4001	-1.31438	1.02845	-1.27802	0.201242	0.622704	0.205719	NS
APOL4	166.935	-1.30874	0.294889	-4.43807	9.07697e-06	0.000199295	3.7005	SIG
LINC02542	36.2089	-1.30868	0.612144	-2.13787	0.0325274	0.203367	0.691719	NS
B4GALNT4	396.355	-1.30772	0.201779	-6.48097	9.1137e-11	4.06429e-09	8.39101	SIG
DUSP2	30.0136	-1.30755	0.669571	-1.95282	0.0508411	0.274947	0.56075	NS
RNF144A	903.397	-1.30637	0.14654	-8.91474	4.88969e-19	4.02697e-17	16.395	SIG
CELF2	3977.43	-1.30291	0.0999161	-13.0401	7.23765e-39	1.45396e-36	35.8374	SIG
LOC107986399	60.7739	-1.3029	0.475802	-2.73832	0.00617545	0.0580671	1.23607	NS
LOC124902381	9.6758	-1.29957	1.15889	-1.12139	0.262121	0.700861	0.154368	NS
ANGPTL1	273.366	-1.29891	0.236	-5.50386	3.71567e-08	1.19743e-06	5.92175	SIG
DLK1	34.2311	-1.29617	0.628025	-2.06389	0.0390284	0.230281	0.637741	NS
ACSM3	24.5607	-1.29349	0.743891	-1.73882	0.0820667	0.376112	0.424683	NS
LINC01260	52.5722	-1.29334	0.515214	-2.5103	0.0120629	0.0978094	1.00962	NS
MARCHF9	309.265	-1.29272	0.228797	-5.65007	1.60382e-08	5.45476e-07	6.26322	SIG
ABCA10	209.376	-1.29212	0.265855	-4.86023	1.17251e-06	3.04753e-05	4.51605	SIG
RIMS3	49.8619	-1.28955	0.524098	-2.46051	0.0138741	0.107512	0.968542	NS
RPL36P2	18.3602	-1.28759	0.850213	-1.51443	0.129916	0.49478	0.305588	NS
LARRPM	20.1026	-1.28693	0.817137	-1.57492	0.115274	0.463142	0.334286	NS
LOC105375059	20.1006	-1.28604	0.817721	-1.57272	0.115784	0.464759	0.332772	NS
LMCD1-AS1	21.8359	-1.28562	0.782257	-1.64348	0.100284	0.42753	0.369034	NS
MTUS1	581.758	-1.28311	0.172308	-7.44663	9.57553e-14	5.54787e-12	11.2559	SIG
MSANTD3-TMEFF1	150.059	-1.28241	0.336889	-3.80661	0.000140885	0.00232947	2.63274	NS
TRIM59-IFT80	217.851	-1.28189	1.2206	-1.05021	0.29362	0.735947	0.133153	NS
GAP43	33.9891	-1.2813	0.630042	-2.03368	0.0419839	0.241453	0.617167	NS
MLPH	248.338	-1.28119	0.246212	-5.20359	1.95473e-07	5.64742e-06	5.24815	SIG
SLC16A11	10.4174	-1.27498	1.12079	-1.13757	0.255301	0.693065	0.159226	NS
LOC107987132	8.68673	-1.27477	1.22087	-1.04415	0.296417	0.739066	0.131317	NS
ZDHHC11	24.3013	-1.27435	0.748287	-1.70302	0.0885638	0.396412	0.401854	NS
LINC02899	20.8422	-1.27426	0.798881	-1.59506	0.110699	0.451511	0.345332	NS
MCTP1	34.7284	-1.27422	0.62378	-2.04275	0.0410775	0.237803	0.623783	NS
MYOM1	29.5244	-1.27414	0.674286	-1.88961	0.0588107	0.30109	0.521303	NS
GRASLND	20.8399	-1.27407	0.798457	-1.59566	0.110565	0.451067	0.345759	NS
TUBBP10	17.3666	-1.27407	0.872249	-1.46067	0.144107	0.522623	0.281812	NS
C1QTNF7	13.8933	-1.27407	0.97164	-1.31125	0.189773	0.606838	0.216928	NS
DNAI7	13.8933	-1.27407	0.97164	-1.31125	0.189773	0.606838	0.216928	NS
LOC105374879	8.68217	-1.27383	1.21809	-1.04576	0.295672	0.73826	0.131791	NS
LOC105374063	8.68217	-1.27383	1.21809	-1.04576	0.295672	0.73826	0.131791	NS
LGR4	2419.18	-1.27334	0.110223	-11.5524	7.17586e-31	1.12588e-28	27.9485	SIG
CYP21A1P	8.67533	-1.27241	1.23468	-1.03056	0.302748	0.745036	0.127822	NS
GABRA5	37.2155	-1.26716	0.602613	-2.10277	0.0354859	0.216082	0.665382	NS
HYDIN2	99.4782	-1.26682	0.376883	-3.36131	0.000775747	0.0105203	1.97797	NS
HEY1	56.0682	-1.26066	0.493959	-2.55216	0.0107058	0.0888842	1.05118	NS
PTPN20	36.231	-1.2606	0.61177	-2.06058	0.0393429	0.231214	0.635986	NS
WFIKKN1	18.1062	-1.26007	0.856396	-1.47136	0.141193	0.516411	0.287004	NS
OTUD7A-2	16.3707	-1.25871	0.898592	-1.40076	0.161286	0.556118	0.254833	NS
OTUD7A-3	16.3707	-1.25871	0.898592	-1.40076	0.161286	0.556118	0.254833	NS
FAIM2	399.458	-1.25659	0.200316	-6.27301	3.54129e-10	1.48672e-08	7.82777	SIG
LOC127898564	12.8782	-1.25526	1.08078	-1.16143	0.245465	0.682276	0.16604	NS
LOC124903833	24.0758	-1.25334	0.747497	-1.67672	0.0935981	0.409343	0.387912	NS
ACRBP	11.1641	-1.25212	1.07976	-1.15962	0.246202	0.682941	0.165617	NS
LOC101928462	20.5954	-1.24992	0.802563	-1.55741	0.119374	0.473288	0.324875	NS
PNMA6A	164.736	-1.24962	0.296938	-4.20834	2.57251e-05	0.000511054	3.29153	SIG
COL5A3	15347	-1.24896	0.0871355	-14.3335	1.35146e-46	3.49996e-44	43.4559	SIG
EIF3IP1	9.42376	-1.24888	1.18278	-1.05588	0.291023	0.732723	0.13506	NS
IGFBP3	115916	-1.24721	0.0815432	-15.295	8.252e-53	2.64741e-50	49.5772	SIG
TGFBI	118429	-1.24614	0.0815243	-15.2855	9.5553e-53	3.02046e-50	49.5199	SIG
SCRT2	15.3794	-1.24199	0.926973	-1.33983	0.1803	0.590546	0.228746	NS
PRR36	15.3842	-1.24164	0.923975	-1.34381	0.179011	0.588402	0.230326	NS
QPRT	2662.66	-1.23936	0.107753	-11.5019	1.29027e-30	1.99528e-28	27.7	SIG
ZNF444P1	13.6442	-1.23709	0.980364	-1.26186	0.206998	0.631392	0.199701	NS
RAB33B-AS1	23.8163	-1.23362	0.759244	-1.62479	0.104206	0.43747	0.359052	NS
LINC02823	11.9109	-1.23224	1.04507	-1.1791	0.238357	0.673564	0.171621	NS
LOC127011	11.9041	-1.2312	1.05266	-1.16961	0.242157	0.678374	0.168531	NS
PRKAR2B-2	69.7182	-1.23114	0.444931	-2.76703	0.00565687	0.0538982	1.26843	NS
ABCA9	925.529	-1.23024	0.145331	-8.46507	2.56e-17	1.89749e-15	14.7218	SIG
DLX2	106.944	-1.22752	0.362355	-3.3876	0.000705071	0.00973983	2.01145	NS
PCDHGA10	2234.2	-1.22693	0.113747	-10.7865	3.98868e-27	5.22785e-25	24.2817	SIG
POM121L9P	20.3391	-1.22501	0.811272	-1.50998	0.131048	0.497105	0.303552	NS
SLC3A1	621.3	-1.2218	0.865744	-1.41127	0.158165	0.551373	0.258555	NS
RPS6P13	14.3529	-1.22166	1.113	-1.09762	0.272369	0.714167	0.1462	NS
ZNF423	64.2697	-1.21981	0.461875	-2.641	0.00826609	0.0723746	1.14041	NS
CCL5	27.048	-1.21935	0.703305	-1.73374	0.0829644	0.379026	0.421331	NS
CCL5-2	27.048	-1.21935	0.703305	-1.73374	0.0829644	0.379026	0.421331	NS
LOC112268321	35.4813	-1.21774	0.616371	-1.97566	0.0481934	0.265076	0.57663	NS
LOC112268321-2	35.4813	-1.21774	0.616371	-1.97566	0.0481934	0.265076	0.57663	NS
LOC440895	12.6476	-1.2167	1.03709	-1.17319	0.240718	0.677428	0.169137	NS
LOC105379241-2	12.6622	-1.21546	1.0186	-1.19327	0.232765	0.666314	0.176321	NS
LINC03060	16.8752	-1.21517	0.882799	-1.3765	0.168667	0.569175	0.244754	NS
LOC124905184	16.88	-1.21486	0.885737	-1.37158	0.170193	0.571876	0.242698	NS
LOC124901716	12.6577	-1.2148	1.01535	-1.19644	0.231525	0.664931	0.177224	NS
CYP1B1-AS1	15.1396	-1.20861	0.930404	-1.29902	0.193937	0.613383	0.212268	NS
LINC00513	21.8391	-1.20651	0.780592	-1.54564	0.122192	0.479555	0.319161	NS
LOC105374981	10.9199	-1.20528	1.09012	-1.10564	0.268882	0.710377	0.148511	NS
C8orf44-SGK3	20.1304	-1.20485	0.919059	-1.31096	0.189872	0.607066	0.216764	NS
SIT1	13.4018	-1.20006	0.986341	-1.21668	0.223725	0.655977	0.183111	NS
LOC112267914	9.17112	-1.19975	1.47692	-0.812334	0.4166	0.840117	0.07566	NS
CMPK2	71.9615	-1.19839	0.438227	-2.73462	0.00624518	0.058564	1.23237	NS
LOC101928143	15.891	-1.19643	0.912833	-1.31067	0.189968	0.607193	0.216674	NS
LOC124909389	15.8815	-1.19622	0.909147	-1.31576	0.188253	0.604734	0.218435	NS
VSTM4	7264.8	-1.19539	0.0915924	-13.0511	6.25992e-39	1.2815e-36	35.8923	SIG
NRN1L	9.18176	-1.19364	1.18388	-1.00825	0.313336	0.756929	0.120945	NS
EBF2	18.3661	-1.19315	0.846757	-1.40908	0.158813	0.552464	0.257696	NS
CD40	250.4	-1.19295	0.245071	-4.86777	1.12864e-06	2.94062e-05	4.53156	SIG
LOC124907895	11.6589	-1.19059	1.06991	-1.11279	0.265798	0.705284	0.151636	NS
RASGEF1A	44.1759	-1.19037	0.554	-2.14867	0.0316603	0.199104	0.70092	NS
LOC101927727	51.625	-1.18777	0.512795	-2.31626	0.0205442	0.146321	0.834692	NS
ZNF582	65.7804	-1.18764	0.457129	-2.59803	0.00937598	0.0798165	1.09791	NS
HEATR4	14.146	-1.18693	0.961158	-1.23489	0.21687	0.645744	0.189939	NS
GDF6	334.559	-1.1868	0.215519	-5.50673	3.65566e-08	1.18172e-06	5.92749	SIG
LINC02015	14.1486	-1.18628	0.961298	-1.23404	0.217189	0.646328	0.189547	NS
ASB9	14.1486	-1.18628	0.961298	-1.23404	0.217189	0.646328	0.189547	NS
COL14A1	14998.3	-1.18523	0.0862124	-13.7478	5.25127e-43	1.20081e-40	39.9205	SIG
LOC124902691	33.2589	-1.1848	0.634541	-1.86717	0.0618775	0.311197	0.506964	NS
KCNQ3	95.552	-1.18342	0.381645	-3.10085	0.00192964	0.0227899	1.64226	NS
ACAN	65.5147	-1.17973	0.458095	-2.57529	0.0100156	0.0844589	1.07335	NS
HOXB8	511.516	-1.17896	0.181368	-6.5004	8.01084e-11	3.60237e-09	8.44341	SIG
LINC00865	80.4143	-1.17892	0.414531	-2.84399	0.00445525	0.0448761	1.34798	NS
ART5	41.4473	-1.17849	0.570349	-2.06627	0.0388031	0.229456	0.6393	NS
NFE2L3	171.511	-1.17762	0.290249	-4.05728	4.96479e-05	0.000909789	3.04106	SIG
LOC346329	19.8678	-1.17696	0.841269	-1.39903	0.161805	0.557103	0.254064	NS
MAP3K9	14.8996	-1.17537	0.94244	-1.24716	0.21234	0.640327	0.193598	NS
TLR10	14.8928	-1.17453	0.936639	-1.25398	0.209848	0.636294	0.196342	NS
PPP1R26P1	9.92852	-1.17453	1.1385	-1.03165	0.302237	0.744731	0.128	NS
LOC105371480	37.2321	-1.17435	0.600767	-1.95475	0.0506126	0.274311	0.561757	NS
LOC105371480-2	37.2321	-1.17435	0.600767	-1.95475	0.0506126	0.274311	0.561757	NS
MPV17L	14.8905	-1.17425	0.937204	-1.25293	0.210232	0.637097	0.195794	NS
EXO5-DT	12.4108	-1.17399	1.02387	-1.14662	0.251539	0.688505	0.162093	NS
HTRA3	1830.81	-1.17063	0.117724	-9.94391	2.68083e-23	2.85269e-21	20.5447	SIG
LOC105378856	62.5507	-1.16357	0.467119	-2.49096	0.0127399	0.101236	0.994663	NS
PRKCZ-AS1	65.77	-1.16151	0.456711	-2.5432	0.0109842	0.0907397	1.0422	NS
FCGR1BP	13.1553	-1.16042	0.998928	-1.16166	0.245372	0.682224	0.166073	NS
MATN1	21.3334	-1.1593	0.802476	-1.44465	0.148556	0.532468	0.273706	NS
GALNT17	10.6727	-1.15901	1.10014	-1.05351	0.292105	0.734363	0.134089	NS
HDHD5-AS1	10.6779	-1.1573	1.10922	-1.04335	0.296785	0.739644	0.130977	NS
ODC1-DT	18.8706	-1.15659	0.836501	-1.38265	0.166773	0.565872	0.247282	NS
LINC02597	54.867	-1.15266	0.498549	-2.31203	0.0207761	0.147533	0.831111	NS
SAP25	85.1239	-1.15241	0.405523	-2.84179	0.00448616	0.045124	1.34559	NS
COLGALT2	96.5645	-1.15162	0.379336	-3.03589	0.00239828	0.0272613	1.56445	NS
TSPAN11	530.215	-1.1514	0.178145	-6.46329	1.02449e-10	4.55931e-09	8.3411	SIG
CHI3L1	1024.71	-1.15032	0.139956	-8.21915	2.04957e-16	1.40752e-14	13.8515	SIG
ZNF185-2	111.206	-1.14996	0.354954	-3.23976	0.00119632	0.0151617	1.81925	NS
SGCA	27.7986	-1.14977	0.692384	-1.6606	0.0967931	0.417833	0.378997	NS
ACBD7	41.6932	-1.14973	0.570485	-2.01536	0.0438668	0.248884	0.604003	NS
LOC105372141	33.5119	-1.14891	0.631918	-1.81814	0.0690433	0.336375	0.473177	NS
AKR1C2	1065.16	-1.14797	0.138528	-8.28694	1.16198e-16	8.08308e-15	14.0924	SIG
CNTF	16.405	-1.14682	1.25712	-0.912261	0.361631	0.799973	0.0969246	NS
NAALADL1	304.271	-1.14564	0.230605	-4.96799	6.76501e-07	1.81995e-05	4.73994	SIG
LOC101930589	14.6158	-1.14507	1.29666	-0.883091	0.377187	0.813365	0.0897146	NS
CDH10	11.4195	-1.14478	1.0636	-1.07632	0.281783	0.72434	0.140058	NS
ZMYND15	17.1233	-1.14456	0.876948	-1.30516	0.191838	0.609094	0.215316	NS
SIX1	434.422	-1.1433	0.192968	-5.92484	3.12602e-09	1.16454e-07	6.93385	SIG
ZNF185	111.459	-1.13944	0.35446	-3.21456	0.00130643	0.016426	1.78447	NS
RAD21L1	8.93717	-1.1373	1.19762	-0.949632	0.342299	0.783077	0.106195	NS
LOC105377139	8.94204	-1.13676	1.20052	-0.946889	0.343695	0.784131	0.105611	NS
HLA-F-AS1-3	8.93976	-1.13629	1.19773	-0.948706	0.34277	0.783613	0.105898	NS
DDX18P4	8.93976	-1.13629	1.19773	-0.948706	0.34277	0.783613	0.105898	NS
LINC00506	21.1034	-1.13444	0.790371	-1.43533	0.151194	0.537449	0.269662	NS
ARHGAP11A-SCG5-3	272.078	-1.13425	0.376227	-3.0148	0.00257151	0.0288641	1.53964	NS
LINC00260	12.1636	-1.13308	1.03218	-1.09776	0.27231	0.714167	0.1462	NS
C8G	12.1636	-1.13308	1.03218	-1.09776	0.27231	0.714167	0.1462	NS
CCDC69	191.403	-1.13288	0.27561	-4.11046	3.94868e-05	0.000740636	3.1304	SIG
CASC15	27.5489	-1.13189	0.698312	-1.6209	0.10504	0.439181	0.357357	NS
EDA	18.6214	-1.12877	0.840071	-1.34366	0.179057	0.588402	0.230326	NS
DAPK1	524.305	-1.12798	0.179063	-6.29935	2.98895e-10	1.26721e-08	7.89715	SIG
CARNMT1-AS1	9.68105	-1.12459	1.1733	-0.958483	0.337819	0.77929	0.108301	NS
SYBU	245.539	-1.1242	0.246297	-4.56441	5.00906e-06	0.000115278	3.93825	SIG
NECAB1	141.228	-1.12288	0.321378	-3.49396	0.000475917	0.00687952	2.16244	NS
TMEM14EP	12.9127	-1.12239	1.00279	-1.11927	0.263025	0.70189	0.153731	NS
RHPN1-AS1	12.9104	-1.12206	1.00194	-1.11989	0.26276	0.701704	0.153846	NS
LOC124900273	16.1369	-1.12193	0.899701	-1.24701	0.212396	0.640404	0.193546	NS
PPM1E	45.1818	-1.12188	0.546273	-2.05369	0.0400059	0.233739	0.631269	NS
EEF1A1P22	22.6041	-1.12173	0.772086	-1.45285	0.146265	0.527651	0.277653	NS
LOC124902314	16.1417	-1.12163	0.902134	-1.24331	0.213753	0.642417	0.192183	NS
SH3GL1P2	9.68652	-1.12135	1.15586	-0.970148	0.331973	0.773859	0.111338	NS
LOC124901956	9.68196	-1.12048	1.15823	-0.967409	0.333339	0.775168	0.110604	NS
ARMC12	16.1446	-1.12023	0.920511	-1.21697	0.223615	0.655835	0.183205	NS
LOC124900195	39.4754	-1.1189	0.582878	-1.91962	0.0549062	0.28891	0.539237	NS
EBF1	1300.72	-1.11685	0.129667	-8.61322	7.10371e-18	5.43396e-16	15.2649	SIG
MYOM2-2	20.1098	-1.11586	0.8088	-1.37965	0.167695	0.567155	0.246298	NS
KLHL3	157.655	-1.11552	0.301126	-3.7045	0.000211805	0.00333661	2.47669	NS
LOC124903364	30.5382	-1.11353	0.660053	-1.68703	0.091597	0.404276	0.393322	NS
RAMP2	44.1856	-1.11336	0.553203	-2.01257	0.0441598	0.249709	0.602565	NS
CPNE8-AS1	13.6546	-1.11293	0.975566	-1.1408	0.253951	0.691749	0.160051	NS
TMSB4XP2	24.0872	-1.11215	0.743817	-1.49519	0.134864	0.50453	0.297113	NS
LOC124903672	24.0853	-1.11142	0.740772	-1.50036	0.133521	0.501695	0.29956	NS
CBX2	179.016	-1.11127	0.283992	-3.91301	9.11509e-05	0.0015839	2.80027	NS
ELFN2	556.141	-1.11067	0.174671	-6.35863	2.03559e-10	8.80382e-09	8.05533	SIG
FOXF2	960.634	-1.11063	0.142931	-7.77041	7.8235e-15	4.84629e-13	12.3146	SIG
LOC100996696	20.8468	-1.11014	0.801295	-1.38543	0.165921	0.563958	0.248753	NS
LOC124900252	34.5166	-1.11006	0.626678	-1.77133	0.0765055	0.360824	0.442705	NS
LOC124903043	10.4258	-1.1099	1.11116	-0.998873	0.317856	0.759737	0.119336	NS
CXCL6	60.0779	-1.10707	0.476362	-2.32402	0.0201246	0.144073	0.841417	NS
PPP2R2C	60.0805	-1.10692	0.475867	-2.32612	0.0200124	0.14358	0.842905	NS
CARD6	149.72	-1.1056	0.308406	-3.58487	0.000337243	0.00507636	2.29445	NS
SLC25A53	32.058	-1.10537	0.673197	-1.64198	0.100595	0.42809	0.368465	NS
MYOZ1	14.399	-1.10385	0.950614	-1.16119	0.245564	0.682276	0.16604	NS
CFAP70	47.1772	-1.10278	0.534518	-2.06313	0.0391007	0.230518	0.637295	NS
IRX2	1305.05	-1.10183	0.129465	-8.51062	1.73003e-17	1.29121e-15	14.889	SIG
TRIM61	95.0892	-1.10158	0.382044	-2.88339	0.00393423	0.0404817	1.39274	NS
LOC124900646	25.5719	-1.10112	0.722008	-1.52508	0.12724	0.489676	0.310091	NS
ZNF436	1375	-1.10008	0.127961	-8.597	8.18263e-18	6.19315e-16	15.2081	SIG
ZNF436-2	1375	-1.10008	0.127961	-8.597	8.18263e-18	6.19315e-16	15.2081	SIG
ARAP2	33.5201	-1.09892	0.6306	-1.74265	0.0813948	0.374349	0.426723	NS
LOC124902253	11.1726	-1.09879	1.07359	-1.02347	0.306083	0.748717	0.125683	NS
CA1	11.1726	-1.09879	1.07359	-1.02347	0.306083	0.748717	0.125683	NS
IRF5	26.3181	-1.09766	0.709363	-1.54738	0.121771	0.478424	0.320187	NS
LOC124906103	26.3181	-1.09766	0.709363	-1.54738	0.121771	0.478424	0.320187	NS
FMO2	41.4662	-1.09714	0.568726	-1.92911	0.0537168	0.285238	0.544793	NS
LINC01563	15.1504	-1.09651	0.928282	-1.18123	0.237513	0.672117	0.172555	NS
SWINGN	130.746	-1.09644	1.66418	-0.658847	0.509994	0.893071	0.049114	NS
SNRK-AS1	23.0962	-1.09472	0.757276	-1.4456	0.14829	0.532135	0.273978	NS
NEFM	81.1991	-1.09352	0.411391	-2.6581	0.00785818	0.0695395	1.15777	NS
STK32B	2157.55	-1.09144	0.112798	-9.67607	3.81077e-22	3.75746e-20	19.4251	SIG
CYP1B1	8667.31	-1.09116	0.0899087	-12.1363	6.78128e-34	1.2147e-31	30.9155	SIG
LOC124902629	82.6901	-1.09093	0.407803	-2.67514	0.00746991	0.066791	1.17528	NS
RPS2P8	11.9194	-1.08909	1.04141	-1.04579	0.29566	0.73826	0.131791	NS
ASPRV1	108.776	-1.08761	0.35921	-3.0278	0.00246344	0.0278986	1.55442	NS
H2BC18	28.5555	-1.08638	0.682255	-1.59234	0.111309	0.452939	0.34396	NS
GCNT4	258.495	-1.08515	0.24055	-4.51112	6.44872e-06	0.000145757	3.83637	SIG
RADX	90.3871	-1.08498	0.390756	-2.77663	0.00549255	0.0526594	1.27852	NS
LOC105373077	20.6097	-1.08448	0.798286	-1.35852	0.1743	0.580055	0.236531	NS
STX18-AS1	49.9016	-1.0842	0.527074	-2.05701	0.0396853	0.232561	0.633462	NS
PRKAR2B	175.07	-1.08315	0.286754	-3.77727	0.000158554	0.00257605	2.58905	NS
LOC124903827	16.639	-1.08311	0.886043	-1.22242	0.22155	0.652715	0.185276	NS
SPOPL-DT	16.6416	-1.08258	0.890332	-1.21593	0.224013	0.656373	0.182849	NS
PTX3	38744.8	-1.08248	0.0829466	-13.0503	6.32589e-39	1.28278e-36	35.8918	SIG
ARL2BPP9	12.6681	-1.08192	1.01205	-1.06904	0.285053	0.727042	0.13844	NS
LOC101928735	12.6681	-1.08192	1.01205	-1.06904	0.285053	0.727042	0.13844	NS
ITPRIP-AS1	12.6587	-1.08162	1.0149	-1.06573	0.286544	0.728219	0.137738	NS
SGPP2	12.6635	-1.08125	1.01028	-1.07025	0.284506	0.726906	0.138522	NS
PREX2	1189.95	-1.08051	0.133175	-8.11349	4.91843e-16	3.29351e-14	13.4823	SIG
EIF4A2P3	25.3277	-1.08021	0.729161	-1.48144	0.13849	0.51122	0.291392	NS
CYFIP2	504.595	-1.0797	0.181303	-5.95525	2.59675e-09	9.80969e-08	7.00834	SIG
FAM241A	473.549	-1.07894	0.186073	-5.79849	6.69142e-09	2.37739e-07	6.6239	SIG
ZNF204P	26.0735	-1.07784	0.71218	-1.51343	0.130169	0.495398	0.305046	NS
H3C4	17.3832	-1.07767	0.866733	-1.24337	0.213733	0.642417	0.192183	NS
LOC107986822	26.0784	-1.07766	0.712656	-1.51218	0.130489	0.49617	0.30437	NS
HLA-F-AS1-4	8.69517	-1.07765	1.21285	-0.888525	0.374259	0.811135	0.090907	NS
HLA-F-AS1-6	8.69517	-1.07765	1.21285	-0.888525	0.374259	0.811135	0.090907	NS
LOC124906226	8.6786	-1.07725	1.24652	-0.864201	0.387478	0.822972	0.0846149	NS
PLAAT1	8.69289	-1.07716	1.21135	-0.889226	0.373881	0.810964	0.0909984	NS
LINC00528	8.69289	-1.07716	1.21135	-0.889226	0.373881	0.810964	0.0909984	NS
URGCP-MRPS24	18.1427	-1.07583	0.899223	-1.19641	0.231538	0.664931	0.177224	NS
LOC105377225	13.4051	-1.07496	0.98889	-1.08704	0.277021	0.718455	0.1436	NS
LOC101929234	13.4054	-1.07398	0.984718	-1.09065	0.275428	0.716485	0.144793	NS
MPV17L-2	13.4126	-1.07396	0.983442	-1.09204	0.274817	0.71574	0.145245	NS
IGFBP2	2335.26	-1.07096	0.110902	-9.65684	4.59813e-22	4.51309e-20	19.3455	SIG
RPS4XP17	27.5813	-1.07059	0.70343	-1.52196	0.12802	0.491141	0.308794	NS
RPS4XP17-2	27.5813	-1.07059	0.70343	-1.52196	0.12802	0.491141	0.308794	NS
FAM78B	32.2818	-1.07039	0.641848	-1.66767	0.0953816	0.414077	0.382919	NS
TMEM59L	32.2844	-1.07011	0.641973	-1.66692	0.0955311	0.414418	0.382562	NS
DLK2	78.7133	-1.06992	0.41803	-2.55944	0.0104841	0.0876528	1.05723	NS
LOC124902377	9.43676	-1.069	1.16909	-0.914382	0.360516	0.799765	0.0970376	NS
FOXF1	79.4575	-1.06886	0.416511	-2.56622	0.0102812	0.0862587	1.0642	NS
FAM106B	9.44163	-1.06851	1.16822	-0.914651	0.360375	0.799765	0.0970376	NS
ID1	248.58	-1.0684	0.244771	-4.36491	1.27177e-05	0.000272821	3.56412	SIG
CREB5	384.682	-1.06827	0.202591	-5.27305	1.34176e-07	3.95083e-06	5.40331	SIG
SYCE1L	33.0211	-1.06796	0.637556	-1.67508	0.0939178	0.410102	0.387108	NS
LOC101930053	18.8764	-1.06784	0.83316	-1.28167	0.199957	0.621262	0.206725	NS
CASZ1	9.43707	-1.06761	1.16289	-0.918067	0.358584	0.797884	0.0980601	NS
RPSAP45	9.43707	-1.06761	1.16289	-0.918067	0.358584	0.797884	0.0980601	NS
LOC105371024	9.43707	-1.06761	1.16289	-0.918067	0.358584	0.797884	0.0980601	NS
TRHDE-AS1	37.7486	-1.06727	0.595569	-1.79201	0.0731314	0.35018	0.455708	NS
RPL26P6	28.2901	-1.06719	0.698796	-1.52718	0.126717	0.488832	0.31084	NS
SRD5A3-AS1	14.1522	-1.06716	0.958455	-1.11342	0.265528	0.704823	0.15192	NS
LOC101929732	9.43965	-1.06668	1.16798	-0.913271	0.3611	0.799973	0.0969246	NS
AFAP1L1	634.993	-1.06623	0.165735	-6.43332	1.24844e-10	5.51031e-09	8.25882	SIG
PCDHGB2	489.549	-1.06605	0.187558	-5.68384	1.31703e-08	4.53679e-07	6.34325	SIG
B3GNT5	259.024	-1.0637	0.240395	-4.42482	9.65236e-06	0.000210693	3.67635	SIG
SOD2-OT1	45.439	-1.06368	0.626832	-1.69692	0.0897122	0.399413	0.398578	NS
COL28A1	19.616	-1.06318	0.817745	-1.30013	0.193556	0.612828	0.212662	NS
CCNJL	112.993	-1.06312	0.35162	-3.0235	0.00249872	0.0281637	1.55031	NS
AQP1	3747.05	-1.06126	0.100483	-10.5616	4.49029e-26	5.48402e-24	23.2609	SIG
IGFALS	10.1787	-1.06035	1.13081	-0.937693	0.348402	0.789213	0.102806	NS
LOC105376278	75.9961	-1.05967	0.42426	-2.49769	0.0125006	0.100037	0.999838	NS
HOXA11	1052.74	-1.0592	0.138488	-7.64833	2.03609e-14	1.22251e-12	11.9127	SIG
LOC124903752	20.3651	-1.05905	0.802324	-1.31998	0.186842	0.602485	0.220054	NS
LOC124904227	10.1861	-1.05904	1.12341	-0.942699	0.345835	0.786751	0.104163	NS
SEC24AP1	10.1815	-1.0582	1.12333	-0.942027	0.346179	0.786919	0.10407	NS
PAIP2B	88.4131	-1.05665	0.394717	-2.67697	0.00742903	0.066564	1.17676	NS
ANKS1B	15.648	-1.05577	0.913983	-1.15514	0.248035	0.684415	0.16468	NS
TET3	985.228	-1.05367	0.141625	-7.43983	1.00815e-13	5.8253e-12	11.2347	SIG
RPS16P5	37.4991	-1.0535	0.596709	-1.76552	0.0774759	0.363625	0.439346	NS
LOC100129203	10.9254	-1.05247	1.08724	-0.968019	0.333035	0.774803	0.110809	NS
RPSAP14	10.928	-1.05167	1.08347	-0.970651	0.331722	0.77378	0.111383	NS
LOC100421976	10.928	-1.05167	1.08347	-0.970651	0.331722	0.77378	0.111383	NS
VNN1	10.928	-1.05167	1.08347	-0.970651	0.331722	0.77378	0.111383	NS
LOC105370774	27.3202	-1.05143	0.695893	-1.51091	0.130811	0.496694	0.303911	NS
ADA	822.607	-1.0493	0.150881	-6.95444	3.53964e-12	1.80724e-10	9.74299	SIG
CARD11	28.0618	-1.04924	0.687286	-1.52664	0.126851	0.48886	0.310815	NS
ELFN1	686.47	-1.04804	0.160985	-6.51014	7.50808e-11	3.39047e-09	8.46974	SIG
VASH2	79.473	-1.04795	0.415201	-2.52397	0.0116039	0.0947663	1.02335	NS
LOC105376234	17.1386	-1.04742	0.872183	-1.20092	0.229784	0.663634	0.178071	NS
MYOM2	17.1363	-1.04717	0.872118	-1.20072	0.22986	0.663634	0.178071	NS
PCDHGB6	994.765	-1.04584	0.184207	-5.67753	1.36654e-08	4.69979e-07	6.32792	SIG
DTX4	361.872	-1.04523	0.20771	-5.03219	4.84913e-07	1.33974e-05	4.87298	SIG
MBL1P	35.0223	-1.04437	0.621383	-1.68072	0.0928179	0.40744	0.389937	NS
HLA-DPB1-7	24.0888	-1.04234	0.739633	-1.40927	0.158757	0.552435	0.257719	NS
TRPM6	24.096	-1.04233	0.739899	-1.40875	0.15891	0.552574	0.25761	NS
PABPC1P1	12.4284	-1.03993	1.0298	-1.00984	0.312574	0.75612	0.121409	NS
RUFY3	1519.8	-1.03968	0.123638	-8.40901	4.13489e-17	2.98253e-15	14.5254	SIG
ADRB2	49.6686	-1.0396	0.520899	-1.99579	0.045957	0.256644	0.590668	NS
LRRC7	24.8379	-1.0396	0.728256	-1.42752	0.15343	0.541627	0.266299	NS
LOC105371874	24.8356	-1.03943	0.728494	-1.42682	0.153633	0.541735	0.266213	NS
LOC124902107	24.8505	-1.03834	0.746592	-1.39078	0.164294	0.561129	0.250937	NS
NR2F2	4277.31	-1.03631	0.0991628	-10.4506	1.45595e-25	1.73865e-23	22.7598	SIG
CFAP57	13.1605	-1.03559	0.996482	-1.03925	0.298688	0.741975	0.129611	NS
GPRIN3	85.1902	-1.03484	0.401602	-2.57677	0.00997277	0.0841306	1.07505	NS
TLR5	40.2387	-1.03306	0.576104	-1.79318	0.0729446	0.349598	0.456432	NS
LOC124902977	13.9122	-1.03045	0.964913	-1.06792	0.285558	0.727432	0.138208	NS
RPSAP18	221.812	-1.03036	0.257207	-4.00597	6.17622e-05	0.00110264	2.95757	NS
LOC107985200	283.68	-1.03026	0.232995	-4.4218	9.78833e-06	0.000212956	3.67171	SIG
AKAP12	5216.35	-1.03025	0.0953494	-10.805	3.25934e-27	4.32466e-25	24.364	SIG
REPS2	132.641	-1.02569	0.325567	-3.15046	0.00163016	0.0197077	1.70536	NS
GCA	223.577	-1.02475	0.257695	-3.9766	6.99073e-05	0.00123472	2.90843	NS
AMH	75.5028	-1.0244	0.427958	-2.39369	0.0166801	0.12419	0.905912	NS
SFRP2	3088.62	-1.02323	0.104751	-9.76818	1.54192e-22	1.57826e-20	19.8018	SIG
PDE7A	637.112	-1.01603	0.166481	-6.10299	1.04099e-09	4.16687e-08	7.38019	SIG
SPATA6L	16.8895	-1.01601	0.877912	-1.15731	0.247148	0.683623	0.165183	NS
TMEM132B	617.041	-1.01535	0.167352	-6.06716	1.30195e-09	5.15385e-08	7.28787	SIG
BRINP2	43.7227	-1.01401	0.553364	-1.83246	0.0668835	0.329286	0.482427	NS
TBX2	221.574	-1.0133	0.257291	-3.93834	8.20484e-05	0.00143501	2.84314	NS
CXCL12	14429	-1.01283	0.10149	-9.97953	1.87356e-23	2.00359e-21	20.6982	SIG
NID2	3553.88	-1.01277	0.101968	-9.93225	3.01388e-23	3.1913e-21	20.496	SIG
TMSB10P1	26.8387	-1.01161	0.713186	-1.41844	0.156061	0.54682	0.262156	NS
NEBL	9.19248	-1.01126	1.17624	-0.859742	0.389931	0.823903	0.0841237	NS
LRFN1-2	18.3827	-1.01103	0.842105	-1.2006	0.229907	0.663634	0.178071	NS
CPNE5	18.3827	-1.01103	0.842105	-1.2006	0.229907	0.663634	0.178071	NS
RFPL1S	18.3804	-1.0108	0.842524	-1.19972	0.230247	0.663759	0.17799	NS
GPR162	231.261	-1.01077	0.252652	-4.00067	6.31642e-05	0.0011258	2.94854	NS
NLGN3	36.7657	-1.01068	0.602367	-1.67784	0.0933782	0.408874	0.38841	NS
CARMIL2	27.5732	-1.01048	0.693246	-1.45761	0.144949	0.524576	0.280192	NS
LOC101929532	720.071	-1.00895	0.258264	-3.90667	9.35773e-05	0.0016199	2.79051	NS
JAK3	267.049	-1.0087	0.237261	-4.25141	2.12425e-05	0.000433214	3.3633	SIG
SERF2-C15ORF63	175.365	-1.00802	0.353331	-2.85289	0.00433233	0.0438435	1.3581	NS
LOC124906120	19.871	-1.00702	0.812139	-1.23996	0.21499	0.644071	0.191066	NS
DND1P1-3	9.9321	-1.00637	1.13644	-0.885547	0.375862	0.812711	0.0900641	NS
DND1P1	9.9321	-1.00637	1.13644	-0.885547	0.375862	0.812711	0.0900641	NS
C17orf114	9.93924	-1.00637	1.13415	-0.887331	0.374901	0.811856	0.0905208	NS
NEFH	110.796	-1.00591	0.354141	-2.84042	0.00450546	0.0452252	1.34462	NS
PENK	333.081	-1.00581	0.216938	-4.63638	3.54571e-06	8.34046e-05	4.07881	SIG
CFAP73	9.95612	-1.00543	1.21483	-0.827631	0.40788	0.835465	0.0780717	NS
BCAM	71.0368	-1.00541	0.438483	-2.29292	0.0218526	0.152364	0.817118	NS
ZNF436-AS1-2	204.79	-1.00515	0.281591	-3.56954	0.000357605	0.00535287	2.27141	NS
ZNF436-AS1	204.79	-1.00515	0.281591	-3.56954	0.000357605	0.00535287	2.27141	NS
KCNK15-AS1	19.8602	-1.00461	0.833103	-1.20587	0.227869	0.660768	0.179951	NS
PDK3	248.917	-1.00432	0.244119	-4.11407	3.88746e-05	0.00072979	3.1368	SIG
EBF3	94.6478	-1.00382	0.382072	-2.6273	0.00860648	0.0747158	1.12659	NS
B3GALT5-AS1	95.3874	-1.00337	0.380742	-2.6353	0.00840628	0.0732737	1.13505	NS
MS4A6A	10.6786	-1.00337	1.09799	-0.913825	0.360809	0.799875	0.096978	NS
ITGB1-DT	10.6834	-1.00296	1.09426	-0.91657	0.359368	0.79907	0.097415	NS
RPS12P23	10.6694	-1.00175	1.12037	-0.894126	0.371255	0.808111	0.0925287	NS
ATF5	2990.22	-1.00007	0.119554	-8.365	6.01126e-17	4.27854e-15	14.3687	SIG
TRIM7-AS2	22.8649	-0.999631	0.762171	-1.31156	0.189669	0.606735	0.217001	NS
BAZ2B-AS1	67.7978	-0.998801	0.459623	-2.17309	0.0297739	0.19036	0.720425	NS
LOC105371716	11.4305	-0.998122	1.06731	-0.935174	0.349699	0.790696	0.10199	NS
LOC124900480	47.9418	-0.996863	0.529755	-1.88174	0.0598711	0.304311	0.516683	NS
SCARA3	3185.1	-0.996262	0.103488	-9.62685	6.15899e-22	5.99039e-20	19.2225	NS
MAPK13	423.562	-0.995543	0.194344	-5.12259	3.01368e-07	8.52356e-06	5.06938	NS
CACNB4	38.0094	-0.994724	0.591686	-1.68117	0.09273	0.407213	0.390179	NS
SIGLEC10	64.5881	-0.994328	0.459245	-2.16514	0.0303771	0.193011	0.714419	NS
SPDYE21	12.914	-0.993788	1.00062	-0.993172	0.320626	0.762536	0.11774	NS
ZFP28-DT	12.9237	-0.993124	1.00509	-0.98809	0.323109	0.765235	0.116205	NS
NKAPL	28.8192	-0.989612	0.676682	-1.46245	0.143619	0.521997	0.282332	NS
PCSK2	638.484	-0.989334	0.165098	-5.9924	2.06761e-09	7.95049e-08	7.09961	NS
MTMR7	15.1371	-0.988193	0.956726	-1.03289	0.301655	0.744731	0.128	NS
NDN-2	1837.75	-0.987982	0.117436	-8.41291	3.99952e-17	2.90438e-15	14.5369	NS
NDN	1829.05	-0.985778	0.117474	-8.39146	4.8015e-17	3.45178e-15	14.462	NS
SNORD141B	15.9079	-0.985681	0.909116	-1.08422	0.278268	0.71944	0.143006	NS
LINC01614	72.5478	-0.981884	0.432935	-2.26797	0.0233308	0.160011	0.795851	NS
ADRA2A	2424.32	-0.978626	0.109745	-8.91728	4.77898e-19	3.95093e-17	16.4033	NS
DIO2	378.149	-0.974947	0.203578	-4.78906	1.67568e-06	4.2375e-05	4.37289	NS
MGAT4A	48.204	-0.974326	0.527593	-1.84674	0.0647851	0.321606	0.492675	NS
BANK1	58.638	-0.970516	0.47946	-2.02418	0.0429513	0.245281	0.610336	NS
CYRIA	145.844	-0.970444	0.311375	-3.11664	0.00182925	0.0218201	1.66114	NS
GUCY1A1	178.156	-0.970309	0.283859	-3.41827	0.000630196	0.00881332	2.05486	NS
PARVG	63.8644	-0.969149	0.461108	-2.10178	0.0355722	0.21624	0.665064	NS
MASP2	68.3423	-0.96778	0.447804	-2.16117	0.0306823	0.194547	0.710975	NS
CDC42EP4	2227.26	-0.966628	0.11179	-8.64683	5.29513e-18	4.10898e-16	15.3863	NS
PRRG3	275.299	-0.965903	0.233365	-4.13902	3.48792e-05	0.000665833	3.17663	NS
ATXN1-AS1	381.372	-0.963477	0.203478	-4.73503	2.19022e-06	5.32564e-05	4.27363	NS
DNAAF11	149.081	-0.962868	0.307987	-3.12633	0.00177002	0.0212196	1.67326	NS
RASGRF2	101.134	-0.962527	0.370327	-2.59913	0.00934617	0.0796258	1.09895	NS
ZNF660-ZNF197	56.7107	-0.960855	0.820877	-1.17052	0.24179	0.677789	0.168906	NS
GACAT2	178.851	-0.960704	0.289619	-3.31713	0.000909467	0.0120822	1.91785	NS
PCDHGC5	264.353	-0.960274	0.290486	-3.30575	0.000947209	0.0125063	1.90287	NS
PTAFR	157.786	-0.959014	0.299933	-3.19743	0.0013866	0.0172882	1.76225	NS
HMGN1P37	32.7785	-0.952918	0.653987	-1.45709	0.145092	0.524855	0.279961	NS
FNDC9	8.9479	-0.952621	1.19096	-0.799879	0.423781	0.845271	0.0730038	NS
LOC102725082	9.68979	-0.952571	1.1458	-0.831357	0.405772	0.834328	0.0786632	NS
PCDHA3	9.68979	-0.952571	1.1458	-0.831357	0.405772	0.834328	0.0786632	NS
PCDHA3-2	9.68979	-0.952571	1.1458	-0.831357	0.405772	0.834328	0.0786632	NS
SHROOM3-AS1	23.8595	-0.952503	0.742546	-1.28275	0.199579	0.620563	0.207214	NS
SULT1B1	39.5131	-0.952466	0.580911	-1.63961	0.101087	0.42925	0.36729	NS
LOC124901696	17.1445	-0.952384	0.870113	-1.09455	0.273713	0.715621	0.145317	NS
LOC105371085	35.7847	-0.952259	0.608898	-1.56391	0.11784	0.470255	0.327666	NS
FOXC2	41.7413	-0.952237	0.565248	-1.68464	0.0920587	0.405243	0.392284	NS
MST1R	17.8912	-0.952136	0.851994	-1.11754	0.263764	0.70238	0.153428	NS
LOC107985534	16.4003	-0.952136	0.888639	-1.07145	0.283965	0.726567	0.138724	NS
COL9A3	11.9275	-0.952136	1.03621	-0.918866	0.358166	0.797754	0.0981308	NS
TMOD1	11.9275	-0.952136	1.03621	-0.918866	0.358166	0.797754	0.0981308	NS
PLVAP	10.4366	-0.952136	1.10484	-0.861789	0.388804	0.823137	0.0845281	NS
LOC105377873	8.94562	-0.952136	1.18943	-0.8005	0.423421	0.845271	0.0730038	NS
TMTC1	125.236	-0.952102	0.33387	-2.85171	0.00434843	0.0439833	1.35671	NS
FLRT1	70.0789	-0.952077	0.440317	-2.16225	0.0305987	0.194075	0.71203	NS
TAF4B	190.845	-0.952046	0.27511	-3.46061	0.000538962	0.00769766	2.11364	NS
LOC124903043-2	20.8708	-0.951928	0.791009	-1.20344	0.228808	0.662566	0.178771	NS
LOC124903953	11.1833	-0.951759	1.06979	-0.889671	0.373643	0.810684	0.0911484	NS
H3C11	10.4343	-0.95172	1.10597	-0.860529	0.389497	0.823392	0.0843935	NS
LOC124906232	9.69238	-0.951701	1.14591	-0.830518	0.406246	0.834772	0.0784324	NS
SLC46A2	8.95048	-0.951678	1.19602	-0.795702	0.426205	0.846234	0.0725094	NS
DOC2GP	10.4391	-0.951326	1.10885	-0.857939	0.390926	0.824547	0.0837847	NS
RRM2P3	17.1617	-0.951147	0.897519	-1.05975	0.289258	0.7306	0.136321	NS
SLC25A52	11.193	-0.951007	1.0957	-0.867943	0.385426	0.821266	0.085516	NS
LINC02210	57.9145	-0.94238	0.487241	-1.93411	0.0530991	0.282819	0.548492	NS
ERICH2	162.489	-0.94223	0.297673	-3.16531	0.00154916	0.01892	1.72308	NS
ZNF660-ZNF197-2	56.9686	-0.94168	0.806333	-1.16785	0.242866	0.679032	0.16811	NS
LOC100130872	371.026	-0.941575	0.208803	-4.5094	6.5012e-06	0.000146789	3.83331	NS
IDI2-AS1	79.2848	-0.939639	0.423538	-2.21855	0.0265177	0.175007	0.756945	NS
PAX6	40.0156	-0.938668	0.577431	-1.62559	0.104036	0.437135	0.359385	NS
FAM24B-CUZD1	36.2766	-0.938345	0.611403	-1.53474	0.124848	0.485545	0.313771	NS
LINC01409	36.2866	-0.937759	0.605729	-1.54815	0.121586	0.478224	0.320369	NS
RPS15AP38	98.2344	-0.935504	0.503132	-1.85936	0.0629763	0.315175	0.501449	NS
CPA4	186.386	-0.934953	0.277791	-3.36568	0.000763564	0.0103869	1.98352	NS
HCAR3	30.3086	-0.934918	0.664134	-1.40772	0.159213	0.55332	0.257024	NS
LINC02773	53.1774	-0.932036	0.502405	-1.85515	0.0635749	0.317579	0.498149	NS
ESR1	25.8409	-0.931287	0.713187	-1.30581	0.191617	0.608799	0.215526	NS
CLEC14A	177.193	-0.931029	0.284221	-3.27572	0.00105392	0.0136704	1.86422	NS
LOC100130987	88.5061	-0.928149	0.400935	-2.31496	0.0206149	0.146728	0.833488	NS
GHDC	1503	-0.92755	0.123878	-7.48759	7.01523e-14	4.09762e-12	11.3875	NS
LCK	43.4925	-0.927377	0.553566	-1.67528	0.0938797	0.410068	0.387144	NS
USP10P2	22.8717	-0.927279	0.770588	-1.20334	0.228845	0.662585	0.178758	NS
RPL29P11	313.874	-0.926629	0.220396	-4.20439	2.61788e-05	0.000516724	3.28674	NS
LOC100129534	96.4181	-0.924356	0.37779	-2.44674	0.0144153	0.110663	0.955997	NS
TAL1	19.1353	-0.924007	0.824216	-1.12107	0.262256	0.700861	0.154368	NS
LINC00965-2	19.1353	-0.924007	0.824216	-1.12107	0.262256	0.700861	0.154368	NS
CDH4	341.452	-0.923915	0.21255	-4.34682	1.38124e-05	0.000293959	3.53171	NS
LOC124902052	77.2723	-0.923652	0.425209	-2.17223	0.0298384	0.190659	0.719743	NS
LRFN1	18.3908	-0.923337	0.840618	-1.0984	0.272029	0.714167	0.1462	NS
LOC124901316	18.3885	-0.923099	0.84055	-1.09821	0.272113	0.714167	0.1462	NS
S100A5	18.396	-0.922423	0.844052	-1.09285	0.274459	0.715717	0.145259	NS
FHL1	11045.4	-0.922117	0.0879594	-10.4834	1.02934e-25	1.24302e-23	22.9055	NS
HAR1A	34.5394	-0.921349	0.620004	-1.48604	0.137269	0.508207	0.29396	NS
GEM	1511.03	-0.920923	0.123635	-7.44875	9.42303e-14	5.48911e-12	11.2605	NS
PRKCQ-AS1	16.8976	-0.920546	0.875669	-1.05125	0.293145	0.735685	0.133308	NS
TRIB3	4299.96	-0.920485	0.0980646	-9.38651	6.20186e-21	5.64869e-19	18.2481	NS
NYAP1	318.844	-0.920169	0.21881	-4.20533	2.60704e-05	0.000516006	3.28735	NS
ZBED3-AS1	32.318	-0.919914	0.645333	-1.42549	0.154016	0.542257	0.265795	NS
PRKX	581.584	-0.918963	0.171288	-5.36502	8.09407e-08	2.47134e-06	5.60707	NS
NRXN2	175.447	-0.918557	0.285701	-3.21509	0.00130402	0.0164109	1.78487	NS
APBB1IP	159.308	-0.918451	0.298335	-3.07859	0.00207983	0.0241915	1.61634	NS
HCG27-5	15.4041	-0.918045	0.919687	-0.998214	0.318176	0.760247	0.119045	NS
KANSL1-AS1	15.4067	-0.9175	0.915667	-1.002	0.316343	0.758566	0.120007	NS
KANSL1-AS1-3	15.4067	-0.9175	0.915667	-1.002	0.316343	0.758566	0.120007	NS
LOC124902871	30.8136	-0.917086	0.654687	-1.4008	0.161274	0.556118	0.254833	NS
SHC2	210.515	-0.916535	0.262811	-3.48744	0.000487677	0.00704004	2.15242	NS
SHLD2P3	171.383	-0.916157	0.340557	-2.69017	0.00714151	0.0648255	1.18825	NS
LOC105375566	88.7403	-0.915973	0.394027	-2.32464	0.020091	0.143968	0.841735	NS
INKA1	624.552	-0.915287	0.166279	-5.50454	3.70131e-08	1.19459e-06	5.92278	NS
GRIN3B	43.2336	-0.914919	0.557058	-1.64241	0.100505	0.427844	0.368715	NS
SPATA17	28.5805	-0.914809	0.678349	-1.34858	0.177471	0.585623	0.232382	NS
LVRN	113.578	-0.91453	0.349392	-2.61749	0.00885794	0.0766511	1.11548	NS
TREX1	41.7586	-0.914336	0.567122	-1.61224	0.10691	0.443368	0.353235	NS
ECE1-AS1	13.9109	-0.914091	0.967982	-0.944326	0.345003	0.785826	0.104674	NS
ZNF75CP	13.9206	-0.91352	0.961979	-0.949626	0.342303	0.783077	0.106195	NS
LOC124901456	54.9285	-0.913066	0.494297	-1.8472	0.0647181	0.321348	0.493024	NS
LOC124903629	13.1713	-0.912294	0.989629	-0.921855	0.356604	0.796458	0.0988369	NS
TRBC1	13.9115	-0.912254	0.971051	-0.93945	0.3475	0.78805	0.103446	NS
GABRR2	26.3402	-0.912132	0.708905	-1.28668	0.198207	0.618319	0.208788	NS
HLA-DRA-3	13.1667	-0.911628	0.991188	-0.919733	0.357712	0.797617	0.0982055	NS
CHST1	38.7725	-0.910882	0.585002	-1.55706	0.119457	0.473399	0.324772	NS
GCH1	76.7965	-0.910146	0.420824	-2.16277	0.0305587	0.193878	0.712471	NS
PCDHB7	176.204	-0.909732	0.285147	-3.19039	0.0014208	0.0176227	1.75393	NS
PCDHB7-2	176.204	-0.909732	0.285147	-3.19039	0.0014208	0.0176227	1.75393	NS
GARNL3	138.918	-0.909705	0.318456	-2.85661	0.00428192	0.0434151	1.36236	NS
HAVCR2	12.4271	-0.909579	1.01583	-0.895408	0.370569	0.80794	0.0926209	NS
TP73	12.4199	-0.909545	1.02319	-0.888934	0.374039	0.811134	0.0909075	NS
PPIC-AS1	24.8567	-0.909245	0.726117	-1.2522	0.210496	0.637449	0.195554	NS
RDH10	1644.06	-0.909161	0.12076	-7.52869	5.1252e-14	3.02654e-12	11.5191	NS
C3orf70	148.383	-0.908824	0.308262	-2.94821	0.00319615	0.0341797	1.46623	NS
OR7E12P	24.8691	-0.908582	0.738056	-1.23105	0.218305	0.647504	0.188757	NS
RPL23AP65	192.828	-0.907936	0.277183	-3.27558	0.00105445	0.0136704	1.86422	NS
LOC107986246	23.3587	-0.906502	0.749041	-1.21022	0.226195	0.659161	0.181008	NS
NCBP2-AS1	11.6949	-0.906216	1.07096	-0.846173	0.397456	0.829859	0.0809955	NS
LINC02210-3	58.4226	-0.905867	0.48465	-1.86911	0.0616069	0.310288	0.508236	NS
ZHX1-C8orf76	21.8454	-0.905182	0.836949	-1.08153	0.279463	0.72105	0.142035	NS
DNAAF4	55.3723	-0.90468	0.536282	-1.68695	0.0916134	0.404276	0.393322	NS
PATL2	45.2316	-0.904636	0.543091	-1.66572	0.0957698	0.414964	0.38199	NS
LOC105372824	10.9316	-0.903003	1.08234	-0.834309	0.404107	0.833183	0.0792598	NS
HNRNPA1P8	21.8752	-0.902845	0.773385	-1.16739	0.243052	0.679121	0.168053	NS
HPSE	32.0623	-0.902027	0.64124	-1.40669	0.159519	0.553935	0.256541	NS
LOC124904286	21.1164	-0.901477	0.791264	-1.13929	0.254583	0.692065	0.159853	NS
LOC124904861	20.3839	-0.899885	0.799394	-1.12571	0.260288	0.699394	0.155278	NS
LINC02354	20.3817	-0.899669	0.798887	-1.12615	0.260101	0.699295	0.155339	NS
SPARCL1	10.1897	-0.899453	1.11643	-0.805648	0.420446	0.842813	0.074269	NS
KCNMB4	414.84	-0.899353	0.195657	-4.59657	4.29507e-06	9.99163e-05	4.00036	NS
FCGR2B	10.19	-0.898206	1.12289	-0.799903	0.423767	0.845271	0.0730038	NS
ISM1	19.6349	-0.8979	0.813698	-1.10348	0.269818	0.711136	0.148047	NS
FAM174B	300.241	-0.897027	0.224601	-3.99386	6.50063e-05	0.00115671	2.93677	NS
PEBP4	9.43806	-0.896171	1.17023	-0.76581	0.44379	0.857589	0.0667208	NS
TNS4	9.44551	-0.894882	1.15885	-0.772218	0.439985	0.855375	0.0678436	NS
LOC107984126	18.8887	-0.894644	0.832215	-1.07502	0.282367	0.725321	0.13947	NS
RPS8P10	9.43608	-0.894356	1.17582	-0.760624	0.446882	0.86	0.0655017	NS
LTBP1	25405.1	-0.892907	0.084016	-10.6278	2.21219e-26	2.79712e-24	23.5533	NS
RIBC1	26.845	-0.892668	0.699085	-1.27691	0.201634	0.622898	0.205583	NS
PANX2	107.359	-0.892659	0.361169	-2.47158	0.0134518	0.105297	0.977583	NS
RPL7AP16	26.8378	-0.892649	0.701139	-1.27314	0.202968	0.624504	0.204464	NS
RASGRP2	97.925	-0.892408	0.375666	-2.37554	0.0175234	0.128951	0.889576	NS
MCEMP1	8.70331	-0.891493	1.20727	-0.738439	0.460248	0.866876	0.0620429	NS
PTGDR2	8.69616	-0.891431	1.20886	-0.737415	0.46087	0.867233	0.0618644	NS
LOC124904439	87.7457	-0.891207	0.394595	-2.25853	0.0239123	0.162915	0.78804	NS
LOC102724593	8.7059	-0.890544	1.21231	-0.734583	0.462593	0.868313	0.0613239	NS
LOC102724593-2	8.7059	-0.890544	1.21231	-0.734583	0.462593	0.868313	0.0613239	NS
SLAMF1	8.69875	-0.890482	1.20398	-0.739614	0.459534	0.866149	0.0624073	NS
C9orf43	17.3975	-0.890482	0.86283	-1.03205	0.302049	0.744731	0.128	NS
VSIG8	8.69419	-0.889469	1.21365	-0.732888	0.463627	0.868971	0.0609946	NS
HHIPL2	25.3566	-0.888866	0.718838	-1.23653	0.216261	0.645623	0.190021	NS
FAM221A	16.6602	-0.888287	0.883788	-1.00509	0.314853	0.757268	0.120751	NS
TAF7L	16.6507	-0.887989	0.881666	-1.00717	0.313852	0.757097	0.120848	NS
NEDD8P1	15.9111	-0.8853	0.901124	-0.982439	0.325884	0.767597	0.114867	NS
TPK1-2	31.8131	-0.884744	0.644141	-1.37352	0.169589	0.570787	0.243526	NS
LOC124902941	31.0709	-0.883557	0.650915	-1.35741	0.174651	0.581134	0.235723	NS
PLAC1	15.1621	-0.882019	0.921928	-0.956711	0.338713	0.780013	0.107898	NS
ANO9	15.1647	-0.881474	0.922059	-0.955985	0.33908	0.780272	0.107754	NS
LOC124903822	22.3748	-0.880497	0.763741	-1.15287	0.248962	0.685205	0.164179	NS
LOC105371082	21.628	-0.878238	0.776007	-1.13174	0.257744	0.696472	0.157096	NS
RPL12P12	34.5332	-0.875356	0.630537	-1.38827	0.165054	0.562881	0.249583	NS
LOC124901933	27.352	-0.874156	0.694543	-1.25861	0.208173	0.633359	0.19835	NS
KRT17	13.6666	-0.873787	0.972171	-0.898799	0.36876	0.80702	0.0931154	NS
CPS1	548.134	-0.873388	0.174758	-4.9977	5.80191e-07	1.58465e-05	4.80007	NS
LOC105378604	13.6763	-0.873228	0.974159	-0.896392	0.370043	0.807767	0.092714	NS
CDRT15P3	13.6692	-0.873184	0.972299	-0.898062	0.369153	0.807253	0.0929903	NS
RAB3IP	128.021	-0.873056	0.329902	-2.64641	0.00813518	0.0715783	1.14522	NS
TDRD6	20.1322	-0.873002	0.804399	-1.08528	0.277796	0.719077	0.143224	NS
NAGS	33.8017	-0.872698	0.627042	-1.39177	0.163992	0.560799	0.251193	NS
GRK6P1	19.3683	-0.871265	0.865971	-1.00611	0.314361	0.757268	0.120751	NS
ATOH8	521.534	-0.870441	0.178274	-4.88259	1.04701e-06	2.74791e-05	4.561	NS
LOC124903390	12.927	-0.869674	0.994947	-0.874091	0.382069	0.818132	0.0871766	NS
LOC112268415	25.8517	-0.869502	0.711592	-1.22191	0.221741	0.652888	0.185161	NS
MYO5BP2	19.3906	-0.869347	0.818388	-1.06227	0.288114	0.729449	0.137005	NS
RPL19P5	12.925	-0.868351	1.00111	-0.867392	0.385727	0.821389	0.0854509	NS
LLPH-DT	19.4149	-0.868311	0.871221	-0.996661	0.318929	0.760792	0.118734	NS
RASL10B	240.383	-0.867897	0.247246	-3.51025	0.00044768	0.00652842	2.18519	NS
CASS4	289.861	-0.867541	0.227663	-3.81064	0.00013861	0.00229894	2.63847	NS
LOC105378620	60.9059	-0.864952	0.47022	-1.83946	0.0658471	0.325773	0.487085	NS
LINC01123	73.0871	-0.864438	0.43071	-2.00701	0.0447488	0.251998	0.598603	NS
MROH7-TTC4	12.1734	-0.863917	1.03294	-0.836364	0.40295	0.832818	0.07945	NS
LOC124904089	17.8994	-0.863222	0.850582	-1.01486	0.310172	0.753606	0.122856	NS
FTCDNL1	17.902	-0.862763	0.850712	-1.01417	0.310504	0.753985	0.122637	NS
LGALS3BP	7832.33	-0.862393	0.0906973	-9.50848	1.93463e-21	1.84003e-19	18.7352	NS
PLAAT4	177.541	-0.861996	0.287663	-2.99655	0.00273052	0.0301761	1.52034	NS
LINC02615	47.2257	-0.861831	0.532161	-1.61949	0.105341	0.439824	0.356721	NS
LMO2	93.7234	-0.861273	0.382089	-2.25411	0.024189	0.164227	0.784555	NS
TBC1D30	40.0273	-0.859083	0.575337	-1.49318	0.135389	0.505315	0.296438	NS
HLF	11.436	-0.859026	1.05512	-0.814148	0.41556	0.839123	0.0761744	NS
LOC124901877	79.2987	-0.858043	0.414097	-2.07208	0.0382578	0.2275	0.643018	NS
LOXL4	46625.1	-0.856226	0.0825686	-10.3699	3.39955e-25	3.97138e-23	22.4011	NS
HLA-DRA-4	22.1253	-0.856106	0.767175	-1.11592	0.264456	0.703028	0.153027	NS
CCR2	27.0851	-0.855411	0.715443	-1.19564	0.231837	0.665333	0.176961	NS
CBX1P1	54.9834	-0.8551	0.516078	-1.65692	0.0975356	0.420146	0.3766	NS
NDRG2	338.119	-0.854608	0.213062	-4.01108	6.04413e-05	0.00108085	2.96623	NS
ATP6V1G2-DDX39B-7	27.8866	-0.854339	0.787263	-1.0852	0.277832	0.719086	0.143219	NS
CYCSP34	10.6818	-0.854109	1.11284	-0.767503	0.442783	0.857273	0.0668808	NS
EGLN3	80.5521	-0.852978	0.410693	-2.07692	0.0378089	0.225876	0.64613	NS
MYRIP	21.3834	-0.852809	0.780242	-1.09301	0.274391	0.715699	0.14527	NS
LINC00629	32.0633	-0.852707	0.642495	-1.32718	0.184448	0.598083	0.223238	NS
EEF1A1P14	21.3811	-0.852601	0.779756	-1.09342	0.27421	0.715621	0.145317	NS
GAPDHP62	21.3811	-0.852601	0.779756	-1.09342	0.27421	0.715621	0.145317	NS
PIWIL2	10.6919	-0.852219	1.0906	-0.78142	0.434555	0.85187	0.0696265	NS
LOC124907881	10.6919	-0.852219	1.0906	-0.78142	0.434555	0.85187	0.0696265	NS
CDH4-2	262.809	-0.851029	0.238299	-3.57126	0.000355266	0.00532527	2.27366	NS
CD79B	15.662	-0.850114	0.906665	-0.937628	0.348436	0.789213	0.102806	NS
SCRG1	20.6295	-0.849423	0.796243	-1.06679	0.286067	0.727608	0.138102	NS
SHANK3	371.429	-0.849123	0.204745	-4.14722	3.36536e-05	0.000645303	3.19024	NS
CLUHP3	61.9106	-0.849049	0.466097	-1.82161	0.0685136	0.335366	0.474481	NS
LIFR-AS1	25.6094	-0.848388	0.714449	-1.18747	0.235042	0.6697	0.17412	NS
SHANK3-2	378.89	-0.846969	0.203068	-4.17086	3.03456e-05	0.000588168	3.2305	NS
SYN1	55.4447	-0.846684	0.491306	-1.72333	0.0848283	0.384761	0.414808	NS
C8orf34	714.795	-0.845812	0.157925	-5.35578	8.51901e-08	2.58304e-06	5.58787	NS
LOC124904929	9.94738	-0.845667	1.12929	-0.74885	0.453947	0.863351	0.0638124	NS
KANSL1-AS1-2	14.9152	-0.845345	0.928642	-0.910302	0.362663	0.800849	0.0964492	NS
BTK	14.9152	-0.845345	0.928642	-0.910302	0.362663	0.800849	0.0964492	NS
LOC124900940	9.9451	-0.84522	1.1279	-0.749372	0.453633	0.863283	0.0638466	NS
LOC107985414	14.9201	-0.845097	0.928837	-0.909843	0.362905	0.80097	0.0963839	NS
ABCG4	14.9201	-0.845097	0.928837	-0.909843	0.362905	0.80097	0.0963839	NS
B3GALT5	138.499	-0.844785	0.318713	-2.65061	0.00803466	0.0708388	1.14973	NS
LOC107985675	9.94769	-0.844403	1.13191	-0.745999	0.455668	0.864153	0.0634096	NS
CACNA1A	1020.22	-0.844335	0.142245	-5.93579	2.92432e-09	1.09509e-07	6.96055	NS
LOC107985012	9.94054	-0.844326	1.13317	-0.745098	0.456212	0.864752	0.0631085	NS
PRR22	39.0165	-0.843811	0.592527	-1.42409	0.154421	0.542721	0.265423	NS
DNAH10	78.079	-0.843432	0.417873	-2.01839	0.0435503	0.247899	0.605725	NS
LINC02897	58.1848	-0.842229	0.481165	-1.75039	0.0800505	0.370797	0.430864	NS
ATF3	264.546	-0.841787	0.23713	-3.54989	0.00038539	0.00573141	2.24174	NS
DYSF	384.376	-0.841551	0.201679	-4.17272	3.00986e-05	0.000583908	3.23366	NS
GNAL	180.298	-0.84137	0.480035	-1.75272	0.0796493	0.370075	0.431711	NS
HMGN1P30	9.18572	-0.840289	1.27434	-0.659393	0.509644	0.893071	0.049114	NS
LOC124903388	28.3418	-0.83995	0.680512	-1.23429	0.217094	0.646232	0.189612	NS
LOC107986465	14.171	-0.839504	0.951346	-0.882438	0.37754	0.813555	0.0896131	NS
CCDC154	42.5206	-0.839223	0.560348	-1.49768	0.134216	0.503135	0.298315	NS
SNORD143	9.20746	-0.839048	1.19642	-0.701302	0.483115	0.877651	0.056678	NS
FOXQ1	591.469	-0.838993	0.169739	-4.94285	7.69888e-07	2.05575e-05	4.68703	NS
DOCK9-DT	46.7436	-0.83848	0.533398	-1.57196	0.11596	0.465172	0.332386	NS
TMEM249-2	9.19347	-0.837499	1.18175	-0.708693	0.478515	0.874329	0.0583251	NS
TMEM249	9.19347	-0.837499	1.18175	-0.708693	0.478515	0.874329	0.0583251	NS
H2BC12L	9.19834	-0.837098	1.17156	-0.714516	0.474908	0.873417	0.0587784	NS
LOC390314	9.19834	-0.837098	1.17156	-0.714516	0.474908	0.873417	0.0587784	NS
LOC102724334	9.19834	-0.837098	1.17156	-0.714516	0.474908	0.873417	0.0587784	NS
C7orf57	9.19834	-0.837098	1.17156	-0.714516	0.474908	0.873417	0.0587784	NS
MPEG1	152.169	-0.836926	0.304268	-2.75062	0.00594821	0.0563246	1.2493	NS
MRPS30-DT	9.20321	-0.836702	1.17321	-0.713173	0.475739	0.873417	0.0587784	NS
SPART-AS1	27.6297	-0.835188	0.741591	-1.12621	0.260076	0.699295	0.155339	NS
ARHGAP25	154.184	-0.834826	0.305588	-2.73187	0.00629756	0.0589682	1.22938	NS
LOC107985162	26.8557	-0.833658	0.698211	-1.19399	0.232481	0.666027	0.176508	NS
HK3	71.3597	-0.832963	0.435072	-1.91454	0.0555512	0.290452	0.536926	NS
CLEC7A	62.1659	-0.832495	0.465246	-1.78936	0.0735562	0.351198	0.454449	NS
SLC6A15	379.185	-0.831749	0.20286	-4.1001	4.12965e-05	0.000771216	3.11282	NS
LINC01590	17.6528	-0.831358	0.85618	-0.971009	0.331544	0.77378	0.111383	NS
LOC105370205	26.1093	-0.82999	0.707677	-1.17284	0.240861	0.677482	0.169102	NS
LINC01589	38.8079	-0.829425	0.592513	-1.39984	0.16156	0.556642	0.254424	NS
RPL36AP7	76.8294	-0.827803	0.419805	-1.97188	0.0486237	0.266634	0.574085	NS
LOC112268317	21.1314	-0.827482	0.788394	-1.04958	0.293912	0.735995	0.133125	NS
LOC124905344	12.699	-0.827263	1.04243	-0.793591	0.427434	0.846791	0.0722236	NS
BDKRB1	157.145	-0.827206	0.299614	-2.76091	0.0057641	0.0547742	1.26142	NS
NDUFA4L2	250.134	-0.82698	0.242714	-3.40722	0.000656282	0.00913652	2.03922	NS
TNK1	12.6824	-0.826781	1.00352	-0.823877	0.410009	0.836686	0.0774373	NS
TNK1-2	12.6824	-0.826781	1.00352	-0.823877	0.410009	0.836686	0.0774373	NS
MAP3K21	16.9083	-0.826605	0.87318	-0.946661	0.343812	0.784131	0.105611	NS
LOC107985957	16.9083	-0.826605	0.87318	-0.946661	0.343812	0.784131	0.105611	NS
LOC124905141	12.6801	-0.826429	1.00346	-0.823577	0.41018	0.836686	0.0774373	NS
LINC01940	12.6801	-0.826429	1.00346	-0.823577	0.41018	0.836686	0.0774373	NS
TDRP	269.769	-0.826352	0.235065	-3.51543	0.000439048	0.00642432	2.19217	NS
KCNT2-2	59.1772	-0.826315	0.476452	-1.73431	0.0828633	0.378726	0.421675	NS
SETSIP	21.1511	-0.826186	0.800242	-1.03242	0.301875	0.744731	0.128	NS
NR6A1	29.5959	-0.82613	0.668842	-1.23516	0.216769	0.645741	0.189941	NS
ELN-AS1	12.6827	-0.82579	1.00621	-0.820692	0.411822	0.836988	0.0772807	NS
KCNMA1	1450.83	-0.824866	0.125013	-6.59823	4.16095e-11	1.93592e-09	8.71311	NS
AK8	45.7503	-0.82435	0.539161	-1.52895	0.126277	0.488025	0.311558	NS
PLPPR3	144.206	-0.823437	0.312175	-2.63774	0.00834605	0.0728965	1.13729	NS
ZNF711	184.998	-0.823121	0.277968	-2.96121	0.00306432	0.0330328	1.48105	NS
PPP1R35-AS1	48.5735	-0.822904	0.639473	-1.28685	0.198148	0.618319	0.208788	NS
VLDLR	846.608	-0.820672	0.149413	-5.49265	3.95937e-08	1.26459e-06	5.89805	NS
EFNB3	1155.5	-0.819986	0.133847	-6.12631	8.99378e-10	3.64757e-08	7.438	NS
RPS2P4	11.9285	-0.819323	1.04127	-0.786849	0.43137	0.84994	0.0706118	NS
COL4A2	23207.3	-0.818955	0.0843288	-9.71144	2.69497e-22	2.69435e-20	19.5695	NS
NLRC4	23.8787	-0.818906	0.741333	-1.10464	0.269316	0.710567	0.148395	NS
LOC101928263	11.9311	-0.818645	1.03564	-0.790471	0.429253	0.848362	0.0714188	NS
MSH5-SAPCD1-2	11.9359	-0.818344	1.03378	-0.791607	0.42859	0.847865	0.0716731	NS
LOC124900812	31.579	-0.817964	0.644919	-1.26832	0.204683	0.627754	0.202211	NS
ITGA2B	19.6433	-0.817092	0.811937	-1.00635	0.314248	0.757268	0.120751	NS
RPL29P33	27.3605	-0.816282	0.694128	-1.17598	0.239602	0.67553	0.170355	NS
RPL29P33-2	27.3605	-0.816282	0.694128	-1.17598	0.239602	0.67553	0.170355	NS
LOC124900459	42.7681	-0.815857	0.556637	-1.46569	0.142733	0.520006	0.283992	NS
RNASEK-C17orf49	1204.57	-0.815631	1.44157	-0.565792	0.571535	0.918107	0.0371067	NS
LINC00965	27.3513	-0.815624	0.695009	-1.17354	0.240577	0.677214	0.169274	NS
ROBO3	613.454	-0.815592	0.167171	-4.87878	1.06742e-06	2.79466e-05	4.55367	NS
DNAH10-2	77.0938	-0.814809	0.419727	-1.94128	0.052224	0.279912	0.552979	NS
LOC124903318	15.4174	-0.814632	0.912809	-0.892445	0.372154	0.809334	0.0918723	NS
PLEKHH1	23.1202	-0.814419	0.751606	-1.08357	0.278555	0.719834	0.142768	NS
C5AR1	173.057	-0.814268	0.286923	-2.83793	0.00454073	0.0454554	1.34241	NS
NT5M	126.814	-0.814177	0.331047	-2.4594	0.0139169	0.107722	0.967697	NS
CDH13	10062	-0.814044	0.0885932	-9.18856	3.98124e-20	3.46465e-18	17.4603	NS
MPZL3	57.4485	-0.813729	0.483271	-1.68379	0.0922213	0.405876	0.391607	NS
PPP1R14BP1	18.8982	-0.81363	0.83893	-0.969843	0.332125	0.773946	0.111289	NS
FAM66B	197.438	-0.812386	0.27031	-3.00539	0.00265245	0.0295718	1.52912	NS
CHRNA5	45.5057	-0.812223	0.540302	-1.50328	0.132768	0.500236	0.300825	NS
MUC20-8	11.1889	-0.811036	1.06844	-0.759086	0.447801	0.860432	0.0652833	NS
FLVCR1-DT	41.2869	-0.810829	0.56775	-1.42814	0.153251	0.54149	0.266409	NS
RNF224	22.3758	-0.810277	0.763281	-1.06157	0.288431	0.729878	0.13675	NS
LOC105373071	22.3758	-0.810277	0.763281	-1.06157	0.288431	0.729878	0.13675	NS
PLXNC1	3076.03	-0.810228	0.104019	-7.78922	6.7426e-15	4.21315e-13	12.3754	NS
VWDE	22.3806	-0.810117	0.762001	-1.06314	0.287716	0.729261	0.137117	NS
EYA1	166.358	-0.808871	0.291756	-2.77243	0.00556401	0.0531785	1.27426	NS
APBA2-2	155.166	-0.808849	0.301386	-2.68377	0.00727975	0.0656369	1.18285	NS
MAP3K14-AS1	11.1823	-0.80871	1.07891	-0.749559	0.45352	0.863283	0.0638466	NS
LOC124903313	14.6729	-0.808326	0.936061	-0.86354	0.38784	0.822972	0.0846149	NS
F5	29.3413	-0.808022	0.668685	-1.20838	0.226903	0.659805	0.180584	NS
DCHS2	102.714	-0.807636	0.366605	-2.20301	0.0275937	0.179844	0.745103	NS
TNFRSF10A-DT	14.6732	-0.807472	0.935371	-0.863264	0.387993	0.822972	0.0846149	NS
ADAM19	1300.3	-0.806791	0.129064	-6.2511	4.0756e-10	1.7077e-08	7.76759	NS
TTLL1-AS1	25.0845	-0.804681	0.764806	-1.05214	0.292737	0.735004	0.13371	NS
DCHS2-2	110.908	-0.803906	0.353038	-2.27711	0.0227797	0.157393	0.803015	NS
PPARGC1A	577.674	-0.801861	0.171006	-4.68908	2.74438e-06	6.57641e-05	4.18201	NS
CLYBL	66.9096	-0.801606	0.451108	-1.77697	0.0755729	0.357999	0.446118	NS
ELN	20053.4	-0.801017	0.0854847	-9.37029	7.23305e-21	6.56011e-19	18.1831	NS
DCAF13P1	13.9382	-0.800849	0.974127	-0.82212	0.411009	0.836878	0.0773378	NS
URAHP	24.3829	-0.800801	0.738653	-1.08414	0.278304	0.71944	0.143006	NS
SEC24B-AS1	13.9359	-0.800525	0.968337	-0.826701	0.408407	0.836088	0.0777479	NS
CA4	24.352	-0.800465	0.748749	-1.06907	0.285038	0.727042	0.13844	NS
LOC107985720	13.9287	-0.800455	0.959345	-0.834377	0.404069	0.833183	0.0792598	NS
TSPAN18	1164.81	-0.798631	0.133531	-5.98087	2.21945e-09	8.48879e-08	7.07115	NS
RPL36A	1885.95	-0.79817	0.909239	-0.877844	0.380028	0.815973	0.0883242	NS
P2RY13	51.487	-0.798028	0.509935	-1.56496	0.117592	0.469468	0.328394	NS
HYDIN	44.5195	-0.797212	0.547441	-1.45625	0.145323	0.525267	0.27962	NS
MANSC4	13.9465	-0.797191	1.04924	-0.759777	0.447388	0.860249	0.0653757	NS
GAREM1	307.872	-0.795788	0.22148	-3.59305	0.000326833	0.00494042	2.30624	NS
GNAS-AS1	20.1426	-0.795418	0.804846	-0.988286	0.323013	0.765235	0.116205	NS
TESC	23.6247	-0.795315	0.742083	-1.07173	0.28384	0.726567	0.138724	NS
ACTR3-AS1	20.1572	-0.794891	0.812386	-0.978465	0.327844	0.770086	0.113461	NS
SMG7-AS1	20.1478	-0.794619	0.802583	-0.990078	0.322136	0.764145	0.116825	NS
GNG12-AS1	33.3298	-0.79371	0.628909	-1.26204	0.206933	0.631319	0.199751	NS
FUT7	16.6637	-0.793573	0.878988	-0.902826	0.366618	0.805083	0.0941595	NS
HRH1	1059.42	-0.793371	0.13761	-5.76535	8.14893e-09	2.8668e-07	6.5426	NS
ELANE	16.6543	-0.793243	0.884064	-0.897269	0.369575	0.807401	0.0929107	NS
FAM225A	29.8412	-0.792717	0.662581	-1.19641	0.231537	0.664931	0.177224	NS
LOC105377113	69.3831	-0.791998	0.44059	-1.79758	0.072243	0.347086	0.459563	NS
SIGLEC14	26.3623	-0.791195	0.704737	-1.12268	0.261573	0.700799	0.154406	NS
LOC100421490	39.5257	-0.79097	0.585709	-1.35045	0.176873	0.584789	0.233001	NS
LOC107987366	85.293	-0.790965	0.399583	-1.97948	0.0477623	0.263244	0.579642	NS
TRIB1	157.421	-0.790892	0.29919	-2.64345	0.00820664	0.0720596	1.14231	NS
COL4A1	10525.5	-0.790763	0.088324	-8.95297	3.46041e-19	2.89423e-17	16.5385	NS
FAM53B-AS1	9.70736	-0.790266	1.15802	-0.682428	0.494968	0.88487	0.0531203	NS
FHIT	107.431	-0.789804	0.357798	-2.2074	0.0272861	0.178489	0.748388	NS
IFI27	19.401	-0.78887	0.816923	-0.96566	0.334214	0.775571	0.110379	NS
TRIM9	9.70051	-0.788868	1.14053	-0.691667	0.489146	0.881103	0.0549735	NS
C1QTNF4	9.69823	-0.788405	1.14049	-0.691289	0.489384	0.881162	0.0549445	NS
LOC124902367	45.0257	-0.788063	0.545282	-1.44524	0.148391	0.532409	0.273755	NS
EPB41L4A	256.875	-0.787715	0.24141	-3.26297	0.00110249	0.0141905	1.848	NS
RPLP2P5	9.69367	-0.787475	1.14901	-0.68535	0.493123	0.883822	0.0536351	NS
FAM210CP	15.9479	-0.787054	0.98102	-0.802282	0.42239	0.844662	0.073317	NS
FAM210CP-2	15.9479	-0.787054	0.98102	-0.802282	0.42239	0.844662	0.073317	NS
FABP5P2	9.69139	-0.787006	1.15773	-0.679785	0.496641	0.88577	0.0526792	NS
NCF4	57.4563	-0.786858	0.483383	-1.62781	0.103565	0.435885	0.360629	NS
CCDC170	255.415	-0.786702	0.240417	-3.27223	0.00106701	0.0137999	1.86012	NS
CEND1	83.0676	-0.78656	0.40435	-1.94525	0.0517452	0.278553	0.555092	NS
AS-PTPRE	15.9124	-0.785952	0.900122	-0.873162	0.382575	0.818579	0.0869392	NS
TSHR	22.1289	-0.785082	0.767478	-1.02294	0.306337	0.748774	0.125649	NS
BCL2	618.277	-0.784621	0.16655	-4.71101	2.46493e-06	5.96663e-05	4.22427	NS
RPLP0P2	28.3502	-0.78447	0.679178	-1.15503	0.248079	0.684427	0.164673	NS
PEG10	1689.19	-0.784197	0.119671	-6.55292	5.64224e-11	2.60258e-09	8.5846	NS
HES7	12.4304	-0.783498	1.02219	-0.76649	0.443385	0.857589	0.0667208	NS
LOC105371168	12.4355	-0.782211	1.01185	-0.773053	0.439491	0.854843	0.0681138	NS
FRMD4B	12.4355	-0.782211	1.01185	-0.773053	0.439491	0.854843	0.0681138	NS
HIF1A-AS1	12.4355	-0.782211	1.01185	-0.773053	0.439491	0.854843	0.0681138	NS
RPS12P11	120.911	-0.782039	0.345183	-2.26558	0.0234772	0.160714	0.793946	NS
LOC124902530	18.6666	-0.781862	0.845885	-0.924312	0.355324	0.795013	0.0996259	NS
C1QTNF4-2	12.4332	-0.781848	1.01276	-0.771996	0.440117	0.855518	0.067771	NS
ZNF582-DT	64.9126	-0.781217	0.454735	-1.71796	0.0858035	0.387631	0.411582	NS
LOC100421536	12.4478	-0.780995	1.0402	-0.750815	0.452764	0.862813	0.0640836	NS
MYHAS	57.9494	-0.778948	0.480247	-1.62198	0.104809	0.438859	0.357675	NS
APBA2-3	140.013	-0.778701	0.316181	-2.46283	0.0137845	0.107238	0.969653	NS
TSGA10	30.3385	-0.778221	0.657668	-1.1833	0.236689	0.671715	0.172815	NS
LOC124901681	15.1754	-0.77773	0.921517	-0.843966	0.398688	0.829963	0.0809412	NS
OSBPL1A	2574.64	-0.777616	0.109745	-7.08567	1.38372e-12	7.34397e-11	10.1341	NS
RPL8P3	108.876	-0.7776	0.371717	-2.09191	0.0364463	0.21991	0.657755	NS
ITPR1-DT	8.95603	-0.776456	1.18901	-0.653027	0.513739	0.89464	0.0483519	NS
SPTLC3	177.089	-0.776369	0.283583	-2.73772	0.00618676	0.0581226	1.23566	NS
ADAP2-2	8.95375	-0.775951	1.18572	-0.654411	0.512847	0.89464	0.0483519	NS
ADAP2	8.95375	-0.775951	1.18572	-0.654411	0.512847	0.89464	0.0483519	NS
KCNT2	59.9353	-0.775895	0.472735	-1.64129	0.100738	0.428529	0.36802	NS
EGFL8	8.95147	-0.775448	1.18569	-0.654008	0.513107	0.89464	0.0483519	NS
LOC101928391	8.95147	-0.775448	1.18569	-0.654008	0.513107	0.89464	0.0483519	NS
APBA2	146	-0.774978	0.309757	-2.50189	0.0123532	0.0990773	1.00403	NS
LOC124903340	8.94691	-0.774439	1.19542	-0.647836	0.517091	0.895739	0.0478187	NS
BAZ1A-AS1	267.196	-0.773898	0.245487	-3.1525	0.00161877	0.0195921	1.70792	NS
RRAGD	29.5992	-0.773664	0.665093	-1.16324	0.244732	0.680972	0.166871	NS
CACNA1H	20.6477	-0.772889	0.79334	-0.974222	0.329946	0.772234	0.112251	NS
CXCL8	52.977	-0.772651	0.501606	-1.54035	0.123474	0.48319	0.315882	NS
GPAA1P1	23.3798	-0.772099	0.746769	-1.03392	0.301174	0.744623	0.128064	NS
LOC124902383	11.6888	-0.771902	1.04282	-0.740206	0.459175	0.866149	0.0624073	NS
IRF4	11.6796	-0.77035	1.06005	-0.726715	0.467401	0.870547	0.060208	NS
LOC124900486	14.426	-0.769704	0.942411	-0.816739	0.414078	0.83873	0.076378	NS
G3BP1P1	11.7111	-0.768855	1.14828	-0.669572	0.503131	0.889947	0.0506358	NS
MIF4GD-DT	100.202	-0.768416	0.378493	-2.0302	0.0423366	0.242609	0.615094	NS
GLI2	1218.75	-0.768168	0.131541	-5.83975	5.22803e-09	1.88235e-07	6.7253	NS
LOC124901878	17.1659	-0.767744	0.867022	-0.885495	0.37589	0.812711	0.0900641	NS
DMD	367.868	-0.767177	0.205186	-3.73893	0.000184807	0.00295787	2.52902	NS
SLC16A8	19.9032	-0.766722	0.807582	-0.949405	0.342415	0.783167	0.106145	NS
RPS8P10-2	17.1496	-0.766617	0.880983	-0.870184	0.3842	0.82026	0.0860483	NS
LOC124901324	62.4332	-0.766004	0.463889	-1.65127	0.0986841	0.423058	0.3736	NS
LOC105376037	62.4309	-0.765931	0.464089	-1.65039	0.0988623	0.423569	0.373076	NS
CILP2	133.068	-0.7658	0.323338	-2.36842	0.0178642	0.130966	0.882842	NS
TNFSF10	56.2164	-0.764367	0.487574	-1.56769	0.116952	0.467916	0.329832	NS
LOC124903279	33.5805	-0.763572	0.625436	-1.22086	0.222138	0.653346	0.184857	NS
LOC124904792	33.5951	-0.763262	0.634686	-1.20258	0.229138	0.662718	0.178671	NS
RPS18-6	337.826	-0.763209	0.215056	-3.54889	0.000386862	0.00574281	2.24088	NS
LIFR	791.965	-0.763045	0.151952	-5.02162	5.1237e-07	1.40836e-05	4.85129	NS
PROX2	69.1493	-0.761439	0.441067	-1.72636	0.0842829	0.382934	0.416876	NS
LOC105376661	10.9394	-0.760941	1.08795	-0.699429	0.484284	0.878787	0.0561162	NS
CACNA1D	30.0962	-0.759831	0.659951	-1.15134	0.249591	0.685722	0.163852	NS
MARCKSL1	2623.58	-0.75978	0.117591	-6.4612	1.03879e-10	4.61337e-09	8.33598	NS
LOC643168	41.0268	-0.75938	0.571632	-1.32844	0.184032	0.597385	0.223745	NS
LOC107986193	13.6796	-0.759325	0.966141	-0.785936	0.431905	0.850025	0.0705684	NS
CFAP43	13.6796	-0.759325	0.966141	-0.785936	0.431905	0.850025	0.0705684	NS
LOC100101483	16.4029	-0.758586	0.901972	-0.841031	0.400331	0.83109	0.0803517	NS
CCN5	4749.26	-0.756862	0.0965895	-7.83586	4.65627e-15	2.93509e-13	12.5324	NS
LINC02802	216.025	-0.756711	0.282887	-2.67496	0.00747387	0.0667987	1.17523	NS
STAB1	45.7689	-0.756549	0.538114	-1.40593	0.159746	0.554367	0.256203	NS
PROK2	48.4993	-0.756479	0.523524	-1.44497	0.148465	0.532409	0.273755	NS
PEAK3	26.6147	-0.754346	0.699917	-1.07777	0.281139	0.723029	0.140844	NS
RPS18P2	215.553	-0.75434	0.27775	-2.7159	0.00660966	0.0612127	1.21316	NS
P2RY1	74.3744	-0.753861	0.425785	-1.77052	0.0766406	0.361252	0.442189	NS
UNC13D	132.327	-0.75319	0.324242	-2.32292	0.0201832	0.144395	0.840448	NS
LRCH2	298.746	-0.75301	0.22444	-3.35506	0.000793468	0.01072	1.9698	NS
THSD7A	87.3124	-0.752918	0.394589	-1.90811	0.0563773	0.292854	0.533349	NS
CAMK1D	252.977	-0.752318	0.241242	-3.11852	0.00181762	0.0217174	1.66319	NS
BMS1P2-AGAP9	133.963	-0.752276	0.494659	-1.5208	0.128311	0.491542	0.308439	NS
RPL36AP8	113.185	-0.752083	0.3489	-2.15558	0.0311163	0.196545	0.706537	NS
TEX14	15.6698	-0.75155	0.909115	-0.826682	0.408417	0.836088	0.0777479	NS
CCR3	15.6727	-0.75025	0.905008	-0.828998	0.407105	0.835224	0.0781968	NS
LOC100287430	47.109	-0.7501	0.668946	-1.12132	0.262153	0.700861	0.154368	NS
GRK3	111.694	-0.749464	0.351072	-2.13479	0.0327783	0.204303	0.689725	NS
LOC105375945	12.9354	-0.748122	0.993057	-0.753353	0.451238	0.862538	0.0642218	NS
RHOJ	808.467	-0.747669	0.15096	-4.95276	7.31675e-07	1.95857e-05	4.70806	NS
SLC2A12	36.0664	-0.747414	0.604569	-1.23628	0.216356	0.645623	0.190021	NS
TMCC3	46.2688	-0.747316	0.535104	-1.39658	0.162539	0.55771	0.253591	NS
LOC389473	43.5786	-0.747163	0.591372	-1.26344	0.206431	0.630736	0.200152	NS
EEF1A1P16	33.3382	-0.746904	0.628078	-1.18919	0.234365	0.668659	0.174795	NS
PRKG2	184.323	-0.746545	0.278074	-2.6847	0.00725959	0.0655375	1.18351	NS
MACROH2A2	303.975	-0.746117	0.222565	-3.35236	0.000801267	0.0108118	1.9661	NS
LOC124902162	10.1978	-0.746069	1.11294	-0.670359	0.502629	0.889947	0.0506358	NS
SRPK3	10.1978	-0.746069	1.11294	-0.670359	0.502629	0.889947	0.0506358	NS
LOC105369299	40.7939	-0.74588	0.569027	-1.3108	0.189926	0.607147	0.216706	NS
PARP15	38.056	-0.745502	0.592508	-1.25821	0.208314	0.63352	0.19824	NS
CLEC18B	10.2004	-0.7453	1.11305	-0.669602	0.503111	0.889947	0.0506358	NS
LOC105370854	51.0069	-0.745228	0.514657	-1.44801	0.147615	0.530599	0.275234	NS
GAPDH-DT	10.203	-0.744527	1.12017	-0.664653	0.506272	0.891198	0.0500258	NS
SNORA73B	35.3167	-0.743869	0.611813	-1.21584	0.224044	0.656377	0.182847	NS
FDPSP2	17.6681	-0.74349	0.856588	-0.867966	0.385413	0.821266	0.085516	NS
FBXO38-DT	10.2082	-0.742939	1.15747	-0.641864	0.520961	0.898073	0.0466886	NS
SCGB2B2	20.3829	-0.742848	0.83813	-0.886316	0.375447	0.81237	0.0902462	NS
MCTS2	82.8733	-0.742235	0.415245	-1.78746	0.0738628	0.352192	0.453221	NS
LUCAT1	40.0597	-0.741537	0.576951	-1.28527	0.198699	0.61917	0.20819	NS
SPEF1	14.9256	-0.741464	0.928491	-0.798569	0.42454	0.845271	0.0730038	NS
RNASEH1P2	14.9234	-0.741159	0.92767	-0.798946	0.424322	0.845271	0.0730038	NS
ANK3	44.7798	-0.741014	0.544545	-1.3608	0.173578	0.578765	0.237498	NS
ATP6V1C2	1218.84	-0.740978	1.88456	-0.393184	0.694184	0.952068	0.0213319	NS
PCOLCE2	74.6274	-0.740571	0.425006	-1.7425	0.0814217	0.374366	0.426704	NS
LOC124904708	42.0351	-0.740028	0.563748	-1.31269	0.189287	0.606186	0.217394	NS
TMSB4XP4	430.342	-0.739603	0.227693	-3.24825	0.00116117	0.0147951	1.82988	NS
IFI27-2	19.6538	-0.738444	0.811272	-0.910229	0.362702	0.800849	0.0964492	NS
FZD8	1118.94	-0.738221	0.1351	-5.46424	4.64896e-08	1.45882e-06	5.836	NS
LOC105377623	27.1269	-0.738108	0.701357	-1.0524	0.292616	0.734788	0.133838	NS
LSP1P5	191.915	-0.737987	0.301142	-2.45063	0.0142608	0.10983	0.95928	NS
LOC124905354-2	12.1835	-0.737512	1.03128	-0.715144	0.47452	0.873417	0.0587784	NS
SNORD32A	12.1861	-0.736863	1.02345	-0.719983	0.471536	0.872246	0.059361	NS
LOC124905354	12.1861	-0.736863	1.02345	-0.719983	0.471536	0.872246	0.059361	NS
CASC2	80.597	-0.736762	0.409654	-1.7985	0.0720983	0.346554	0.460229	NS
NHIP	12.1909	-0.736594	1.02101	-0.721439	0.470639	0.87171	0.0596281	NS
LOC442155	12.1909	-0.736594	1.02101	-0.721439	0.470639	0.87171	0.0596281	NS
SEMA3C	11853.9	-0.736081	0.0874383	-8.41829	3.82007e-17	2.78347e-15	14.5554	NS
IL17RE	203.739	-0.735361	0.26565	-2.76816	0.00563736	0.0537839	1.26935	NS
ATP6V1FNB	75.1293	-0.735233	0.423637	-1.73553	0.0826477	0.378062	0.422437	NS
LGALS2	16.9073	-0.73383	0.879174	-0.834681	0.403897	0.833183	0.0792598	NS
RFLNB	1966.84	-0.733797	0.116767	-6.28425	3.29433e-10	1.38846e-08	7.85747	NS
C2-7	21.6423	-0.73339	0.773423	-0.948239	0.343008	0.783744	0.105826	NS
CARD10	124.388	-0.732456	0.333593	-2.19566	0.0281163	0.182091	0.739711	NS
PITPNA-AS1	45.407	-0.731151	0.789675	-0.925889	0.354504	0.794421	0.0999493	NS
LOC107985923	14.174	-0.731133	0.96158	-0.760345	0.447048	0.860159	0.0654215	NS
DRP2	166.179	-0.730817	0.291601	-2.50623	0.0122028	0.0983099	1.0074	NS
TNIP3	83.0849	-0.730781	0.403899	-1.80932	0.0704019	0.340984	0.467265	NS
LOC100129352	14.1743	-0.730251	0.954082	-0.765397	0.444035	0.857589	0.0667208	NS
GTSE1-DT	9.45365	-0.729743	1.15292	-0.632951	0.526766	0.901377	0.0450933	NS
MEX3A	382.869	-0.729708	0.201688	-3.618	0.000296891	0.00453243	2.34367	NS
LOC100421468	33.0822	-0.729208	0.631375	-1.15495	0.24811	0.684427	0.164673	NS
HSPA7	30.3612	-0.727058	0.659641	-1.1022	0.270373	0.711909	0.147576	NS
ALPL	137.576	-0.726869	0.318169	-2.28454	0.0223401	0.155202	0.809102	NS
LMTK3	25.6165	-0.726436	0.715052	-1.01592	0.309668	0.752949	0.123234	NS
ROPN1L	20.8978	-0.726157	0.786872	-0.92284	0.35609	0.796048	0.0990609	NS
FAM66C	220.456	-0.725535	0.259137	-2.79981	0.00511319	0.0497369	1.30332	NS
RPL41P2-3	43.7894	-0.723861	0.550342	-1.31529	0.188411	0.604734	0.218435	NS
RPL41P2	43.7894	-0.723861	0.550342	-1.31529	0.188411	0.604734	0.218435	NS
LOC107984690	68.6816	-0.723309	0.447507	-1.61631	0.106028	0.441253	0.355312	NS
RPS2P20	146.785	-0.723283	0.308972	-2.34093	0.0192355	0.138841	0.857483	NS
LOC101927759	11.437	-0.723079	1.06065	-0.681733	0.495408	0.884955	0.0530789	NS
ZC3H12D	22.8864	-0.722454	0.75283	-0.959651	0.337231	0.779011	0.108457	NS
TIGD7	260.462	-0.722434	0.238732	-3.02613	0.00247706	0.0280086	1.55271	NS
ACSS1	1523.05	-0.72113	0.123089	-5.8586	4.6679e-09	1.68633e-07	6.77306	NS
FAM86JP	108.961	-0.720872	0.355142	-2.02981	0.0423757	0.242768	0.614808	NS
LOC124902300	18.1537	-0.720268	0.846924	-0.850451	0.395074	0.827934	0.0820041	NS
YPEL3-DT	67.9146	-0.720112	0.444673	-1.61942	0.105357	0.439824	0.356721	NS
EMID1	24.8769	-0.720028	0.722834	-0.996117	0.319193	0.760987	0.118623	NS
HSH2D	63.1911	-0.7196	0.460264	-1.56345	0.117946	0.470255	0.327666	NS
RPL4P5	246.073	-0.719441	0.244848	-2.93831	0.00330004	0.0350639	1.45514	NS
RPL4P5-2	246.073	-0.719441	0.244848	-2.93831	0.00330004	0.0350639	1.45514	NS
RAC3	274.897	-0.719187	0.232707	-3.09052	0.00199804	0.0234432	1.62998	NS
NT5DC2	5493.47	-0.718858	0.0945218	-7.60521	2.84431e-14	1.69359e-12	11.7712	NS
LINC00649	13.435	-0.71767	0.973684	-0.737067	0.461082	0.867325	0.0618183	NS
C2-4	20.1514	-0.717557	0.800439	-0.896454	0.37001	0.807767	0.092714	NS
MAZ	8818.46	-0.717444	0.425074	-1.68781	0.0914482	0.404119	0.393491	NS
CORIN	20.154	-0.717168	0.801756	-0.894497	0.371056	0.808111	0.0925287	NS
LOC105378415	22.1487	-0.715896	0.768777	-0.931214	0.351743	0.792278	0.101122	NS
FABP5P7	175.108	-0.715722	0.290522	-2.46357	0.013756	0.107093	0.970237	NS
JADE1	1668.42	-0.715557	0.119971	-5.96442	2.45505e-09	9.3071e-08	7.03119	NS
CACNA2D2	30.8384	-0.71526	0.665896	-1.07413	0.282764	0.725668	0.139262	NS
RPS6KA1	81.8489	-0.715051	0.406839	-1.75758	0.0788193	0.367586	0.434641	NS
TNFRSF19	5167.49	-0.714869	0.0952895	-7.50208	6.28147e-14	3.67903e-12	11.4343	NS
FMNL1	508.511	-0.714847	0.180016	-3.97101	7.15677e-05	0.00126198	2.89895	NS
RPL12P35	15.4184	-0.714289	0.9162	-0.779622	0.435614	0.852776	0.0691648	NS
VSIG10L	107.958	-0.713997	0.358152	-1.99356	0.0461999	0.257405	0.589384	NS
C17orf113	15.4258	-0.713575	0.911479	-0.782875	0.4337	0.851659	0.0697341	NS
FAM149A	140.834	-0.71352	0.315581	-2.26097	0.0237611	0.162192	0.789969	NS
HMGA2-AS1	65.6766	-0.712635	0.452258	-1.57573	0.115089	0.462692	0.334708	NS
SNORA3A	8.70917	-0.712097	1.20146	-0.592694	0.553386	0.911828	0.0400871	NS
GAPT	8.70689	-0.711572	1.19968	-0.593136	0.55309	0.911799	0.0401007	NS
LOC124902496	8.70689	-0.711572	1.19968	-0.593136	0.55309	0.911799	0.0401007	NS
FZD9	26.1232	-0.711277	0.70573	-1.00786	0.313521	0.757045	0.120878	NS
MAOA	17.4164	-0.711128	0.858864	-0.827986	0.407678	0.835268	0.0781741	NS
LOC112268235	43.5399	-0.710932	0.550958	-1.29036	0.196927	0.617022	0.209699	NS
MARVELD2-3	8.70947	-0.710682	1.19977	-0.59235	0.553616	0.911828	0.0400871	NS
DGKI	460.027	-0.710395	0.186921	-3.80051	0.000144401	0.00237483	2.62437	NS
OCIAD2	210.24	-0.710072	0.26181	-2.71217	0.00668448	0.061746	1.20939	NS
LOC102724737	8.70004	-0.709992	1.21552	-0.584106	0.559149	0.915485	0.0383489	NS
LINC02928	64.9347	-0.709957	0.4544	-1.56241	0.118192	0.470819	0.327146	NS
ARRDC4	3223.24	-0.70914	0.103004	-6.88461	5.79457e-12	2.91015e-10	9.53609	NS
RPL12P1-3	30.0975	-0.708294	0.660799	-1.07187	0.283776	0.726567	0.138724	NS
ERBB3	10.6974	-0.707962	1.08953	-0.649788	0.515829	0.895498	0.0479353	NS
LOC105372250	10.7192	-0.707185	1.15405	-0.612788	0.540017	0.907841	0.0419901	NS
RPS6P6	10.6857	-0.706978	1.114	-0.634629	0.525671	0.901203	0.0451772	NS
TSPAN33	32.0954	-0.706952	0.638468	-1.10726	0.268181	0.709133	0.149272	NS
ZFHX4-AS1	10.6977	-0.706809	1.08644	-0.650576	0.51532	0.895245	0.0480581	NS
PSTPIP1	76.8742	-0.706592	0.419119	-1.6859	0.0918151	0.404751	0.392812	NS
LINGO3	55.4908	-0.706476	0.490444	-1.44048	0.149731	0.534984	0.271659	NS
RPL34-DT	10.7003	-0.706083	1.08969	-0.647966	0.517007	0.895739	0.0478187	NS
LCA5L	46.7748	-0.705131	0.532745	-1.32358	0.185642	0.600327	0.221612	NS
QRICH2	489.608	-0.704976	0.184319	-3.82475	0.000130903	0.0021846	2.66063	NS
RN7SKP80	14.6876	-0.70497	0.964254	-0.731104	0.464716	0.869323	0.0608186	NS
IGHM	48.7699	-0.704793	0.521466	-1.35156	0.176515	0.584172	0.233459	NS
IGHM-2	48.7699	-0.704793	0.521466	-1.35156	0.176515	0.584172	0.233459	NS
LIPT2-AS1	195.07	-0.704696	0.271081	-2.59958	0.00933373	0.0795513	1.09935	NS
LINC01622	36.0842	-0.704673	0.605462	-1.16386	0.244481	0.680729	0.167025	NS
MKRN9P	23.3771	-0.70424	0.756065	-0.931455	0.351618	0.792278	0.101122	NS
ANKRD19P	25.3911	-0.704137	0.722332	-0.974811	0.329654	0.772	0.112383	NS
RPL35AP21	12.698	-0.704013	1.01023	-0.696884	0.485875	0.879288	0.0558689	NS
MIR503HG	1020.49	-0.703953	0.14164	-4.97001	6.69484e-07	1.80333e-05	4.74393	NS
PLAC8	78.1209	-0.703725	0.415776	-1.69256	0.0905396	0.401599	0.396207	NS
RPL29P12	12.6934	-0.703289	1.0062	-0.698955	0.48458	0.878917	0.0560519	NS
LOC105369151	27.3676	-0.702713	0.690552	-1.01761	0.308863	0.752211	0.123661	NS
TTC39A	14.6836	-0.702627	0.934556	-0.751829	0.452154	0.862741	0.0641197	NS
PLEKHG1	1521.52	-0.702315	0.123205	-5.70036	1.19553e-08	4.13814e-07	6.38319	NS
FAM225B	29.3627	-0.702315	0.666951	-1.05302	0.292331	0.734586	0.133957	NS
RPS19P1	157.524	-0.701772	0.307	-2.2859	0.0222599	0.154793	0.810248	NS
LINC02757	14.6817	-0.701472	0.934882	-0.750332	0.453055	0.862952	0.0640132	NS
PLEKHH2	990.511	-0.70128	0.140535	-4.99007	6.03574e-07	1.63811e-05	4.78566	NS
FCGBP-2	16.6696	-0.70083	0.877403	-0.798754	0.424433	0.845271	0.0730038	NS
LOC341378	16.6985	-0.700404	0.940787	-0.744488	0.456581	0.864776	0.0630961	NS
HPX	16.665	-0.700278	0.879862	-0.795895	0.426093	0.846234	0.0725094	NS
MORF4L2-AS1	37.3786	-0.698831	0.66858	-1.04525	0.295908	0.73826	0.131791	NS
OGN-2	101.272	-0.698585	0.367257	-1.90217	0.0571493	0.295365	0.52964	NS
OGN	101.272	-0.698585	0.367257	-1.90217	0.0571493	0.295365	0.52964	NS
BHMT	45.2833	-0.697736	0.540467	-1.29099	0.196708	0.616901	0.209784	NS
HOXA10-HOXA9	96.642	-0.696977	0.428155	-1.62786	0.103554	0.435885	0.360629	NS
RPL12P1	30.597	-0.695643	0.655959	-1.0605	0.288918	0.730181	0.136569	NS
TMSB4XP6	721.771	-0.695283	0.158071	-4.39854	1.08983e-05	0.000235201	3.62856	NS
ARL11	36.5787	-0.694571	0.599418	-1.15874	0.246561	0.683356	0.165353	NS
LOC107985177	38.5672	-0.694008	0.583899	-1.18858	0.234607	0.668904	0.174636	NS
NOVA1	277.921	-0.693919	0.2314	-2.99878	0.00271064	0.030064	1.52195	NS
AKNA	3509.07	-0.692462	0.10162	-6.81426	9.47493e-12	4.62872e-10	9.33454	NS
SOCS1	352.071	-0.691825	0.209005	-3.31008	0.000932684	0.0123373	1.90878	NS
TMEM132A	3192.14	-0.690481	0.103265	-6.68647	2.28625e-11	1.09694e-09	8.95982	NS
CHD7	169.946	-0.690382	0.288613	-2.39206	0.0167539	0.124568	0.904595	NS
MAN1C1	2080.2	-0.689813	0.113312	-6.08775	1.14505e-09	4.5664e-08	7.34043	NS
WSCD1	9.95324	-0.689718	1.12523	-0.612956	0.539906	0.907797	0.0420115	NS
LOC124903140	59.7178	-0.689232	0.472727	-1.45799	0.144843	0.524406	0.280332	NS
LOC101927263	11.9512	-0.689226	1.03708	-0.664582	0.506318	0.891198	0.0500258	NS
DIRC1	61.7157	-0.689151	0.46558	-1.4802	0.13882	0.511814	0.290888	NS
DIRAS3	260.76	-0.689128	0.237969	-2.89587	0.00378111	0.0392798	1.40583	NS
CNN2P4	29.8506	-0.689105	0.663803	-1.03812	0.299216	0.742856	0.129096	NS
LOC124902669	19.9068	-0.689101	0.804728	-0.856316	0.391823	0.82482	0.0836407	NS
LOC105374352	15.9254	-0.689101	0.896509	-0.76865	0.442101	0.856895	0.0670723	NS
LOC124900657	11.9441	-0.689101	1.02989	-0.669102	0.50343	0.889947	0.0506358	NS
NUDT16L2P	11.9441	-0.689101	1.02989	-0.669102	0.50343	0.889947	0.0506358	NS
CD244	11.9441	-0.689101	1.02989	-0.669102	0.50343	0.889947	0.0506358	NS
LOC101927745	11.9441	-0.689101	1.02989	-0.669102	0.50343	0.889947	0.0506358	NS
LOC105372412	11.9441	-0.689101	1.02989	-0.669102	0.50343	0.889947	0.0506358	NS
LOC105372717	11.9441	-0.689101	1.02989	-0.669102	0.50343	0.889947	0.0506358	NS
SPIB	11.9441	-0.689101	1.02989	-0.669102	0.50343	0.889947	0.0506358	NS
CCDC3	39.821	-0.688826	0.577028	-1.19375	0.232576	0.66612	0.176447	NS
PTGES	681.294	-0.688576	0.160371	-4.29364	1.75766e-05	0.000366115	3.43638	NS
RBX1P2	9.9464	-0.688331	1.13376	-0.607121	0.543771	0.908688	0.0415854	NS
FGF17	11.9372	-0.687941	1.03955	-0.66177	0.508119	0.89254	0.0493724	NS
LOC100130992	162.482	-0.687939	0.294381	-2.3369	0.0194443	0.140018	0.853815	NS
BABAM2-AS1	9.96099	-0.687382	1.14693	-0.599326	0.548956	0.910303	0.0408139	NS
RPS6KA1-2	82.8617	-0.686839	0.403881	-1.7006	0.0890191	0.397314	0.400866	NS
SLC2A9	224.692	-0.686613	0.254064	-2.70252	0.00688163	0.0628647	1.20159	NS
KLHL35	68.9268	-0.686472	0.44123	-1.55581	0.119753	0.474131	0.324102	NS
JUP	712.912	-0.685629	0.157679	-4.34826	1.37219e-05	0.000292902	3.53328	NS
GPRC5D-AS1	151.028	-0.685234	0.305026	-2.24648	0.0246734	0.166203	0.779361	NS
NR4A3	250.329	-0.684578	0.242088	-2.82781	0.00468681	0.0465541	1.33204	NS
CCDC34	371.547	-0.684457	0.205054	-3.33794	0.000844018	0.0113389	1.94543	NS
DICER1-AS1	41.0505	-0.684347	0.567528	-1.20584	0.22788	0.660768	0.179951	NS
RPL27P11	29.0766	-0.683959	0.732281	-0.934013	0.350297	0.791178	0.101726	NS
IL17RD	1036.41	-0.68301	0.13839	-4.93539	7.99926e-07	2.1333e-05	4.67095	NS
RGN	153.528	-0.682845	0.302166	-2.25983	0.0238316	0.162519	0.789096	NS
LOC101927954	27.1201	-0.682475	0.693994	-0.983401	0.32541	0.767147	0.115121	NS
CELF2-AS1	58.232	-0.682395	0.478659	-1.42564	0.153973	0.542257	0.265795	NS
LPAR4	87.341	-0.682306	0.394262	-1.73059	0.0835251	0.380698	0.419419	NS
ZNRF2P2	29.1113	-0.68229	0.669635	-1.0189	0.308251	0.751316	0.124177	NS
HLA-DRA-7	25.1371	-0.681272	0.719673	-0.946642	0.343821	0.784131	0.105611	NS
HLA-DRA-6	25.1371	-0.681272	0.719673	-0.946642	0.343821	0.784131	0.105611	NS
HLA-DRA-5	25.1371	-0.681272	0.719673	-0.946642	0.343821	0.784131	0.105611	NS
HLA-DRB1-5	46.2713	-0.6805	0.537808	-1.26532	0.205757	0.629746	0.200835	NS
LTC4S-2	23.1345	-0.6804	0.751495	-0.905395	0.365256	0.803765	0.0948708	NS
LTC4S	23.1345	-0.6804	0.751495	-0.905395	0.365256	0.803765	0.0948708	NS
PKDCC	1049.13	-0.680373	0.137872	-4.93483	8.02195e-07	2.13478e-05	4.67065	NS
SPEGNB	19.1457	-0.679161	0.835281	-0.813093	0.416165	0.839713	0.075869	NS
LOC100506124	36.3341	-0.678869	0.601513	-1.1286	0.259066	0.698259	0.155983	NS
RHCE	53.4987	-0.678593	0.498686	-1.36076	0.173589	0.578765	0.237498	NS
HNRNPA1P50	17.1669	-0.678275	0.865775	-0.78343	0.433374	0.851186	0.0699754	NS
JMJD1C-AS1	72.6837	-0.678225	0.435361	-1.55784	0.11927	0.473184	0.32497	NS
LOC124903169	29.2001	-0.677894	1.16847	-0.580153	0.561811	0.916235	0.0379931	NS
LOC107986196-2	17.1695	-0.677826	0.864416	-0.784143	0.432956	0.851001	0.07007	NS
LOC124902012	17.1795	-0.67674	0.87829	-0.77052	0.440992	0.856187	0.0674314	NS
IQGAP2	45.5317	-0.67628	0.539714	-1.25303	0.210193	0.637071	0.195812	NS
PITPNM3	401.903	-0.67617	0.197775	-3.41888	0.000628786	0.00879933	2.05555	NS
LOC124900839	15.1861	-0.676044	0.922363	-0.732948	0.46359	0.868971	0.0609946	NS
TFPT-4	71.9197	-0.675751	0.432207	-1.56349	0.117938	0.470255	0.327666	NS
LOC107987081	85.1124	-0.675655	0.398974	-1.69348	0.0903643	0.40107	0.39678	NS
RPL12P38	111.486	-0.675546	0.351038	-1.92442	0.0543015	0.286755	0.542488	NS
ATP8A1	67.9283	-0.675244	0.44504	-1.51727	0.129199	0.492752	0.307372	NS
LOC101928156	79.0636	-0.67474	0.449732	-1.50031	0.133533	0.501695	0.29956	NS
IFT122P3	30.402	-0.674501	0.740279	-0.911144	0.36222	0.800526	0.0966247	NS
RFLNB-2	2414.71	-0.674299	0.110025	-6.12862	8.86442e-10	3.60866e-08	7.44265	NS
RASAL3	48.7803	-0.673611	0.521606	-1.29142	0.19656	0.616742	0.209896	NS
TFPT-2	73.1661	-0.673399	0.428694	-1.57081	0.116226	0.465835	0.331768	NS
TFPT-8	73.1661	-0.673399	0.428694	-1.57081	0.116226	0.465835	0.331768	NS
RPAP3-DT	46.7849	-0.672886	0.531657	-1.26564	0.205642	0.629656	0.200897	NS
CPA3	11.1973	-0.672369	1.06262	-0.632745	0.5269	0.901377	0.0450933	NS
TUBA8	40.8004	-0.671012	0.573877	-1.16926	0.242298	0.678504	0.168448	NS
CFAP298-TCP10L	31.564	-0.669934	0.694639	-0.964436	0.334827	0.776266	0.10999	NS
KIZ-AS1	9.20876	-0.669927	1.17377	-0.570747	0.568171	0.917112	0.0375777	NS
LOC124904074-2	9.20876	-0.669927	1.17377	-0.570747	0.568171	0.917112	0.0375777	NS
LOC124904074	9.20876	-0.669927	1.17377	-0.570747	0.568171	0.917112	0.0375777	NS
CCDC120-2	216.489	-0.669765	0.258689	-2.58908	0.00962337	0.0815994	1.08831	NS
SHLD2P2	9.21362	-0.669599	1.17668	-0.569058	0.569317	0.917557	0.0373669	NS
LINC01176	18.3964	-0.669021	0.864751	-0.773658	0.439133	0.854843	0.0681138	NS
OR2A1-AS1-2	18.4181	-0.668594	0.836006	-0.799748	0.423857	0.845271	0.0730038	NS
PEDS1-UBE2V1	291.789	-0.668254	0.250605	-2.66657	0.00766301	0.0681209	1.16672	NS
HLA-DRB1-2	46.0245	-0.667954	0.539836	-1.23733	0.215965	0.645492	0.190109	NS
GABRB3	62.4632	-0.667944	0.462801	-1.44326	0.148947	0.533023	0.273254	NS
CCDC138	86.1184	-0.66725	0.398371	-1.67495	0.0939447	0.410102	0.387108	NS
PLGLB2	102.508	-0.666886	0.367801	-1.81317	0.0698053	0.338935	0.469884	NS
TNFSF8	25.6344	-0.666583	0.711849	-0.936411	0.349062	0.789881	0.102438	NS
RPL23AP74	136.364	-0.665937	0.485566	-1.37147	0.17023	0.571912	0.242671	NS
RASGRP3-AS1	16.4276	-0.665739	0.883532	-0.753497	0.451151	0.862538	0.0642218	NS
LOC112267915	72.9166	-0.665568	0.429202	-1.55071	0.120972	0.476858	0.32161	NS
TFPT-6	72.9192	-0.665462	0.429287	-1.55016	0.121104	0.477114	0.321378	NS
TFPT-9	72.9192	-0.665462	0.429287	-1.55016	0.121104	0.477114	0.321378	NS
TFPT-3	72.9192	-0.665462	0.429287	-1.55016	0.121104	0.477114	0.321378	NS
LOC105377347	16.4253	-0.665457	0.88346	-0.753239	0.451306	0.862538	0.0642218	NS
RND2	134.636	-0.665002	0.321027	-2.07148	0.0383136	0.2275	0.643018	NS
FILIP1L	1473.77	-0.66499	0.124152	-5.35626	8.49628e-08	2.58304e-06	5.58787	NS
LOC124900972	47.2871	-0.664953	0.528968	-1.25708	0.208726	0.634234	0.19775	NS
HIVEP3	729.427	-0.664225	0.156344	-4.24849	2.1522e-05	0.000438497	3.35803	NS
PLEKHG4B	539.059	-0.664192	0.175787	-3.77838	0.000157849	0.00256849	2.59032	NS
MAPK6P5	9.21484	-0.664167	1.23777	-0.536583	0.591555	0.923621	0.0345064	NS
LOC124902386	45.2868	-0.663892	0.540715	-1.2278	0.219521	0.649669	0.187308	NS
PRX	1285.82	-0.663745	0.129632	-5.12022	3.05182e-07	8.6201e-06	5.06449	NS
OLFML1	564.437	-0.663329	0.172328	-3.84922	0.000118493	0.00200079	2.6988	NS
LCDR	50.5142	-0.663012	0.513635	-1.29082	0.196765	0.616929	0.209765	NS
PAK3	241.396	-0.662168	0.245921	-2.69261	0.00708961	0.0644633	1.19069	NS
RPL37P2	292.027	-0.661417	0.340106	-1.94474	0.0518063	0.278587	0.555038	NS
LINC01119	216.997	-0.661137	0.2589	-2.55364	0.0106603	0.0886437	1.05235	NS
RRN3P1-2	87.8312	-0.66109	0.395797	-1.67027	0.0948652	0.413048	0.383999	NS
GXYLT2	878.518	-0.660888	0.146398	-4.51432	6.3521e-06	0.000143725	3.84247	NS
LOC101928409	161.241	-0.660712	0.29697	-2.22484	0.026092	0.172569	0.763038	NS
TSPAN5-DT	34.1019	-0.660703	0.621896	-1.0624	0.288054	0.729381	0.137045	NS
LOC107984391	19.655	-0.65999	0.811311	-0.813487	0.415939	0.839415	0.0760231	NS
FKBP14-AS1	12.4434	-0.659887	1.01692	-0.648906	0.516399	0.895739	0.0478187	NS
TFPT-10	71.4283	-0.659631	0.433519	-1.52157	0.128116	0.491234	0.308711	NS
TFPT-7	71.4283	-0.659631	0.433519	-1.52157	0.128116	0.491234	0.308711	NS
IMPA2	602.739	-0.659302	0.168044	-3.9234	8.73093e-05	0.00151838	2.81862	NS
LOC105374291	12.4508	-0.65903	1.01657	-0.648288	0.516798	0.895739	0.0478187	NS
BCAS1	233.178	-0.658807	0.249949	-2.63577	0.00839469	0.0732024	1.13547	NS
TFPT-5	72.6746	-0.657545	0.429973	-1.52927	0.126198	0.487997	0.311583	NS
SH3RF2	60.2258	-0.657521	0.470557	-1.39733	0.162316	0.55761	0.253669	NS
LOC124901609	30.113	-0.657315	0.657996	-0.998966	0.317811	0.759737	0.119336	NS
LOC124900289	60.2261	-0.657315	0.470467	-1.39715	0.162367	0.55761	0.253669	NS
LOC107986558	249.371	-0.656925	0.242355	-2.71059	0.00671637	0.0619802	1.20775	NS
PTRH1	56.2523	-0.656518	0.498759	-1.3163	0.188073	0.604549	0.218568	NS
LOC101928032-2	58.2375	-0.656418	0.478166	-1.37278	0.16982	0.57107	0.243311	NS
LOC101928032	58.2375	-0.656418	0.478166	-1.37278	0.16982	0.57107	0.243311	NS
NTRK3	58.2353	-0.656338	0.478107	-1.37278	0.169819	0.57107	0.243311	NS
LINC02972	56.247	-0.655154	0.486174	-1.34757	0.177797	0.586426	0.231787	NS
LOC105376235	77.2179	-0.654474	0.451219	-1.45046	0.146931	0.529113	0.276452	NS
LOC107984830	43.7936	-0.654228	0.550052	-1.18939	0.234285	0.668518	0.174887	NS
KLF3-AS1	217.112	-0.653383	0.276038	-2.367	0.017933	0.13138	0.88147	NS
RPS12P29	15.6711	-0.653107	0.910728	-0.717126	0.473296	0.873132	0.0589199	NS
EGFL8-3	10.4554	-0.653019	1.0987	-0.594357	0.552274	0.911791	0.0401048	NS
EIF4BP5	15.6808	-0.652723	0.90294	-0.722887	0.469749	0.87171	0.0596281	NS
LOC124902329	15.6808	-0.652723	0.90294	-0.722887	0.469749	0.87171	0.0596281	NS
RPL27P6	10.4411	-0.652705	1.12175	-0.581865	0.560658	0.915889	0.0381571	NS
CTSV	10.4531	-0.652575	1.09729	-0.594718	0.552032	0.911677	0.0401588	NS
MAP3K4-AS1	885.749	-0.652282	0.145912	-4.47039	7.80764e-06	0.000173552	3.76057	NS
FAM184B	15.6834	-0.652236	0.904738	-0.720912	0.470964	0.871919	0.0595237	NS
HMGA1	12231.3	-0.652199	0.0896414	-7.27565	3.44759e-13	1.90994e-11	10.719	NS
LOC102724437	20.8897	-0.652193	0.800798	-0.814429	0.415399	0.838956	0.076261	NS
MKRN2OS	10.4509	-0.652131	1.09859	-0.593608	0.552774	0.911799	0.0401007	NS
LOC100287387	1246.15	-0.651894	0.130491	-4.99569	5.86252e-07	1.59715e-05	4.79666	NS
FAM66D-2	15.674	-0.651833	0.907117	-0.718576	0.472402	0.872886	0.0590425	NS
SRRM1P3	10.4583	-0.651112	1.11021	-0.586478	0.557554	0.914369	0.0388786	NS
ERFE	69.1763	-0.650432	0.441585	-1.47295	0.140765	0.516008	0.287343	NS
CALB2	82.8737	-0.649885	0.403741	-1.60966	0.107473	0.444426	0.3522	NS
CALB2-2	82.8737	-0.649885	0.403741	-1.60966	0.107473	0.444426	0.3522	NS
LOC124905078	18.9132	-0.648822	0.824691	-0.786745	0.431431	0.84994	0.0706118	NS
LOC100129931	10.4589	-0.648692	1.15606	-0.561124	0.574713	0.918446	0.0369465	NS
LOC102725035	18.918	-0.648665	0.824889	-0.786366	0.431653	0.850014	0.0705737	NS
TMEFF1	1248.63	-0.648174	0.131348	-4.93477	8.02468e-07	2.13478e-05	4.67065	NS
TFPT	73.6741	-0.647636	0.427102	-1.51635	0.129431	0.493398	0.306803	NS
KBTBD11-2	850.679	-0.647388	0.14795	-4.37574	1.21023e-05	0.000259879	3.58523	NS
SNX20	63.2158	-0.647064	0.459882	-1.40702	0.159421	0.553774	0.256668	NS
PRR19	76.9282	-0.646794	0.422549	-1.5307	0.125845	0.487284	0.312218	NS
TMEM154	583.896	-0.646646	0.169945	-3.80503	0.000141786	0.00234079	2.63064	NS
NPPA	13.6978	-0.646223	0.977999	-0.66076	0.508766	0.892729	0.0492803	NS
SEMA6B	22.1526	-0.646138	0.76371	-0.846052	0.397524	0.829859	0.0809955	NS
KIAA0040	74.911	-0.645731	0.423717	-1.52397	0.127516	0.490208	0.309619	NS
PBX4	64.4599	-0.644886	0.455513	-1.41574	0.156853	0.54822	0.261045	NS
FSD1	188.155	-0.644488	0.275068	-2.34302	0.0191285	0.138254	0.859324	NS
LOC107985360	33.8524	-0.643787	0.622158	-1.03476	0.300779	0.744072	0.128385	NS
KBTBD11	847.96	-0.643446	0.148105	-4.34452	1.39579e-05	0.00029676	3.52759	NS
TEX29	241.188	-0.643272	0.310496	-2.07176	0.0382882	0.2275	0.643018	NS
SH3BP2	2639.25	-0.643143	0.107217	-5.99852	1.99118e-09	7.71179e-08	7.11284	NS
LOC124904469	82.6314	-0.64295	0.404126	-1.59096	0.111618	0.453797	0.343139	NS
MS4A1	28.6195	-0.642636	0.674809	-0.952324	0.340933	0.781964	0.106813	NS
RPS10P3	758.106	-0.642558	0.240303	-2.67395	0.00749636	0.0669719	1.17411	NS
EEF1A1P19	1609.33	-0.642395	0.121077	-5.30568	1.12252e-07	3.34191e-06	5.476	NS
ID2	2502.68	-0.641955	0.108618	-5.91021	3.41668e-09	1.26188e-07	6.89898	NS
LOC107985034	80.6864	-0.641764	0.42386	-1.5141	0.130001	0.494948	0.305441	NS
ST3GAL5	1110.56	-0.641362	0.135261	-4.74166	2.11971e-06	5.17175e-05	4.28636	NS
MYADM-AS1	11.6946	-0.640641	1.04214	-0.614737	0.538729	0.907482	0.042162	NS
P3H2	219.023	-0.640396	0.256819	-2.49357	0.0126464	0.100679	0.99706	NS
GOLGA2P10	245.661	-0.640214	0.243917	-2.62472	0.0086721	0.0752247	1.12364	NS
ABCD2	23.3967	-0.640192	0.743505	-0.861046	0.389213	0.823137	0.0845281	NS
LOC102723811	11.6972	-0.639992	1.03964	-0.615592	0.538164	0.907268	0.0422644	NS
SNRPCP2	11.7141	-0.639622	1.07761	-0.593559	0.552807	0.911799	0.0401007	NS
LINC01277	11.6949	-0.639594	1.04188	-0.613886	0.539291	0.907482	0.042162	NS
NAALAD2	91.5913	-0.639098	0.384811	-1.66081	0.0967512	0.417833	0.378997	NS
SUSD3	14.9341	-0.638437	0.924615	-0.69049	0.489886	0.88118	0.0549352	NS
CDH6	14.9318	-0.638125	0.924543	-0.690205	0.490065	0.881301	0.054876	NS
SLC45A1	134.396	-0.638083	0.321483	-1.98481	0.0471655	0.26079	0.583708	NS
LOC124904185	44.7957	-0.637851	0.543328	-1.17397	0.240407	0.67703	0.169392	NS
LOC124904006	1517.77	-0.637773	1.40484	-0.453984	0.64984	0.939986	0.0268785	NS
LOC105374187	18.1638	-0.637344	0.845552	-0.75376	0.450993	0.862538	0.0642218	NS
LOC124902248	18.1687	-0.637181	0.841769	-0.756954	0.449077	0.860828	0.0650836	NS
CCDC120	201.863	-0.63713	0.26642	-2.39145	0.0167819	0.124733	0.904019	NS
DRICH1	36.3328	-0.636926	0.602188	-1.05769	0.290199	0.73171	0.135661	NS
KCNG1	861.185	-0.636821	0.147307	-4.32309	1.53856e-05	0.000324866	3.4883	NS
CCDC30	57.7532	-0.636411	0.480801	-1.32365	0.18562	0.600327	0.221612	NS
ATP5PBP3	127.253	-0.636398	0.345975	-1.83943	0.0658517	0.325773	0.487085	NS
LOC124905223	97.3209	-0.63631	0.373909	-1.70178	0.0887971	0.396983	0.401228	NS
LOC100507336	21.4036	-0.63573	0.776492	-0.818721	0.412946	0.837937	0.0767887	NS
ID2-AS1	67.455	-0.635435	0.445383	-1.42672	0.153662	0.541735	0.266213	NS
LOC112268244	21.411	-0.635237	0.778867	-0.815592	0.414734	0.83891	0.0762847	NS
IRX5	1728.13	-0.634949	0.118744	-5.3472	8.93253e-08	2.70429e-06	5.56795	NS
LOC124904268	27.8871	-0.634847	0.687081	-0.923977	0.355499	0.795321	0.0994578	NS
KLF1	24.6385	-0.63466	0.725697	-0.874553	0.381817	0.817772	0.0873676	NS
LOC107984340	78.0931	-0.633019	0.794295	-0.796956	0.425477	0.845659	0.0728045	NS
RPL8P4	9.71808	-0.631747	1.16267	-0.54336	0.586882	0.9214	0.0355518	NS
NUDT11	501.734	-0.631391	0.182183	-3.4657	0.000528853	0.00757341	2.12071	NS
GOLGA2P7-2	147.611	-0.631079	0.307705	-2.05092	0.0402747	0.234736	0.629421	NS
APOBEC3A	35.5932	-0.630661	0.607615	-1.03793	0.299304	0.742988	0.129018	NS
LOC124902911	12.965	-0.63061	1.046	-0.60288	0.546588	0.909218	0.0413318	NS
PRRX2	5506.19	-0.630512	0.0944878	-6.67295	2.50712e-11	1.19491e-09	8.92266	NS
RCVRN	12.9387	-0.630431	0.992883	-0.63495	0.525461	0.900988	0.045281	NS
LINC00900	32.3612	-0.630353	0.635449	-0.991979	0.321208	0.763081	0.117429	NS
CDRT15P3-2	12.9315	-0.630297	1.00719	-0.625797	0.531448	0.904338	0.0436691	NS
CNR2	12.9436	-0.630207	0.98986	-0.636663	0.524345	0.900223	0.0456501	NS
LOC124903714	29.1697	-0.630148	0.743499	-0.847543	0.396692	0.829419	0.0812261	NS
C2-6	22.6525	-0.63004	0.755453	-0.833989	0.404287	0.833183	0.0792598	NS
C2-5	22.6525	-0.63004	0.755453	-0.833989	0.404287	0.833183	0.0792598	NS
C2-3	22.6525	-0.63004	0.755453	-0.833989	0.404287	0.833183	0.0792598	NS
C2-2	22.6525	-0.63004	0.755453	-0.833989	0.404287	0.833183	0.0792598	NS
C2	22.6525	-0.63004	0.755453	-0.833989	0.404287	0.833183	0.0792598	NS
TLR2	268.571	-0.630028	0.234941	-2.68164	0.00732621	0.0659451	1.18082	NS
LOC124904283	25.9017	-0.629866	0.718309	-0.876873	0.380555	0.81664	0.0879694	NS
MARVELD2	9.70896	-0.629818	1.13736	-0.553756	0.579746	0.919159	0.0366092	NS
TMEM45B	9.70181	-0.629634	1.14333	-0.550701	0.581839	0.919996	0.036214	NS
STEAP4	208.101	-0.626829	0.262845	-2.38478	0.0170892	0.126579	0.897638	NS
CALCRL	67.2082	-0.626736	0.446058	-1.40505	0.160005	0.554717	0.255928	NS
RPL35P2	115.057	-0.625899	0.361177	-1.73294	0.0831058	0.37943	0.420868	NS
CSNK1A1L	23.8843	-0.62563	0.743094	-0.841926	0.399829	0.830977	0.0804111	NS
A2M-AS1	23.8917	-0.62519	0.736675	-0.848665	0.396068	0.829047	0.081421	NS
LOC105370912	20.6594	-0.624447	0.78962	-0.79082	0.429049	0.848082	0.0715623	NS
MCPH1-3	163.26	-0.623868	0.29593	-2.10816	0.0350169	0.214014	0.669558	NS
LINC00460	17.4245	-0.623864	0.857906	-0.727194	0.467107	0.870475	0.0602436	NS
CCDC162P	17.4271	-0.62343	0.858028	-0.726585	0.46748	0.870602	0.0601802	NS
CD48	34.8542	-0.62343	0.613512	-1.01616	0.309551	0.752928	0.123247	NS
ADAM15-EFNA4	472.951	-0.623275	0.185449	-3.3609	0.000776888	0.0105291	1.97761	NS
CRYBG1	2604.19	-0.62255	0.107507	-5.79079	7.00581e-09	2.48089e-07	6.60539	NS
LIPC	386.288	-0.622177	0.201782	-3.08341	0.00204645	0.0238808	1.62195	NS
LOC105375846	14.1925	-0.621619	0.949159	-0.654916	0.512522	0.89464	0.0483519	NS
LINC01638	28.385	-0.621617	0.680092	-0.914019	0.360707	0.799765	0.0970376	NS
TET1	226.273	-0.621003	0.253024	-2.45432	0.014115	0.109059	0.962338	NS
MIR503	61.2168	-0.620775	0.470289	-1.31999	0.186839	0.602485	0.220054	NS
RPS18P12	2128.05	-0.620434	0.169347	-3.66368	0.000248619	0.00385853	2.41358	NS
CPE	10253.6	-0.61973	0.0883859	-7.01164	2.35542e-12	1.21999e-10	9.91364	NS
LOC124903478	10.9504	-0.61969	1.07337	-0.577333	0.563715	0.917076	0.0375946	NS
CCR10	175.234	-0.619638	0.284238	-2.18	0.0292574	0.187727	0.726472	NS
NAALAD2-2	92.0994	-0.618778	0.383685	-1.61272	0.106805	0.443198	0.353402	NS
TCF7L1	909.238	-0.618561	0.145846	-4.2412	2.22332e-05	0.00044958	3.34719	NS
TCF7L1-2	908.991	-0.617914	0.14589	-4.23549	2.28059e-05	0.000460701	3.33658	NS
LOC124904247	18.6663	-0.617667	0.82992	-0.744249	0.456726	0.864886	0.0630411	NS
NAIPP4	10.9582	-0.617614	1.09112	-0.566039	0.571367	0.918107	0.0371067	NS
HHEX	18.6712	-0.617514	0.829547	-0.744399	0.456635	0.86479	0.0630892	NS
UTS2B	108.789	-0.617283	0.354957	-1.73904	0.0820279	0.376112	0.424683	NS
RPS2P7	638.984	-0.617221	0.320758	-1.92425	0.0543228	0.286755	0.542488	NS
LOC344967	10.9656	-0.616605	1.13509	-0.543222	0.586977	0.9214	0.0355518	NS
LGSN	375.399	-0.61637	0.246897	-2.49647	0.0125437	0.100233	0.998989	NS
DGAT2	99.0736	-0.615914	0.370844	-1.66084	0.0967452	0.417833	0.378997	NS
GOLGA2P7	145.385	-0.6157	0.309972	-1.9863	0.0469996	0.260241	0.584624	NS
LOC105373950	23.1446	-0.615653	0.750467	-0.82036	0.412011	0.836988	0.0772807	NS
KDR	15.434	-0.6151	0.909098	-0.676605	0.498657	0.886919	0.0521158	NS
DYNLRB2	15.434	-0.6151	0.909098	-0.676605	0.498657	0.886919	0.0521158	NS
LOC107986182	15.434	-0.6151	0.909098	-0.676605	0.498657	0.886919	0.0521158	NS
ETV2	50.7725	-0.614862	0.5156	-1.19252	0.233058	0.666676	0.176085	NS
LIMS4	583.668	-0.614763	0.174333	-3.52637	0.000421295	0.00620256	2.20743	NS
PTP4A2P1	125.894	-0.613886	0.348627	-1.76087	0.0782609	0.366103	0.436397	NS
HSPA6	95.0819	-0.613189	0.378675	-1.6193	0.105383	0.439844	0.356701	NS
AGER-6	19.9126	-0.61272	0.803892	-0.762192	0.445945	0.859386	0.0658117	NS
ATP6V1G2-DDX39B-6	115.496	-0.612077	1.83411	-0.333719	0.738592	0.961426	0.0170841	NS
BMS1P21	12.1991	-0.611791	1.01992	-0.59984	0.548613	0.910303	0.0408139	NS
LOC102723436	170.786	-0.611413	0.289022	-2.11545	0.0343912	0.211191	0.675324	NS
GCSAM-2	12.1968	-0.611406	1.01876	-0.600144	0.54841	0.910294	0.0408182	NS
LINC01725	36.593	-0.611202	0.598226	-1.02169	0.306927	0.749789	0.125061	NS
FOXD2	12.1945	-0.611022	1.01979	-0.599162	0.549065	0.910303	0.0408139	NS
LOC124904334	12.1945	-0.611022	1.01979	-0.599162	0.549065	0.910303	0.0408139	NS
HLA-F-AS1-7	12.2065	-0.610941	1.02828	-0.594138	0.55242	0.911799	0.0401007	NS
LOC124902287	12.1994	-0.61079	1.01888	-0.599473	0.548858	0.910303	0.0408139	NS
CEBPG	2902.61	-0.610707	0.105089	-5.81135	6.19705e-09	2.20905e-07	6.65579	NS
CXCR4	98.8239	-0.610167	0.371047	-1.64445	0.100084	0.426845	0.36973	NS
EMX2	5454.45	-0.610048	0.0993651	-6.13946	8.28006e-10	3.38365e-08	7.47061	NS
KRT18	148.862	-0.610042	0.306515	-1.99025	0.0465631	0.258958	0.58677	NS
WNT11	1547.35	-0.609536	0.122855	-4.96142	6.99793e-07	1.87791e-05	4.72633	NS
PDIK1L	248.917	-0.6095	0.243066	-2.50754	0.0121573	0.0981383	1.00816	NS
N4BP2	835.189	-0.609117	0.148835	-4.09258	4.26609e-05	0.000794624	3.09984	NS
C15orf39	1359.13	-0.609048	0.127537	-4.77546	1.79293e-06	4.48651e-05	4.34809	NS
MSH5-8	15.453	-0.60885	1.12006	-0.543589	0.586725	0.9214	0.0355518	NS
TLR4	205.861	-0.608701	0.264101	-2.3048	0.0211778	0.149154	0.826365	NS
SYNGR1	1054.98	-0.608669	0.13756	-4.42476	9.65494e-06	0.000210693	3.67635	NS
LOC112268384	16.6806	-0.608655	0.877294	-0.693787	0.487816	0.87996	0.055537	NS
LOC112267925	58.9983	-0.608652	0.474953	-1.2815	0.200019	0.621281	0.206712	NS
ZCCHC18	80.1553	-0.608362	0.409899	-1.48417	0.137763	0.509787	0.292611	NS
NAV1	9918.94	-0.608132	0.0888635	-6.84343	7.73167e-12	3.82051e-10	9.41788	NS
MAMLD1	3524.19	-0.607442	0.101283	-5.99746	2.00425e-09	7.73454e-08	7.11157	NS
VGLL3	16707.1	-0.607318	0.0855588	-7.09825	1.26342e-12	6.73877e-11	10.1714	NS
CD300A	30.1163	-0.60722	0.658752	-0.921773	0.356647	0.796458	0.0988369	NS
CD300A-2	30.1163	-0.60722	0.658752	-0.921773	0.356647	0.796458	0.0988369	NS
CCDC188	39.0736	-0.606604	0.582211	-1.0419	0.29746	0.740378	0.130547	NS
ZFAS1	5129.83	-0.605512	0.0955143	-6.33949	2.30529e-10	9.93032e-09	8.00304	NS
ULBP1	943.986	-0.605291	0.142655	-4.24304	2.20508e-05	0.000447153	3.34954	NS
MYH7B	61.4825	-0.605108	0.46734	-1.29479	0.195392	0.615108	0.211048	NS
SBNO1-AS1	22.3859	-0.605003	0.782344	-0.773321	0.439332	0.854843	0.0681138	NS
LOC107987462	52.528	-0.604824	0.508736	-1.18888	0.234489	0.668835	0.174681	NS
LOC107985880	8.96448	-0.604734	1.18199	-0.511622	0.608916	0.928141	0.0323861	NS
FABP5	128.742	-0.604676	0.333577	-1.8127	0.0698777	0.339057	0.469728	NS
HLA-DPA1-8	13.4431	-0.604666	0.972296	-0.621894	0.534011	0.90582	0.042958	NS
UBB	22167.1	-0.604539	0.0844215	-7.16096	8.01142e-13	4.31593e-11	10.3649	NS
ID4	638.325	-0.604506	0.164515	-3.67447	0.000238339	0.00371509	2.43003	NS
ARHGEF26-2	40.3297	-0.604365	0.5707	-1.05899	0.289605	0.73107	0.136041	NS
B4GALNT3	13.4409	-0.604316	0.972227	-0.621579	0.534219	0.90582	0.042958	NS
LOC124901286	8.9622	-0.604211	1.18019	-0.511962	0.608678	0.928141	0.0323861	NS
TTC23L-AS1	8.9622	-0.604211	1.18019	-0.511962	0.608678	0.928141	0.0323861	NS
C2orf15	8.9622	-0.604211	1.18019	-0.511962	0.608678	0.928141	0.0323861	NS
LOC105375322	8.9622	-0.604211	1.18019	-0.511962	0.608678	0.928141	0.0323861	NS
TIMM23B-AGAP6	354.942	-0.604171	0.2447	-2.46903	0.0135481	0.105897	0.975117	NS
RPS15AP11	107.699	-0.603563	0.457564	-1.31908	0.187143	0.603151	0.219574	NS
SRGN	217.583	-0.603498	0.257436	-2.34426	0.0190647	0.137932	0.860336	NS
LOC124902471	95.3496	-0.603292	0.377378	-1.59864	0.1099	0.449108	0.347649	NS
MAPK8IP1	703.651	-0.602873	0.162137	-3.71829	0.000200576	0.00318182	2.49732	NS
LOC727751-2	148.344	-0.602203	0.309953	-1.94288	0.0520303	0.279249	0.554009	NS
PMF1-BGLAP	212.294	-0.602109	0.266082	-2.26287	0.0236438	0.161546	0.791704	NS
CASP4LP	56.2613	-0.601144	0.485759	-1.23754	0.215888	0.645413	0.190162	NS
SEMA3A	2818.68	-0.601048	0.105965	-5.67212	1.41045e-08	4.83533e-07	6.31557	NS
MAP7D3	2772.3	-0.600768	0.106069	-5.66394	1.47933e-08	5.06342e-07	6.29556	NS
IFI44	628.368	-0.600752	0.165271	-3.63494	0.000278043	0.00426591	2.36999	NS
ADA2	331.106	-0.600596	0.214126	-2.80487	0.00503366	0.0492035	1.308	NS
AGER-3	19.1659	-0.600103	0.81958	-0.732207	0.464042	0.86923	0.0608653	NS
LOC100287036	14.6872	-0.598753	0.931244	-0.642961	0.52025	0.898006	0.046721	NS
KHDRBS3	2172.12	-0.59872	0.112062	-5.34277	9.15366e-08	2.76345e-06	5.55855	NS
MROH6-2	132.159	-0.598645	0.328136	-1.82438	0.0680945	0.334044	0.476197	NS
ATP6V1G2-4	14.6849	-0.598433	0.932001	-0.642095	0.520812	0.898006	0.046721	NS
VWA5A	496.16	-0.598277	0.181029	-3.30487	0.000950211	0.0125382	1.90176	NS
LOC100240714	14.6875	-0.597923	0.93212	-0.641465	0.521221	0.898169	0.0466421	NS
ANXA2R-OT1	118.75	-0.597896	0.340133	-1.75783	0.0787758	0.367559	0.434673	NS
BCAT1	6866.75	-0.597681	0.0919853	-6.49757	8.16295e-11	3.6631e-09	8.43615	NS
MROH6	124.443	-0.597545	0.337196	-1.7721	0.0763778	0.360664	0.442898	NS
NR4A2	74.6807	-0.597363	0.424175	-1.40829	0.159044	0.552823	0.257414	NS
PCBP3	1486.49	-0.597149	0.123781	-4.82423	1.40547e-06	3.5965e-05	4.44412	NS
ALDH1A3	4128.93	-0.597145	0.0985401	-6.05991	1.36194e-09	5.3617e-08	7.2707	NS
HCAR2	24.9058	-0.596998	0.727176	-0.820982	0.411657	0.836988	0.0772807	NS
PILRA	90.6117	-0.596867	0.386916	-1.54263	0.122921	0.481799	0.317134	NS
TOGARAM2	10.2085	-0.596221	1.10926	-0.537494	0.590927	0.923377	0.0346211	NS
PDCD6-DT	10.2085	-0.596221	1.10926	-0.537494	0.590927	0.923377	0.0346211	NS
LOC124903290	30.6162	-0.596006	0.653005	-0.912713	0.361394	0.799973	0.0969246	NS
GRAMD1C	163.321	-0.595945	0.293373	-2.03136	0.0422186	0.242166	0.615886	NS
ODAD2P1	10.2111	-0.59549	1.1125	-0.535271	0.592462	0.923658	0.034489	NS
ABCB4	705.085	-0.594298	0.158613	-3.74683	0.000179083	0.00287913	2.54074	NS
TMEM184A	58.005	-0.594072	0.478618	-1.24122	0.214523	0.643185	0.191664	NS
LOC124900477	26.1619	-0.594002	0.725141	-0.819155	0.412698	0.837514	0.0770081	NS
C11orf65	15.9387	-0.593124	0.89886	-0.659862	0.509343	0.893071	0.049114	NS
IKBKE-AS1	21.6612	-0.592702	0.771442	-0.768304	0.442306	0.857061	0.0669884	NS
TBX21	21.6612	-0.592702	0.771442	-0.768304	0.442306	0.857061	0.0669884	NS
CYYR1-AS1	15.9462	-0.592467	0.916491	-0.646451	0.517987	0.896469	0.0474649	NS
LOC124906089	66.2201	-0.591774	0.449547	-1.31638	0.188046	0.604549	0.218568	NS
LOC124903928	27.3865	-0.591736	0.688583	-0.859354	0.390145	0.823991	0.0840773	NS
SNHG8	2290.73	-0.591167	0.110679	-5.34126	9.23009e-08	2.77483e-06	5.55676	NS
CASP4LP-2	56.0167	-0.590694	0.486662	-1.21377	0.224837	0.657891	0.181846	NS
PAM16	141.576	-0.590636	0.414231	-1.42586	0.153909	0.542257	0.265795	NS
LRRC18	11.4549	-0.589976	1.05049	-0.561617	0.574377	0.918446	0.0369465	NS
KLF4	955.486	-0.589912	0.155063	-3.80434	0.000142183	0.00234552	2.62976	NS
HIPK4	34.3553	-0.589784	0.616931	-0.955997	0.339074	0.780272	0.107754	NS
ARHGEF26	40.0829	-0.589659	0.572193	-1.03053	0.302763	0.745036	0.127822	NS
LOC101929470	11.4526	-0.589565	1.04921	-0.561911	0.574177	0.918446	0.0369465	NS
MFSD13A	62.9858	-0.58955	0.459965	-1.28173	0.199938	0.621262	0.206725	NS
LOC124902427	11.4503	-0.589154	1.05037	-0.560901	0.574865	0.918579	0.0368836	NS
RPL39P15	81.4078	-0.588614	0.406963	-1.44636	0.148077	0.531547	0.274458	NS
POU5F1P3	11.4529	-0.588502	1.05309	-0.558835	0.576274	0.918972	0.0366977	NS
PKD1L2	35.6113	-0.587846	0.608083	-0.96672	0.333684	0.775325	0.110516	NS
SPOCD1	762.855	-0.587492	0.153768	-3.82063	0.000133109	0.00221742	2.65415	NS
MX2	793.946	-0.587486	0.151594	-3.87539	0.000106454	0.00181894	2.74018	NS
LOC105373247	12.6889	-0.585992	1.01851	-0.575344	0.565059	0.917112	0.0375777	NS
DTNA	239.514	-0.585982	0.246554	-2.37668	0.017469	0.128771	0.890181	NS
PWAR5	86.3932	-0.585745	0.395319	-1.4817	0.13842	0.511052	0.291535	NS
EPB41L5	736.709	-0.585193	0.155626	-3.76025	0.000169742	0.00274537	2.5614	NS
MCOLN2	25.3928	-0.585181	0.717181	-0.815946	0.414531	0.838851	0.0763152	NS
LOC101448202	12.7061	-0.584746	1.00735	-0.58048	0.561591	0.916235	0.0379931	NS
SUGT1P4-STRA6LP	25.3911	-0.58403	0.715217	-0.816578	0.414169	0.838767	0.0763585	NS
IGSF3	374.461	-0.583568	0.203197	-2.87194	0.00407965	0.0416986	1.37988	NS
IL1RL2	105.319	-0.582861	0.360041	-1.61888	0.105474	0.43997	0.356577	NS
NOXRED1	19.6658	-0.582851	0.808754	-0.720677	0.471108	0.871919	0.0595237	NS
LINC00869	93.8578	-0.582684	0.385893	-1.50996	0.131053	0.497105	0.303552	NS
TACR2	26.6371	-0.582378	0.698138	-0.834187	0.404175	0.833183	0.0792598	NS
PAM16-2	141.085	-0.582276	0.414764	-1.40387	0.160356	0.555016	0.255695	NS
RPSAP19	2015.52	-0.582143	0.988245	-0.589068	0.555816	0.913029	0.0395153	NS
C17orf58	432.466	-0.581619	0.191463	-3.03777	0.0023834	0.0271064	1.56693	NS
HELB	61.4997	-0.58098	0.465297	-1.24862	0.211803	0.639604	0.194089	NS
MYO16	41.8314	-0.58028	0.560622	-1.03507	0.300638	0.743895	0.128488	NS
AGER-4	20.9121	-0.580232	0.784637	-0.739491	0.459609	0.866149	0.0624073	NS
AGER-7	20.9121	-0.580232	0.784637	-0.739491	0.459609	0.866149	0.0624073	NS
ZBED3	619.202	-0.580225	0.166025	-3.49481	0.000474392	0.00687134	2.16296	NS
GALNT4	619.556	-0.580175	0.17754	-3.26785	0.00108367	0.0139732	1.8547	NS
PLAC4	13.943	-0.580166	0.954286	-0.607958	0.543215	0.908688	0.0415854	NS
LOC105372432	34.8532	-0.579718	0.613575	-0.94482	0.344751	0.785501	0.104853	NS
GJC1	1574.78	-0.579041	0.121749	-4.756	1.97464e-06	4.86752e-05	4.31269	NS
PSMB9-7	50.0448	-0.578922	0.513982	-1.12635	0.260019	0.699295	0.155339	NS
PSMB9-4	50.0448	-0.578922	0.513982	-1.12635	0.260019	0.699295	0.155339	NS
PSMB9-5	50.0448	-0.578922	0.513982	-1.12635	0.260019	0.699295	0.155339	NS
PSMB9	50.0448	-0.578922	0.513982	-1.12635	0.260019	0.699295	0.155339	NS
GGCT	1178.19	-0.578853	0.132772	-4.35976	1.30206e-05	0.00027904	3.55433	NS
SLC15A2	22.1559	-0.578245	0.764576	-0.756295	0.449472	0.860989	0.0650025	NS
ETV1	1471.23	-0.577524	0.124114	-4.65318	3.26862e-06	7.74631e-05	4.11091	NS
C5orf63	89.8802	-0.57737	0.388242	-1.48714	0.136978	0.508083	0.294065	NS
LOC105376177	30.3811	-0.576939	0.655665	-0.87993	0.378897	0.815057	0.0888118	NS
LOC124901011	30.3839	-0.57629	0.657299	-0.876755	0.38062	0.81664	0.0879694	NS
SIGIRR	410.562	-0.575883	0.195563	-2.94474	0.00323225	0.0344971	1.46222	NS
MN1	3495.28	-0.575614	0.102242	-5.62994	1.80274e-08	6.06415e-07	6.21723	NS
CIITA	1764.55	-0.575435	0.544531	-1.05675	0.290624	0.732276	0.135325	NS
EIF4A1P4	38.6435	-0.574798	0.650067	-0.884213	0.376581	0.813039	0.0898888	NS
LINC02908	24.644	-0.573885	0.726119	-0.790346	0.429326	0.848429	0.0713847	NS
TPPP3	32.8646	-0.573479	0.630002	-0.910281	0.362674	0.800849	0.0964492	NS
GHR	274.88	-0.573142	0.231912	-2.47138	0.0134593	0.105318	0.977498	NS
RPL5P5	24.6469	-0.573087	0.725833	-0.789557	0.429786	0.848753	0.0712188	NS
TCF7L2	1988.82	-0.572959	0.120086	-4.77124	1.83096e-06	4.57102e-05	4.33999	NS
CA12	718.824	-0.572196	0.157011	-3.64431	0.000268115	0.00412832	2.38423	NS
PKD2L2-DT	25.8978	-0.571811	0.707433	-0.80829	0.418924	0.841525	0.0749331	NS
NREP	3638	-0.571649	0.101608	-5.626	1.84438e-08	6.18486e-07	6.20867	NS
SOCS2	420.537	-0.571362	0.193544	-2.95211	0.00315614	0.0338867	1.46997	NS
TNFSF13	83.1167	-0.570906	0.563259	-1.01358	0.310785	0.754511	0.122334	NS
TSPAN2	17.6824	-0.570758	0.852414	-0.669579	0.503126	0.889947	0.0506358	NS
EIF3LP3	17.6467	-0.570174	0.927039	-0.615048	0.538523	0.907482	0.042162	NS
SIGLEC5	46.0606	-0.56991	0.535287	-1.06468	0.28702	0.729145	0.137186	NS
TTC12	322.446	-0.569609	0.216455	-2.63154	0.0084999	0.0739399	1.13112	NS
LOC105373017	9.46179	-0.569446	1.15064	-0.494895	0.620674	0.932711	0.0302529	NS
ST8SIA1	290.832	-0.569031	0.226404	-2.51334	0.0119594	0.0970431	1.01304	NS
PTPDC1	424.522	-0.568906	0.192833	-2.95025	0.00317516	0.0340394	1.46802	NS
ZNF747-DT	18.9239	-0.568807	0.823173	-0.690993	0.48957	0.88118	0.0549352	NS
LINC03021	9.46437	-0.568665	1.15074	-0.494176	0.621182	0.932711	0.0302529	NS
LINC03021-2	9.46437	-0.568665	1.15074	-0.494176	0.621182	0.932711	0.0302529	NS
TRBC1-2	9.46437	-0.568665	1.15074	-0.494176	0.621182	0.932711	0.0302529	NS
AGER	18.9216	-0.568556	0.82367	-0.690271	0.490024	0.881301	0.054876	NS
LRRC37A4P	153.884	-0.568324	0.301385	-1.88571	0.0593339	0.302582	0.519157	NS
MREG	367.013	-0.568162	0.204808	-2.77412	0.00553514	0.0529968	1.27575	NS
B4GALT6	377.706	-0.568155	0.202684	-2.80316	0.0050604	0.0493975	1.30629	NS
SNORA24	9.45494	-0.567945	1.16048	-0.489405	0.624555	0.933695	0.029795	NS
PSMB9-3	48.5562	-0.567915	0.521403	-1.0892	0.276064	0.717216	0.14435	NS
ABCC2	29.6271	-0.567849	0.663441	-0.855915	0.392045	0.825044	0.0835229	NS
CPB1	39.0847	-0.567681	0.580271	-0.978304	0.327924	0.770134	0.113434	NS
CPA5	29.6274	-0.567437	0.66257	-0.856417	0.391767	0.824783	0.0836604	NS
TEX52	30.8806	-0.566751	0.651123	-0.870421	0.384071	0.820125	0.0861202	NS
RFESD	39.1002	-0.566525	0.590272	-0.95977	0.337171	0.779011	0.108457	NS
LOC441081	39.1028	-0.566328	0.594649	-0.952373	0.340908	0.781964	0.106813	NS
HLCS-AS1	20.1634	-0.566255	0.80119	-0.706768	0.479711	0.874963	0.0580104	NS
RRN3P1	72.4486	-0.566204	0.430831	-1.31421	0.188774	0.604835	0.218363	NS
LOC652549	29.6404	-0.566169	0.675089	-0.838658	0.401661	0.831737	0.080014	NS
RASSF9	93.8606	-0.565904	0.380702	-1.48648	0.137153	0.508207	0.29396	NS
[truncated: 19,496 more rows]

## Sheet: HIKHet2_Gen6vsGen1
gene_id	baseMean	log2FoldChange	lfcSE	stat	pvalue	padj	nlog10padj	SIGNIFICANCE
ACAN	277.781	-11.2326	2.389	-4.70181	2.57868e-06	7.16421e-05	4.14483	SIG
JMJD7-PLA2G4B	197.454	-10.7402	2.39291	-4.48833	7.17842e-06	0.000178441	3.7485	SIG
NRK	65.621	-9.15089	2.42016	-3.78111	0.000156131	0.00276932	2.55763	NS
TMEM186	55.351	-8.90548	2.44954	-3.63557	0.000277369	0.00459094	2.3381	NS
CORO7-PAM16	27.328	-7.88731	2.55718	-3.08438	0.00203976	0.0250305	1.60153	NS
CORO7-PAM16-2	27.1303	-7.87683	2.55739	-3.08003	0.00206982	0.0253397	1.5962	NS
CHRDL1	25.2553	-7.77331	2.48543	-3.12756	0.00176266	0.0222219	1.65322	NS
LOC124904752	22.083	-7.57962	2.50173	-3.02975	0.00244755	0.0290856	1.53632	NS
IL18	21.276	-7.52596	2.50518	-3.00416	0.00266319	0.0310131	1.50846	NS
MEOX2	21.276	-7.52596	2.50518	-3.00416	0.00266319	0.0310131	1.50846	NS
IGFBPL1	21.0783	-7.51248	2.50636	-2.99737	0.00272323	0.0316216	1.50002	NS
HSPE1-MOB4	20.3385	-7.46075	2.54543	-2.93104	0.0033783	0.0372475	1.4289	NS
SLC9A3-OT1	19.3129	-7.38619	2.52532	-2.92486	0.00344613	0.0379131	1.42121	NS
PDCD6-AHRR	19.1245	-7.37201	2.53448	-2.90868	0.00362954	0.0395877	1.40244	NS
LOC128125822	17.2758	-7.22559	2.54251	-2.84191	0.00448442	0.0469212	1.32863	NS
LOC105377950	15.7104	-7.08844	2.54951	-2.78032	0.0054306	0.0546038	1.26278	NS
C1QTNF9B	15.1104	-7.03228	2.55621	-2.75105	0.0059404	0.0589655	1.2294	NS
MYH8	14.322	-6.95493	2.56634	-2.71006	0.00672719	0.0650583	1.1867	NS
LINC00664	14.3104	-6.95383	2.56683	-2.70911	0.0067463	0.0651191	1.18629	NS
COMMD3-BMI1	14.1891	-6.94127	2.7153	-2.55636	0.0105774	0.0922754	1.03491	NS
LOC100130744	38.2919	-6.91948	1.55367	-4.45363	8.44296e-06	0.00020634	3.68542	SIG
FCRL3	13.5196	-6.87179	2.57679	-2.6668	0.00765774	0.0719339	1.14307	NS
SHOX-2	12.5265	-6.76172	2.59215	-2.60854	0.00909298	0.0819793	1.0863	NS
SHOX	12.5265	-6.76172	2.59215	-2.60854	0.00909298	0.0819793	1.0863	NS
ATP1A3	12.3288	-6.73876	2.5955	-2.59633	0.00942263	0.0840053	1.07569	NS
LINC02384	12.1288	-6.71517	2.59902	-2.58374	0.00977365	0.0866025	1.06247	NS
LOC124900954	11.5519	-6.64473	2.6216	-2.53461	0.0112573	0.0967927	1.01416	NS
LOC105378031	11.5403	-6.64336	2.61176	-2.54363	0.0109706	0.0948899	1.02278	NS
H19	831.954	-6.18284	0.276444	-22.3656	8.51585e-111	1.62708e-107	106.789	SIG
H19-2	831.754	-6.18248	0.276447	-22.3641	8.81281e-111	1.62708e-107	106.789	SIG
MIRLET7BHG	122.571	-5.77663	0.851179	-6.78662	1.14789e-11	7.00074e-10	9.15486	SIG
LOC107985004	171.325	-5.3574	0.485357	-11.0381	2.50341e-28	6.53205e-26	25.185	SIG
ZNF177	23.6315	-5.18998	4.67629	-1.10985	0.267064	0.714411	0.146052	NS
KLF14	25.798	-4.72213	1.07942	-4.37468	1.21612e-05	0.000285199	3.54485	SIG
CCDC180	134.043	-4.50655	0.480893	-9.37123	7.16925e-21	1.01818e-18	17.9922	SIG
LACTB2-AS1	14.543	-4.46865	1.39242	-3.20926	0.00133077	0.0174478	1.75826	NS
AJAP1	19.2375	-4.27822	1.1877	-3.6021	0.000315662	0.00510894	2.29167	NS
CD79B	16.0523	-4.00739	1.24718	-3.21316	0.00131284	0.0172685	1.76275	NS
LINC01139	16.7602	-3.63009	1.18341	-3.06749	0.00215867	0.0261891	1.58188	NS
SAA2	41.3267	-3.60524	0.703776	-5.12271	3.01182e-07	1.0011e-05	4.99952	SIG
SAA1	141.628	-3.57243	0.382088	-9.34976	8.78507e-21	1.22203e-18	17.9129	SIG
SAA1-2	141.428	-3.57022	0.382217	-9.34082	9.55953e-21	1.31179e-18	17.8821	SIG
LOC440982	12.073	-3.56704	1.356	-2.63057	0.0085242	0.0780514	1.10762	NS
EDA	74.7661	-3.52844	0.51959	-6.79083	1.11493e-11	6.84105e-10	9.16488	SIG
LOC105372430	160.967	-3.26919	2.73302	-1.19618	0.231625	0.672653	0.172209	NS
SORBS2	167.633	-3.2131	0.336076	-9.56064	1.17032e-21	1.84248e-19	18.7346	SIG
DLX1-2	70.1337	-3.19523	0.513263	-6.22533	4.8055e-10	2.36307e-08	7.62652	SIG
DLX1	70.1337	-3.19523	0.513263	-6.22533	4.8055e-10	2.36307e-08	7.62652	SIG
TRH	22.2808	-3.19225	0.903881	-3.53171	0.000412876	0.00640084	2.19376	NS
LRTOMT	228.004	-3.14215	0.34864	-9.01261	2.01209e-19	2.43236e-17	16.614	SIG
WNT2B	159.328	-3.10069	0.351544	-8.82019	1.14269e-18	1.28215e-16	15.8921	SIG
LOC112267855	17.0001	-3.00525	1.0081	-2.9811	0.00287214	0.032782	1.48436	NS
LOC124900778	33.991	-3.00484	0.716839	-4.19179	2.76756e-05	0.000603722	3.21916	SIG
GALNT18	220.28	-2.89877	0.327038	-8.8637	7.7405e-19	8.88145e-17	16.0515	SIG
ALDH1A1	85.1248	-2.85197	0.449474	-6.34514	2.2223e-10	1.14842e-08	7.9399	SIG
SHISA9	69.1174	-2.8397	0.497069	-5.71288	1.11079e-08	4.55737e-07	6.34129	SIG
NPTX1	27.9103	-2.82531	0.775672	-3.6424	0.000270104	0.00450385	2.34642	NS
HAAO	17.6928	-2.8234	1.14149	-2.47342	0.0133825	0.109945	0.958823	NS
MYH1	256.026	-2.79111	0.262026	-10.652	1.70603e-26	3.893e-24	23.4097	SIG
USH2A	14.8116	-2.77964	1.05183	-2.64268	0.00822538	0.075966	1.11938	NS
CLEC14A	60.538	-2.74797	0.52561	-5.22815	1.7121e-07	5.94377e-06	5.22594	SIG
LOC100132077	36.3149	-2.74775	0.676611	-4.06104	4.88539e-05	0.000999168	3.00036	SIG
STXBP2	216.611	-2.73696	0.294831	-9.28316	1.64532e-20	2.18397e-18	17.6608	SIG
LOC100652999	309.35	-2.73141	0.240196	-11.3716	5.79306e-30	1.68073e-27	26.7745	SIG
PTPRD	251.99	-2.71719	0.262122	-10.3661	3.53651e-25	7.1823e-23	22.1437	SIG
CDC42BPG	14.1988	-2.71448	1.23407	-2.19962	0.0278336	0.190865	0.719273	NS
ADAMDEC1	23.4208	-2.69237	0.832853	-3.23271	0.00122621	0.0162553	1.789	NS
GPR150	14.0116	-2.68752	1.0698	-2.51218	0.0119989	0.101251	0.9946	NS
LINC02086	107.292	-2.68551	0.394592	-6.80578	1.00503e-11	6.20397e-10	9.20733	SIG
CD70	22.8158	-2.64959	0.846392	-3.13045	0.00174541	0.0220327	1.65693	NS
ACAD11	1280.63	-2.64953	1.35781	-1.95133	0.0510177	0.291618	0.535185	NS
LHB	40.0485	-2.60653	0.634861	-4.10567	4.03138e-05	0.000843186	3.07408	SIG
PKNOX2	69.8877	-2.57532	0.481857	-5.34456	9.06357e-08	3.2753e-06	5.48475	SIG
RFLNA	412.234	-2.55533	0.206347	-12.3837	3.20394e-35	1.0667e-32	31.972	SIG
NTN4	289.043	-2.52932	0.24154	-10.4716	1.16643e-25	2.44216e-23	22.6122	SIG
KRT7-AS	63.622	-2.52548	0.586222	-4.30807	1.64688e-05	0.000375381	3.42553	SIG
RSPH9	73.932	-2.51856	0.780652	-3.22623	0.00125433	0.0165956	1.78001	NS
DLX2	44.1655	-2.51176	0.600503	-4.18277	2.87983e-05	0.000626194	3.20329	SIG
PDZD2	50.4858	-2.51151	0.56348	-4.45714	8.30617e-06	0.000203241	3.69199	SIG
LOC107985513	20.8392	-2.49594	0.866325	-2.88107	0.00396331	0.0424306	1.37232	NS
LOC102723739	82.6577	-2.43967	0.438524	-5.56337	2.64614e-08	1.02951e-06	5.98737	SIG
LINC01750	56.301	-2.43542	0.530415	-4.59153	4.40006e-06	0.000115902	3.93591	SIG
SCRG1	317.099	-2.43226	0.239196	-10.1685	2.74181e-24	5.25315e-22	21.2796	SIG
LINC01239	17.9351	-2.42128	0.942192	-2.56984	0.0101747	0.0897254	1.04708	NS
SERPINB2	100.708	-2.40416	0.396986	-6.05602	1.39532e-09	6.49942e-08	7.18713	SIG
KBTBD8	35.076	-2.3813	0.664242	-3.58499	0.000337094	0.00539908	2.26768	NS
TRPV2	1185.71	-2.37983	0.127783	-18.6239	2.05557e-77	2.19719e-74	73.6581	SIG
LGR5	27.0622	-2.36741	0.753428	-3.14218	0.00167693	0.0212988	1.67164	NS
RASIP1	171.49	-2.36197	0.305583	-7.72941	1.08048e-14	8.57164e-13	12.0669	SIG
LINC03061	32.5793	-2.35282	0.688037	-3.41962	0.000627086	0.00922193	2.03518	NS
MGP	484.952	-2.34609	0.187291	-12.5264	5.35079e-36	1.94052e-33	32.7121	SIG
KCNRG	11.43	-2.34219	1.14465	-2.04621	0.040736	0.250471	0.601242	NS
LOC124904334	11.4276	-2.34187	1.14411	-2.0469	0.0406681	0.250181	0.601746	NS
CRLF1	597.638	-2.34069	0.170458	-13.7318	6.55224e-43	3.32674e-40	39.478	SIG
LOC124901263	116.413	-2.33788	2.77243	-0.84326	0.399083	0.832454	0.0796399	NS
HM13-AS1	13.3395	-2.33732	1.27002	-1.84038	0.065712	0.344132	0.463275	NS
TMT1AP1	22.2359	-2.29608	0.853063	-2.69157	0.00711166	0.0677639	1.169	NS
MROH7-TTC4	12.9348	-2.28391	1.29008	-1.77037	0.0766662	0.37585	0.424985	NS
ANKRD2	25.6668	-2.27577	0.76766	-2.96456	0.00303121	0.0340868	1.46741	NS
WNT16	69.3962	-2.2687	0.472018	-4.80639	1.53677e-06	4.47139e-05	4.34956	SIG
SMPD3	52.0464	-2.23844	0.541738	-4.13196	3.59689e-05	0.000763315	3.1173	SIG
EFNA4	28.6172	-2.23422	0.818068	-2.73109	0.00631246	0.0617533	1.20934	NS
MARVELD3	17.8669	-2.23065	0.922647	-2.41766	0.0156207	0.124262	0.905662	NS
XIST	14.2414	-2.22439	1.01868	-2.1836	0.0289916	0.196329	0.707016	NS
PPP1R35-AS1	56.8879	-2.22037	0.617157	-3.59773	0.000321003	0.00517352	2.28621	NS
PDE10A	21.2622	-2.21617	0.837634	-2.64575	0.0081511	0.0755563	1.12173	NS
LAMB3	278.755	-2.1976	0.239427	-9.1786	4.36737e-20	5.57842e-18	17.2535	SIG
CILP	123.483	-2.18357	0.353451	-6.17785	6.49789e-10	3.16465e-08	7.49967	SIG
COL10A1	3673.61	-2.16627	0.085349	-25.3814	4.05087e-142	1.17527e-138	137.93	SIG
LOC105372485	17.0556	-2.14803	0.935549	-2.29601	0.0216751	0.159019	0.79855	NS
WWP1-AS1	13.4808	-2.12734	1.12762	-1.88657	0.059218	0.321223	0.493194	NS
RSPO4	13.4414	-2.12253	1.04169	-2.03759	0.0415905	0.254186	0.594848	NS
SERF2-C15ORF63	23.5447	-2.12059	0.938387	-2.25983	0.0238321	0.171027	0.766936	NS
PTGER3	286.831	-2.10927	0.235165	-8.96933	2.9833e-19	3.56399e-17	16.4481	SIG
HAS1	19.8783	-2.09723	0.85951	-2.44003	0.0146858	0.118168	0.927502	NS
LINC02739	13.2507	-2.09704	1.04526	-2.00623	0.0448313	0.26834	0.571314	NS
ANKRD26P1	13.2484	-2.09676	1.04478	-2.0069	0.0447608	0.267997	0.571869	NS
LOC105373058	11.5405	-2.08808	1.12021	-1.86401	0.0623206	0.332721	0.47792	NS
LOC124901474	14.7562	-2.07952	0.992654	-2.09491	0.0361793	0.230913	0.636551	NS
GPR19	14.7589	-2.07867	0.992809	-2.09373	0.0362842	0.231392	0.635652	NS
ZMAT1	129.182	-2.0744	0.343481	-6.03934	1.54742e-09	7.19143e-08	7.14318	SIG
CLIC6	161.909	-2.0744	0.307618	-6.74341	1.54707e-11	9.13357e-10	9.03936	SIG
PPBP	11.3342	-2.06253	1.34846	-1.52955	0.126129	0.497582	0.303136	NS
LINC00841	11.3497	-2.0582	1.12827	-1.82421	0.0681201	0.351308	0.454312	NS
LASP1NB	28.9082	-2.04198	0.712138	-2.8674	0.00413861	0.0440288	1.35626	NS
LIPG	51.0049	-2.02837	0.538183	-3.76893	0.00016395	0.00289034	2.53905	NS
SFRP4	287.686	-2.00363	0.232878	-8.6038	7.7117e-18	8.03164e-16	15.0952	SIG
MYL4	15.6668	-1.99735	0.956541	-2.08809	0.0367895	0.233414	0.631873	NS
GPR4	15.6668	-1.99735	0.956541	-2.08809	0.0367895	0.233414	0.631873	NS
PARGP1-AGAP4	77.8915	-1.98546	0.551892	-3.59755	0.000321228	0.00517352	2.28621	NS
FBXO43	18.4778	-1.96702	0.885716	-2.22082	0.0263632	0.183714	0.735857	NS
SRSF11P1	13.7581	-1.95477	1.03403	-1.89043	0.0587003	0.319182	0.495962	NS
PCDH19	22.8003	-1.94226	0.795001	-2.44309	0.014562	0.117395	0.930351	NS
LOC124901717	15.076	-1.9276	0.973474	-1.98012	0.0476895	0.279759	0.553216	NS
SULT1A4	15.0408	-1.92482	1.02006	-1.88696	0.0591653	0.321023	0.493464	NS
TVP23A	72.0843	-1.92116	0.463906	-4.14127	3.45389e-05	0.000733734	3.13446	SIG
CCDC144NL-AS1	55.5592	-1.92025	0.512749	-3.74501	0.000180386	0.00315543	2.50094	NS
TNFRSF11A	19.3791	-1.90763	0.862834	-2.21089	0.0270437	0.187195	0.727705	NS
CNTNAP2	32.7473	-1.90445	0.664012	-2.8681	0.00412944	0.0440004	1.35654	NS
NPHP3	846.96	-1.89223	0.220156	-8.59493	8.33124e-18	8.58879e-16	15.0661	SIG
LOC105376369	20.699	-1.89207	0.829302	-2.28152	0.0225176	0.163676	0.786015	NS
URAHP	14.6574	-1.87634	0.992999	-1.88957	0.0588161	0.319555	0.495455	NS
BORCS7-ASMT	36.4641	-1.87419	1.03613	-1.80883	0.0704779	0.358371	0.445667	NS
URGCP-MRPS24	14.671	-1.87149	1.26601	-1.47826	0.139338	0.524011	0.28066	NS
CACNA1H	18.9907	-1.87045	0.864681	-2.16317	0.0305279	0.203409	0.691629	NS
PALM	313.364	-1.86617	0.225801	-8.26466	1.4009e-16	1.3233e-14	13.8783	SIG
LOC105377929	11.6575	-1.86543	1.09376	-1.70552	0.0880978	0.405539	0.391968	NS
SLCO5A1	11.6552	-1.8651	1.09425	-1.70446	0.0882949	0.405803	0.391685	NS
LOC124901783	39.2997	-1.86271	0.60865	-3.0604	0.00221043	0.0266894	1.57366	NS
KRT7	682.278	-1.86242	0.162646	-11.4508	2.33113e-30	6.86129e-28	27.1636	SIG
HAPLN4	21.7999	-1.86098	0.809411	-2.29918	0.0214949	0.158339	0.800412	NS
ACSL6	15.9796	-1.85924	0.940263	-1.97736	0.0480011	0.281044	0.551226	NS
MMP3	4774.06	-1.8477	0.0786752	-23.4852	5.78418e-122	1.46839e-118	117.833	SIG
TRPM2	12.9658	-1.84378	1.03985	-1.77312	0.0762085	0.37475	0.426258	NS
INMT	383.546	-1.83224	0.201569	-9.0899	9.91302e-20	1.23511e-17	16.9083	SIG
CCR2	18.5984	-1.83022	0.881231	-2.07689	0.0378119	0.238123	0.623199	NS
LOC112268170	1457.56	-1.82988	1.06787	-1.71358	0.0866061	0.401756	0.396038	NS
LOC124903527	14.276	-1.82757	0.989895	-1.84623	0.0648592	0.34187	0.466139	NS
NHIP	143.832	-1.82323	0.320798	-5.68341	1.32033e-08	5.37365e-07	6.26973	SIG
GABRB3	68.3521	-1.82294	0.460143	-3.96169	7.44217e-05	0.0014547	2.83723	NS
LOC105372300	46.6963	-1.81038	0.788152	-2.297	0.0216188	0.158805	0.799137	NS
SWINGN	66.214	-1.80452	0.489138	-3.68917	0.000224985	0.00382041	2.41789	NS
GPR158	14.076	-1.80144	0.994684	-1.81107	0.0701301	0.357283	0.446988	NS
DHX9-AS1	12.5727	-1.78668	1.05296	-1.69682	0.0897306	0.409698	0.387536	NS
PAPLN-AS1	22.3243	-1.78508	0.794593	-2.24653	0.0246699	0.175366	0.756054	NS
RFPL1S	27.7496	-1.77469	0.713517	-2.48724	0.0128737	0.106628	0.972127	NS
KDR	13.8736	-1.77455	1.00015	-1.77428	0.0760166	0.37426	0.426827	NS
LOC105378030	13.8736	-1.77455	1.00015	-1.77428	0.0760166	0.37426	0.426827	NS
GIMAP8	24.9358	-1.77178	0.7516	-2.35735	0.018406	0.140318	0.852885	NS
RTN4RL1	42.9334	-1.77147	0.576281	-3.07396	0.00211238	0.0257351	1.58947	NS
ITGB2-AS1	194.591	-1.76448	0.277355	-6.36179	1.9942e-10	1.03317e-08	7.98583	SIG
LMTK3	12.3614	-1.76234	1.32693	-1.32813	0.184134	0.601553	0.220726	NS
G0S2	150.134	-1.76099	0.312808	-5.62962	1.80604e-08	7.14986e-07	6.1457	SIG
MARCKSL1P1	20.6114	-1.75699	0.825028	-2.12961	0.0332036	0.217246	0.663048	NS
LINC00547	16.492	-1.75691	0.918492	-1.91282	0.0557712	0.30829	0.511041	NS
CNTNAP2-2	16.492	-1.75691	0.918492	-1.91282	0.0557712	0.30829	0.511041	NS
CLEC12B	34.29	-1.75296	0.64308	-2.72589	0.00641293	0.0626124	1.20334	NS
LOC105374444	17.7976	-1.75016	0.885816	-1.97576	0.0481821	0.281415	0.550653	NS
ADGRG6	365.569	-1.73596	0.204983	-8.46878	2.4797e-17	2.43286e-15	14.6139	SIG
PTPRQ	32.5864	-1.73419	0.657944	-2.63577	0.00839464	0.0771085	1.1129	NS
EMCN	59.1401	-1.71545	0.491417	-3.49082	0.000481532	0.00731994	2.13549	NS
LOC107985871	30.8762	-1.71263	0.675887	-2.5339	0.0112802	0.0969078	1.01364	NS
CP	49.5909	-1.71	0.535097	-3.19568	0.00139503	0.0181778	1.74046	NS
LOC124905559	18.7201	-1.70449	0.868355	-1.96289	0.0496585	0.286754	0.54249	NS
GNG8	49.3913	-1.70208	0.536007	-3.17549	0.00149586	0.01935	1.71332	NS
L3MBTL4	33.2965	-1.69818	0.65003	-2.61246	0.00898925	0.0813559	1.08961	NS
LOC105378841	11.97	-1.69596	1.07066	-1.58404	0.113185	0.469501	0.328364	NS
INHBA	11864.7	-1.69128	0.06587	-25.6759	2.17043e-145	7.34653e-142	141.134	SIG
NECAB2	15.8967	-1.68777	0.931399	-1.81208	0.0699736	0.356937	0.447408	NS
TRAPPC3L	18.5104	-1.68416	0.864696	-1.94769	0.0514526	0.293361	0.532598	NS
TTLL1-AS1	17.1794	-1.68293	0.93573	-1.79852	0.0720946	0.362597	0.440575	NS
ANKRD1	296.473	-1.67793	0.226249	-7.41628	1.20459e-13	8.83177e-12	11.054	SIG
LOC124904417	18.3197	-1.66445	0.871132	-1.91068	0.0560461	0.309168	0.509806	NS
LOC124903459	15.699	-1.66405	0.936153	-1.77754	0.0754788	0.372515	0.428856	NS
LRRC46	20.7288	-1.64556	0.816552	-2.01525	0.0438785	0.264744	0.577174	NS
LOC105377642	15.5137	-1.63931	0.970713	-1.68877	0.0912643	0.414094	0.382901	NS
GDNF-AS1	112.184	-1.63669	0.359295	-4.55528	5.23152e-06	0.000134591	3.87098	SIG
LOC124901105	12.8755	-1.63502	1.03606	-1.5781	0.114542	0.471949	0.326105	NS
LOC105376095	11.5723	-1.63184	1.08424	-1.50506	0.13231	0.509399	0.292942	NS
PAPOLA-DT	11.5727	-1.63057	1.08492	-1.50295	0.132852	0.510071	0.29237	NS
DMD	430.867	-1.62034	0.188963	-8.57492	9.91565e-18	1.01705e-15	14.9927	SIG
ARHGAP11A-SCG5-2	162.263	-1.61894	0.31282	-5.17532	2.27525e-07	7.70135e-06	5.11343	SIG
ARHGAP11A-SCG5-4	162.263	-1.61894	0.31282	-5.17532	2.27525e-07	7.70135e-06	5.11343	SIG
PIK3CD-AS1	16.6095	-1.61851	0.90957	-1.77943	0.0751699	0.371713	0.429792	NS
LINC00612	15.2989	-1.61489	0.944829	-1.70919	0.0874165	0.40312	0.394565	NS
LINC02984	154.098	-1.61277	0.306402	-5.26357	1.41281e-07	4.97274e-06	5.3034	SIG
LOC124900693	20.3335	-1.60876	0.822703	-1.95545	0.0505296	0.289725	0.538014	NS
AOC3	60.9907	-1.60873	0.481198	-3.34319	0.000828224	0.0117052	1.93162	NS
SERPINF2-2	12.6828	-1.6049	1.03396	-1.5522	0.120615	0.486024	0.313342	NS
TPTEP1	26.4785	-1.59336	0.723505	-2.20228	0.0276453	0.190257	0.72066	NS
SPINT2	73.786	-1.57828	0.438159	-3.60206	0.000315708	0.00510894	2.29167	NS
AIF1L	22.3519	-1.56426	0.783637	-1.99616	0.0459166	0.272135	0.565216	NS
FBXW10B	45.8143	-1.55857	0.551819	-2.82442	0.00473664	0.0490048	1.30976	NS
KDM4A-AS1	21.0339	-1.55845	0.815087	-1.91201	0.055875	0.308695	0.51047	NS
FBXO32	2855.3	-1.5554	0.0897243	-17.3354	2.54483e-67	2.24709e-64	63.6484	SIG
LOC124906071	33.3357	-1.55335	0.646407	-2.40306	0.0162587	0.127884	0.893182	NS
HOGA1	33.3287	-1.55299	0.644667	-2.40897	0.0159974	0.126466	0.898026	NS
RNASEK-C17orf49	985.634	-1.54768	0.275289	-5.62202	1.88735e-08	7.45725e-07	6.12742	SIG
SERPINF2	12.2851	-1.5435	1.0465	-1.47492	0.140233	0.525511	0.279418	NS
PPP5D1P	18.4233	-1.54267	0.862717	-1.78815	0.073751	0.36738	0.434884	NS
HOXB9	80.9567	-1.54053	0.417137	-3.6931	0.00022154	0.00377512	2.42307	NS
LOC105372236	14.7082	-1.53896	0.962179	-1.59945	0.10972	0.461157	0.336152	NS
LOC100129697	14.7035	-1.53841	0.959406	-1.6035	0.108825	0.458817	0.338361	NS
IGFBP7	10826.3	-1.53404	0.0668211	-22.9574	1.24353e-116	2.80609e-113	112.552	SIG
C8G	17.1127	-1.5338	0.893722	-1.7162	0.0861261	0.40081	0.397061	NS
SERPINB7	794.052	-1.52962	0.143765	-10.6397	1.94707e-26	4.39368e-24	23.3572	SIG
LOC124903160	24.3934	-1.52933	0.768796	-1.98926	0.0466725	0.275705	0.559556	NS
GPX3	193.856	-1.52874	0.273302	-5.59362	2.22388e-08	8.71908e-07	6.05953	SIG
TLDC2	25.4486	-1.52449	1.12805	-1.35144	0.176555	0.591009	0.228406	NS
ST8SIA2	193.78	-1.51582	0.273197	-5.54845	2.88218e-08	1.1086e-06	5.95522	SIG
C11orf91	206.251	-1.51563	0.407654	-3.71793	0.000200861	0.00345996	2.46093	NS
RAB4B-EGLN2	240.884	-1.51214	1.49768	-1.00965	0.312663	0.761102	0.118557	NS
ADGRE4P	12.0874	-1.51196	1.0532	-1.43559	0.151118	0.544932	0.263658	NS
MAMDC2	19.338	-1.5118	0.838634	-1.80269	0.0714374	0.360811	0.44272	NS
SOX9	1227.42	-1.50527	0.120562	-12.4855	8.96095e-36	3.08454e-33	32.5108	SIG
SLC37A1	71.9219	-1.49591	0.441437	-3.38872	0.000702201	0.010143	1.99384	NS
SNORD3A	19.145	-1.49215	0.844071	-1.7678	0.0770935	0.376798	0.423892	NS
IFI44L	293.024	-1.49135	0.224336	-6.64787	2.97374e-11	1.6917e-09	8.77168	SIG
SLITRK4	19.1357	-1.4913	0.842549	-1.76998	0.07673	0.375858	0.424976	NS
LOC105373289	25.0762	-1.48794	0.740727	-2.00875	0.0445634	0.267322	0.572966	NS
CARMN	53.6847	-1.48681	0.509929	-2.91573	0.0035486	0.0389138	1.4099	NS
PI16	7556.15	-1.48662	0.070625	-21.0494	2.31377e-98	3.61464e-95	94.4419	SIG
LOC105373954	14.3035	-1.48469	0.969478	-1.53143	0.125664	0.497195	0.303473	NS
ARC	11.8874	-1.47937	1.0597	-1.39603	0.162705	0.566088	0.247116	NS
LAMP3	79.4853	-1.47552	0.419519	-3.51717	0.00043618	0.00668557	2.17486	NS
CPNE7	662.95	-1.47484	0.155102	-9.50887	1.92741e-21	2.87822e-19	18.5409	SIG
LOC101927759	15.4067	-1.47398	0.93802	-1.57137	0.116096	0.475168	0.323152	NS
LINC00323	18.933	-1.47125	0.849855	-1.73118	0.0834195	0.394003	0.4045	NS
LOC124902225	16.5219	-1.46513	0.903179	-1.62219	0.104762	0.448703	0.348041	NS
RARRES1	23.5625	-1.46314	0.771768	-1.89583	0.0579831	0.316694	0.49936	NS
PCDHGA3	472.555	-1.46276	0.203243	-7.19707	6.15183e-13	4.26408e-11	10.3702	SIG
SCGB2B2	20.0467	-1.46248	0.831819	-1.75818	0.0787176	0.381	0.419075	NS
NRCAM	431.214	-1.46186	0.187486	-7.79714	6.3326e-15	5.20683e-13	12.2834	SIG
CYSRT1	17.6251	-1.45705	0.877571	-1.66032	0.0968501	0.428059	0.368496	NS
CADPS2	99.844	-1.45601	0.375035	-3.88233	0.00010346	0.00194014	2.71217	NS
GAD1	97.4426	-1.45462	0.380575	-3.82216	0.000132285	0.00240302	2.61924	NS
HSD11B1	51.5888	-1.4523	0.517613	-2.80576	0.00501986	0.0512046	1.29069	NS
GCOM1	15.2229	-1.4502	0.947498	-1.53056	0.125879	0.497348	0.30334	NS
PSD2	23.3748	-1.44603	0.762264	-1.89702	0.0578252	0.316256	0.499961	NS
LOC107986637	31.5472	-1.44565	0.66128	-2.18614	0.0288057	0.195592	0.708649	NS
ARHGAP11A-SCG5	133.235	-1.44539	0.331495	-4.36021	1.29935e-05	0.000303666	3.5176	SIG
CES1	19.8555	-1.44429	0.8269	-1.74663	0.0807008	0.387734	0.411466	NS
MALRD1	19.8459	-1.44417	0.826491	-1.74735	0.0805761	0.38741	0.411829	NS
KCND3	1949.22	-1.44105	0.10124	-14.2341	5.63036e-46	3.36315e-43	42.4733	SIG
TM4SF1	62.8808	-1.43877	0.469577	-3.06396	0.00218425	0.0264535	1.57752	NS
DNAJC25-GNG10	187.722	-1.43763	3.0484	-0.471603	0.63721	0.936167	0.0286465	NS
TRIM29	12.7887	-1.43518	1.03314	-1.38914	0.164791	0.56962	0.244415	NS
LOC105375440	13.9058	-1.42918	0.980089	-1.45822	0.14478	0.535386	0.271333	NS
ST6GAL2	18.5403	-1.42911	0.852682	-1.67602	0.0937346	0.420511	0.376222	NS
LOC124902138	33.5567	-1.42607	0.638714	-2.23272	0.0255673	0.180169	0.744321	NS
SOBP	130.504	-1.42264	0.329093	-4.32292	1.53975e-05	0.000354946	3.44984	SIG
SMANTIS	15.0187	-1.4226	0.945454	-1.50467	0.132408	0.509456	0.292894	NS
LOC124906214	21.8743	-1.41519	0.792531	-1.78566	0.074155	0.368759	0.433257	NS
KCNAB1	112.669	-1.41364	0.353119	-4.00329	6.24675e-05	0.00124867	2.90355	NS
LOC124902037	11.4897	-1.41226	1.07362	-1.31542	0.188368	0.60907	0.215333	NS
MYH2	244.607	-1.4111	0.243974	-5.78381	7.30255e-09	3.08974e-07	6.51008	SIG
IL32	747.715	-1.40881	0.150239	-9.37714	6.77886e-21	9.69521e-19	18.0134	SIG
LOC124901091	19.4458	-1.40387	0.834207	-1.68288	0.0923977	0.417001	0.379863	NS
CDH13	6612.35	-1.4023	0.0723193	-19.3904	9.29855e-84	1.11085e-80	79.9543	SIG
LINC00941	60.5799	-1.40181	0.477601	-2.9351	0.00333445	0.0368842	1.43316	NS
RHPN1	27.4019	-1.40037	0.709388	-1.97405	0.0483765	0.281997	0.549755	NS
ITGA9-2	34.2696	-1.40029	0.632501	-2.2139	0.0268357	0.186072	0.730319	NS
ITGA9	34.2696	-1.40029	0.632501	-2.2139	0.0268357	0.186072	0.730319	NS
CCDC3	55.95	-1.39972	0.497233	-2.81502	0.00487737	0.0500276	1.30079	NS
LOC124901609	62.5979	-1.39355	0.46977	-2.96645	0.00301262	0.0339782	1.4688	NS
LOC124900583	15.9362	-1.39266	0.924591	-1.50625	0.132004	0.509186	0.293124	NS
LOC124900603	15.9265	-1.3925	0.916139	-1.51996	0.128521	0.502385	0.298963	NS
LOC105377785	15.9292	-1.39188	0.920691	-1.51178	0.13059	0.506621	0.295317	NS
ACTC1	167.932	-1.38736	0.290776	-4.77123	1.83103e-06	5.23752e-05	4.28087	SIG
LOC124905403	18.1449	-1.38626	0.859711	-1.61248	0.106858	0.454299	0.342658	NS
MFRP	43.0081	-1.3795	0.641876	-2.14917	0.0316213	0.20898	0.679895	NS
IGHM-2	54.2383	-1.37822	0.509975	-2.70252	0.00688159	0.0661232	1.17965	NS
IGHM	54.2383	-1.37822	0.509975	-2.70252	0.00688159	0.0661232	1.17965	NS
LOC124900766	11.2851	-1.37657	1.085	-1.26873	0.204538	0.634192	0.197779	NS
LOC112267932	23.6946	-1.37579	0.755635	-1.8207	0.0686518	0.352974	0.452257	NS
CGB7	60.907	-1.37487	0.479413	-2.86782	0.00413308	0.0440098	1.35645	NS
INHBA-AS1	25.908	-1.37309	0.722744	-1.89982	0.0574563	0.314616	0.50222	NS
OASL	27.0162	-1.37146	0.707737	-1.93782	0.0526458	0.297823	0.526042	NS
LOC102724467	13.5108	-1.37074	0.996955	-1.37493	0.169154	0.577368	0.238547	NS
TGFA	15.7288	-1.36754	0.920799	-1.48516	0.1375	0.520285	0.283758	NS
LOC105374848	16.8367	-1.36613	0.891704	-1.53204	0.125512	0.496692	0.303913	NS
ESM1	70.6668	-1.36448	0.442227	-3.08548	0.00203225	0.0249534	1.60287	NS
PMS2P5	19.0667	-1.3644	0.849293	-1.60651	0.108161	0.457234	0.339861	NS
LOC124905553	364.745	-1.35673	3.22439	-0.420773	0.673921	0.951647	0.0215243	NS
CALB2	101.532	-1.3536	0.370333	-3.6551	0.000257086	0.0043245	2.36406	NS
LINC01426	164.952	-1.35162	0.29284	-4.61555	3.92049e-06	0.000104216	3.98206	SIG
CALB2-2	101.332	-1.34964	0.370641	-3.64138	0.000271182	0.00450972	2.34585	NS
MYL12-AS1	82.1079	-1.34928	0.766474	-1.76037	0.0783444	0.379737	0.420518	NS
SYS1-DBNDD2	59.856	-1.34913	2.73407	-0.493453	0.621693	0.931342	0.0308908	NS
LOC105376845	13.3077	-1.34259	1.00232	-1.33949	0.180412	0.595134	0.225385	NS
PRR36	14.4183	-1.3422	0.960195	-1.39784	0.16216	0.565374	0.247664	NS
TLCD4	27.7287	-1.34204	0.698137	-1.92232	0.0545651	0.303773	0.517451	NS
CLEC4E	15.5288	-1.34187	0.925255	-1.45027	0.146983	0.538241	0.269024	NS
LOC105372296	13.3104	-1.34187	0.996849	-1.34611	0.178267	0.592417	0.227373	NS
NELL2	13.3104	-1.34187	0.996849	-1.34611	0.178267	0.592417	0.227373	NS
HAPLN3	304.024	-1.3353	0.219034	-6.0963	1.08555e-09	5.13902e-08	7.28912	SIG
MDFI	246.348	-1.33378	0.241758	-5.517	3.44832e-08	1.30171e-06	5.88549	SIG
INAFM1	142.284	-1.3277	0.409583	-3.24159	0.00118867	0.0158403	1.80024	NS
PGM5P4	23.0965	-1.32507	0.763512	-1.7355	0.0826524	0.392498	0.406163	NS
LOC124908009	21.984	-1.32363	0.780833	-1.69515	0.0900473	0.410775	0.386396	NS
RANBP3L	295.381	-1.32152	0.221923	-5.95488	2.60269e-09	1.16427e-07	6.93395	SIG
LINC02757	18.6551	-1.32064	0.846379	-1.56034	0.118679	0.48109	0.317773	NS
ZNF883	74.6257	-1.32038	0.429569	-3.07374	0.00211394	0.0257386	1.58941	NS
SLC16A8	54.872	-1.32008	0.500551	-2.63726	0.00835794	0.0769104	1.11401	NS
ANKRD20A5P	13.1197	-1.31262	1.00996	-1.29968	0.193712	0.619054	0.208272	NS
LMOD1	1406.02	-1.30815	0.113466	-11.529	9.42367e-31	2.81449e-28	27.5506	SIG
PLCH1	45.7864	-1.30692	0.545302	-2.39669	0.0165438	0.129552	0.887556	NS
LOC107986632	21.7863	-1.30534	0.783637	-1.66575	0.0957628	0.425765	0.37083	NS
TLR8	64.2484	-1.30479	0.461877	-2.82498	0.00472838	0.0489443	1.3103	NS
LINC01572	20.6762	-1.30296	0.804729	-1.61913	0.105419	0.44997	0.346816	NS
FNDC5	19.5679	-1.30123	0.825539	-1.57622	0.114976	0.47316	0.324992	NS
SLC4A11	230.364	-1.3004	0.2492	-5.2183	1.80569e-07	6.23885e-06	5.2049	SIG
LOC100506606	17.3445	-1.29637	0.878765	-1.47522	0.140154	0.525511	0.279418	NS
NKG7	22.6577	-1.29391	1.17489	-1.1013	0.270768	0.717904	0.143933	NS
HNRNPUL2-BSCL2	957.176	-1.29045	3.45335	-0.37368	0.708642	0.959706	0.0178619	NS
ARIH2OS	51.8772	-1.2887	0.522487	-2.46647	0.0136451	0.111471	0.952836	NS
LOC124905994	14.0206	-1.28562	0.970792	-1.3243	0.185403	0.603361	0.219423	NS
LOC107986776	12.9127	-1.28047	1.00876	-1.26935	0.204317	0.633737	0.198091	NS
IRF4	12.9127	-1.28047	1.00876	-1.26935	0.204317	0.633737	0.198091	NS
MYH4	61.2277	-1.27703	0.472621	-2.70202	0.00689186	0.0661782	1.17929	NS
POSTN	207012	-1.27663	0.0584138	-21.855	6.96732e-106	1.17916e-102	101.928	SIG
CES1-2	18.2601	-1.2764	0.853801	-1.49496	0.134924	0.514684	0.28846	NS
LOC107985534	198.625	-1.2761	0.267446	-4.77144	1.82913e-06	5.23752e-05	4.28087	SIG
PGBD3	26.7219	-1.27403	1.02619	-1.24151	0.214417	0.650716	0.186609	NS
RGS9	11.8026	-1.274	1.05537	-1.20716	0.22737	0.669032	0.174553	NS
KRT81	52.5641	-1.27374	0.510436	-2.4954	0.0125815	0.10472	0.979969	NS
LINC02298	17.1302	-1.2721	0.908606	-1.40006	0.161495	0.564081	0.248658	NS
TMEM217	97.3458	-1.26915	0.381279	-3.32866	0.000872638	0.0122477	1.91195	NS
ACAD9-DT	70.6257	-1.26911	0.440486	-2.88116	0.00396216	0.0424306	1.37232	NS
CELSR1	124.085	-1.26852	0.334795	-3.78893	0.000151297	0.00269462	2.5695	NS
LOC112268474	98.2029	-1.26241	0.448044	-2.81759	0.00483855	0.0497802	1.30294	NS
CD52	19.1702	-1.25941	0.832313	-1.51314	0.130244	0.506274	0.295615	NS
ADAP1	84.0486	-1.25737	0.404372	-3.10943	0.00187452	0.0234274	1.63028	NS
FLACC1	22.3076	-1.25503	0.786436	-1.59584	0.110524	0.462811	0.334596	NS
KCP	18.0597	-1.25467	0.857327	-1.46346	0.143341	0.532377	0.27378	NS
IL1B	22.2992	-1.25303	0.773762	-1.6194	0.105362	0.44982	0.346961	NS
KCNA7	26.5333	-1.25262	0.710643	-1.76265	0.0779589	0.378863	0.421518	NS
FLRT2-AS1	254.441	-1.24993	0.379556	-3.29313	0.000990785	0.0136512	1.86483	NS
LOC124904430	12.7344	-1.24945	1.06387	-1.17444	0.240218	0.684329	0.164735	NS
CPN2	97.4718	-1.24874	0.375963	-3.32144	0.000895546	0.0125087	1.90279	NS
LOC101927057	12.7127	-1.24859	1.01505	-1.23008	0.218667	0.657024	0.182419	NS
TBX6	28.5462	-1.24579	0.695002	-1.7925	0.0730522	0.365603	0.43699	NS
LINC01140	230.292	-1.24266	0.249419	-4.98222	6.28597e-07	1.98232e-05	4.70283	SIG
LOC124905978	15.8389	-1.24236	0.913599	-1.35985	0.173877	0.586653	0.231618	NS
LINC01204	15.844	-1.24204	0.913406	-1.35979	0.173896	0.586653	0.231618	NS
PILRB	89.7061	-1.24085	0.391356	-3.17064	0.00152104	0.0196276	1.70713	NS
LOC124904081	80.1513	-1.2387	0.420014	-2.94919	0.00318603	0.0355132	1.44961	NS
LOC105376217	14.721	-1.23535	0.966467	-1.27822	0.201173	0.629724	0.20085	NS
LOC107986556	30.6178	-1.23337	1.12008	-1.10115	0.270832	0.717966	0.143896	NS
LOC107984006	25.2273	-1.23309	0.729162	-1.69111	0.0908155	0.412888	0.384167	NS
LOC105369203	25.2277	-1.23256	0.727291	-1.69472	0.0901282	0.411047	0.386109	NS
LOC107987095	44.0026	-1.22573	0.554	-2.2125	0.026932	0.186676	0.728911	NS
LOC105370854	146.54	-1.22403	0.30899	-3.96139	7.45142e-05	0.0014551	2.83711	NS
HCAR3	23.0024	-1.22163	0.763125	-1.60083	0.109414	0.460061	0.337185	NS
TRAF3IP3	57.4235	-1.21849	0.486443	-2.5049	0.0122486	0.102792	0.98804	NS
GLT1D1	78.2233	-1.21654	0.418407	-2.90754	0.00364278	0.0396895	1.40132	NS
NLRC4	28.154	-1.21627	0.689458	-1.7641	0.0777148	0.378473	0.421965	NS
MS4A1	18.7679	-1.21588	0.840513	-1.44659	0.148011	0.540074	0.267547	NS
CFAP119	42.7291	-1.21488	0.587863	-2.06661	0.0387713	0.242279	0.615684	NS
LOC102723663	60.3756	-1.21216	0.478276	-2.53443	0.0112632	0.0968022	1.01411	NS
GABRR2	41.5818	-1.20966	0.569133	-2.12545	0.0335493	0.219155	0.659249	NS
C11orf96	1025.65	-1.20956	0.155234	-7.79183	6.60434e-15	5.38665e-13	12.2687	SIG
MMP23B	14.533	-1.20772	0.954248	-1.26562	0.205647	0.636564	0.196158	NS
LOC124907723	14.5357	-1.20709	0.949943	-1.27069	0.203837	0.63289	0.198672	NS
GDF10	344.575	-1.20651	0.205989	-5.85714	4.7091e-09	2.03917e-07	6.69055	SIG
LIMS2	708.525	-1.20573	0.153791	-7.84006	4.50338e-15	3.73303e-13	12.4279	SIG
LOC124902691	34.2114	-1.20425	0.626567	-1.92198	0.0546083	0.303847	0.517345	NS
PRMT5-AS1	68.6928	-1.20324	3.10783	-0.387164	0.698635	0.95722	0.018988	NS
GPAM	2289.1	-1.2013	0.0951788	-12.6215	1.60781e-36	6.04684e-34	33.2185	SIG
BCL11A	209.841	-1.19824	0.260073	-4.60732	4.07883e-06	0.000108001	3.96657	SIG
CORIN	29.9797	-1.19791	0.668008	-1.79326	0.0729321	0.365542	0.437062	NS
HSPA7	26.8526	-1.19668	0.706985	-1.69266	0.0905209	0.412102	0.384995	NS
LOC124904742	94.578	-1.19488	1.72882	-0.691151	0.489471	0.885267	0.0529257	NS
UNC13A	20.5955	-1.19008	0.801901	-1.48407	0.137791	0.520784	0.283343	NS
NR3C2	136.78	-1.18743	0.31826	-3.73099	0.000190731	0.0033164	2.47933	NS
ZNF571-AS1	55.5152	-1.18666	0.493994	-2.40218	0.0162978	0.128065	0.89257	NS
LOC107986558	52.3909	-1.18519	0.507835	-2.33381	0.0196056	0.147252	0.831938	NS
HES4	49.2604	-1.18272	0.524566	-2.25467	0.0241542	0.172424	0.763401	NS
LOC101930053	24.6254	-1.18264	0.73616	-1.60651	0.108163	0.457234	0.339861	NS
LINC02234	19.4699	-1.18264	0.858622	-1.37737	0.168398	0.575563	0.239907	NS
PEX5L	46.1361	-1.18079	0.540509	-2.18458	0.0289194	0.196097	0.707529	NS
RASL11B	114.647	-1.17824	0.351805	-3.34913	0.000810657	0.011505	1.93911	NS
LINC00106	18.348	-1.17705	1.23378	-0.954019	0.340074	0.786675	0.104205	NS
MCF2L	30.6921	-1.17652	0.659475	-1.78402	0.0744205	0.369266	0.432661	NS
KCNA6	16.368	-1.17622	0.909318	-1.29352	0.195832	0.621825	0.206332	NS
LOC100128653	89.8515	-1.17223	0.39042	-3.0025	0.00267775	0.0311469	1.50659	NS
ABCA4	13.2088	-1.17019	1.33609	-0.875834	0.38112	0.819673	0.0863593	NS
TCIM	51.9959	-1.16916	0.509535	-2.29457	0.021758	0.159467	0.797328	NS
LOC105374938	13.2302	-1.16498	0.994331	-1.17162	0.24135	0.685081	0.164258	NS
TIAM2	376.412	-1.16475	0.197396	-5.9006	3.62188e-09	1.5887e-07	6.79896	SIG
ABHD14A-ACY1	39.4613	-1.16242	2.63875	-0.44052	0.659561	0.94631	0.0239666	NS
HEIH	281.424	-1.16167	1.28982	-0.900644	0.367777	0.81002	0.0915044	NS
CPNE5	19.2823	-1.16085	0.832699	-1.39408	0.163293	0.567586	0.245969	NS
IL23A	17.2647	-1.16078	0.873382	-1.32907	0.183825	0.60116	0.22101	NS
CBLL1-AS1	38.568	-1.15992	0.589327	-1.96821	0.049044	0.284256	0.54629	NS
LOC124903633	21.301	-1.15901	0.788119	-1.47061	0.141397	0.527829	0.277507	NS
LOC124903222	29.3769	-1.15617	0.673887	-1.71568	0.0862212	0.401069	0.396781	NS
MMP1	62625.7	-1.15265	0.0578019	-19.9414	1.7805e-88	2.26001e-85	84.6459	SIG
HTR2A	459.043	-1.15192	0.1803	-6.38888	1.67108e-10	8.74687e-09	8.05815	SIG
CSTA	221.24	-1.1502	0.252523	-4.55481	5.24319e-06	0.000134619	3.87089	SIG
GNG3	12.127	-1.14956	1.04664	-1.09833	0.272061	0.719031	0.143252	NS
LOC107984315	12.1173	-1.14922	1.03444	-1.11096	0.266584	0.713636	0.146524	NS
PDE4DIPP5	18.1675	-1.14912	0.855243	-1.34362	0.179071	0.593429	0.226631	NS
INHA	32.3156	-1.14894	0.643709	-1.78488	0.0742804	0.368841	0.433161	NS
ARL11	32.3059	-1.14882	0.643474	-1.78534	0.074206	0.368786	0.433226	NS
LOC124906209	18.1702	-1.14863	0.852377	-1.34756	0.177801	0.592417	0.227373	NS
LINC00942	12.12	-1.14848	1.04029	-1.104	0.269592	0.716736	0.144641	NS
LOC124903288	388.023	-1.1416	3.26139	-0.350035	0.726313	0.964924	0.0155067	NS
SNORA52	15.0574	-1.13717	0.945035	-1.20331	0.228856	0.670415	0.173656	NS
RHOQ-AS1	15.0431	-1.13632	0.940174	-1.20862	0.226808	0.667992	0.175229	NS
MYLK	12545.2	-1.13545	0.0649577	-17.4799	2.03884e-68	1.88213e-65	64.7254	SIG
TUBB1	56.1521	-1.13451	0.490023	-2.31521	0.0206016	0.153428	0.814097	NS
PDZD7	13.0251	-1.13346	0.99963	-1.13388	0.256846	0.703747	0.152584	NS
ZNF630	39.0832	-1.13311	0.585177	-1.93636	0.052824	0.298498	0.525058	NS
LOC124902377	13.0279	-1.13277	0.99978	-1.13302	0.257205	0.704271	0.15226	NS
DOK2	37.0598	-1.13242	0.600484	-1.88584	0.059316	0.321364	0.493003	NS
LINC03011	31.0023	-1.12921	0.655176	-1.72353	0.0847931	0.397625	0.400527	NS
LOC105375721	19.9978	-1.12858	0.811214	-1.39122	0.164159	0.56883	0.245018	NS
KCNA1	39.9937	-1.12813	0.579292	-1.94743	0.0514829	0.293451	0.532465	NS
CPVL-AS2	28.9788	-1.12806	0.679967	-1.65899	0.0971177	0.428826	0.367719	NS
LOC101929444	242.852	-1.12754	0.24303	-4.63949	3.49276e-06	9.39528e-05	4.02709	SIG
LEF1	54.8489	-1.12287	0.496165	-2.2631	0.0236295	0.170027	0.769482	NS
BCL2L2-PABPN1	594.6	-1.12067	1.32949	-0.842934	0.399265	0.832684	0.0795196	NS
PRL	20.908	-1.1199	0.794353	-1.40983	0.158591	0.559036	0.25256	NS
LOC101927057-2	13.938	-1.11948	0.965815	-1.1591	0.246415	0.691031	0.160503	NS
TMEM202-AS1	13.9504	-1.11913	0.989466	-1.13104	0.258038	0.705179	0.1517	NS
LINC02470	25.8503	-1.11725	0.717269	-1.55765	0.119316	0.482418	0.316577	NS
LCDR	51.7106	-1.11708	0.50969	-2.19168	0.0284024	0.193636	0.713014	NS
LOC124900718	11.915	-1.11391	1.04275	-1.06824	0.285414	0.732099	0.13543	NS
LOC107984243	33.7335	-1.11226	0.628106	-1.77081	0.0765919	0.375726	0.425129	NS
DAPP1	16.8623	-1.11134	0.884826	-1.256	0.209115	0.642306	0.192258	NS
SLX1B	144.551	-1.10863	0.328623	-3.37356	0.00074204	0.0106352	1.97325	NS
LOC105374889	14.8458	-1.10755	0.937312	-1.18163	0.237353	0.680272	0.167317	NS
TMTC1	191.005	-1.10704	0.270447	-4.09336	4.25172e-05	0.000881103	3.05497	SIG
PRR33-2	42.5242	-1.10553	0.56077	-1.97146	0.0486716	0.282814	0.5485	NS
PRR33	42.5242	-1.10553	0.56077	-1.97146	0.0486716	0.282814	0.5485	NS
HLA-DPB1-3	27.6783	-1.10445	0.691715	-1.59668	0.110336	0.462529	0.334861	NS
CFI	68.1938	-1.1039	0.446256	-2.4737	0.0133721	0.10992	0.958925	NS
LY6S	27.6718	-1.10349	0.695456	-1.58672	0.112577	0.468126	0.329637	NS
LOC124902495	32.6002	-1.10306	0.659769	-1.67189	0.0945462	0.422566	0.374106	NS
LCNL1	58.2636	-1.10301	0.485229	-2.27318	0.0230153	0.166518	0.778538	NS
ARHGAP11A-SCG5-3	231.713	-1.10258	0.382461	-2.88286	0.00394081	0.0422788	1.37388	NS
KCNH1	234.035	-1.10237	0.245476	-4.49076	7.09707e-06	0.000176852	3.75239	SIG
GABARAPL1-AS1	83.9607	-1.10224	0.406755	-2.70983	0.00673177	0.0650717	1.18661	NS
SLC3A1	439.146	-1.10072	0.826907	-1.33113	0.183145	0.600306	0.221627	NS
CPM	2406.42	-1.10051	0.0934265	-11.7794	4.98341e-32	1.55705e-29	28.8077	SIG
HDAC4-AS1	12.8279	-1.10017	1.00639	-1.09319	0.274311	0.720882	0.142136	NS
LOC124902941	20.708	-1.09962	0.797171	-1.3794	0.167771	0.574677	0.240576	NS
LOC102724830	20.713	-1.0994	0.798036	-1.37764	0.168316	0.575563	0.239907	NS
AMH	36.4593	-1.09839	0.606508	-1.811	0.0701407	0.357283	0.446988	NS
CD6	36.4667	-1.09838	0.604517	-1.81696	0.0692233	0.354299	0.450631	NS
CCR3	15.7587	-1.09676	0.909362	-1.20607	0.22779	0.669781	0.174067	NS
LOC100289561	93.5282	-1.09645	0.437483	-2.50627	0.0122011	0.102519	0.989195	NS
LINC02680	42.3219	-1.09546	0.561976	-1.94931	0.0512589	0.292503	0.53387	NS
MIR137HG	26.5728	-1.09486	0.706411	-1.54989	0.121168	0.487399	0.312115	NS
TNK1	18.6849	-1.09394	0.837993	-1.30543	0.191746	0.615095	0.211058	NS
TNK1-2	18.6849	-1.09394	0.837993	-1.30543	0.191746	0.615095	0.211058	NS
LOC124904537	13.7403	-1.08926	0.9716	-1.1211	0.262245	0.708046	0.149938	NS
NLRP6	60.8161	-1.08833	0.470803	-2.31165	0.0207968	0.154372	0.811431	NS
LOC107985224	13.7334	-1.0883	0.974814	-1.11642	0.264242	0.710794	0.148256	NS
CARD11	30.4073	-1.08782	0.660639	-1.64662	0.099636	0.434883	0.361628	NS
LOC124902113	16.6693	-1.0869	0.885609	-1.22729	0.219713	0.65901	0.181108	NS
SRP54-AS1	13.764	-1.0847	1.33191	-0.814391	0.415421	0.841929	0.0747243	NS
CLEC2A	283.013	-1.08429	0.226923	-4.77822	1.76856e-06	5.10194e-05	4.29226	SIG
USP32P3	187.032	-1.08424	0.275269	-3.93885	8.18733e-05	0.00157907	2.8016	NS
COL11A2-2	25.4507	-1.08377	0.722376	-1.50028	0.133542	0.511481	0.29117	NS
NCF1	139.906	-1.08277	0.314143	-3.44675	0.000567384	0.00844934	2.07318	NS
ELOVL2	257.311	-1.0827	0.23457	-4.61568	3.91818e-06	0.000104216	3.98206	SIG
LOC105369194	41.0182	-1.07916	0.570957	-1.89009	0.0587462	0.319312	0.495785	NS
GTF2A1-AS1	17.5771	-1.07858	0.86216	-1.25103	0.210925	0.645522	0.190089	NS
CSDC2	549.688	-1.07827	0.165706	-6.50715	7.65915e-11	4.14799e-09	8.38216	SIG
ATP1B1	1067.19	-1.07646	0.12626	-8.52576	1.51813e-17	1.52632e-15	14.8164	SIG
TNFRSF11B	6649.11	-1.07586	0.0719682	-14.9492	1.57709e-50	1.0332e-47	46.9858	SIG
M1AP	27.2806	-1.07375	0.695831	-1.54312	0.122801	0.491094	0.308836	NS
MARCHF3	177.207	-1.07246	0.279877	-3.83188	0.000127166	0.00232042	2.63443	NS
LOC124901373	21.4235	-1.07195	0.785255	-1.3651	0.17222	0.58352	0.233944	NS
RBM44	15.5587	-1.06965	0.914122	-1.17014	0.241946	0.685712	0.163858	NS
LOC124901049	15.5591	-1.0688	0.918799	-1.16326	0.244725	0.689193	0.161659	NS
CDRT15P3-2	12.6174	-1.06858	1.04681	-1.02079	0.307354	0.755259	0.121904	NS
TDRD12	12.6274	-1.06786	1.01214	-1.05506	0.291399	0.738006	0.13194	NS
NR5A2	19.3974	-1.06479	0.823575	-1.29288	0.196051	0.621931	0.206258	NS
CCDC88C	77.5977	-1.06445	0.417409	-2.55013	0.0107681	0.0934572	1.02939	NS
CD8A	29.1013	-1.06441	0.673988	-1.57927	0.114273	0.471129	0.32686	NS
TMEM272	38.8002	-1.06434	0.585474	-1.8179	0.069079	0.353901	0.451118	NS
SMILR	19.4051	-1.06411	0.824317	-1.2909	0.196738	0.622999	0.205513	NS
PCDHGA7	810.44	-1.06281	0.142838	-7.44065	1.00191e-13	7.39923e-12	11.1308	SIG
RTL3	16.4693	-1.06123	0.89022	-1.1921	0.233224	0.674816	0.170814	NS
LOC124904691	93.8693	-1.05939	0.380178	-2.78657	0.00532689	0.0537426	1.26968	NS
TRPC4	442.25	-1.05934	0.182644	-5.80003	6.63013e-09	2.82881e-07	6.5484	SIG
B3GALT2	946.378	-1.05917	0.131434	-8.05856	7.71961e-16	6.78691e-14	13.1683	SIG
RSPH4A	13.5326	-1.05905	0.995604	-1.06372	0.287454	0.734142	0.13422	NS
MIR4649	74.4881	-1.05841	0.428047	-2.47264	0.013412	0.110143	0.958042	NS
IMPDH1P5	13.5426	-1.0584	0.97783	-1.0824	0.279075	0.725981	0.139075	NS
LINC02535	13.5403	-1.05808	0.977137	-1.08283	0.278883	0.725924	0.139109	NS
TES	733.874	-1.05754	0.146086	-7.23915	4.51498e-13	3.14023e-11	10.503	SIG
LOC101929018	17.3817	-1.05471	0.865998	-1.21792	0.223255	0.662469	0.178835	NS
PCDHAC2	39.5137	-1.05409	0.672504	-1.56741	0.117018	0.477403	0.321115	NS
NEBL	14.4528	-1.05045	0.948928	-1.10698	0.268301	0.715894	0.145151	NS
KRT17	14.4431	-1.05013	0.956624	-1.09775	0.272314	0.719264	0.143112	NS
GDF6	2443.65	-1.04685	0.0928556	-11.2739	1.76551e-29	4.97998e-27	26.3028	SIG
OXTR	1231.48	-1.04679	0.118543	-8.83049	1.04222e-18	1.17784e-16	15.9289	SIG
ZHX1-C8orf76	33.651	-1.04521	0.627682	-1.6652	0.0958735	0.426009	0.370581	NS
LINC01614	186.346	-1.04339	0.272926	-3.82299	0.000131846	0.00239718	2.6203	NS
LOC105372692	15.368	-1.04318	0.923613	-1.12945	0.258707	0.705668	0.1514	NS
GALNT3	11.5242	-1.04289	1.05741	-0.986266	0.324003	0.772139	0.112304	NS
RIMS3	30.722	-1.04231	0.655757	-1.58947	0.111953	0.46687	0.330804	NS
FAM180B	23.0415	-1.04231	0.754597	-1.38128	0.167193	0.573707	0.24131	NS
FAM180B-2	23.0415	-1.04231	0.754597	-1.38128	0.167193	0.573707	0.24131	NS
SMIM18	11.5196	-1.04212	1.05569	-0.987145	0.323572	0.771655	0.112577	NS
APCDD1L-DT	26.881	-1.04174	0.70199	-1.48398	0.137815	0.520784	0.283343	NS
MYH15	46.0912	-1.04174	0.544294	-1.91392	0.0556301	0.307799	0.511732	NS
PENK	146.825	-1.04154	0.30625	-3.40093	0.000671564	0.00976292	2.01042	NS
LOC100130987	59.4376	-1.03892	0.477045	-2.17781	0.0294198	0.198172	0.702959	NS
LOC124903844	23.9493	-1.03795	0.740769	-1.40118	0.16116	0.56361	0.249022	NS
EPB41L4B	20.1103	-1.03723	0.806615	-1.28591	0.198476	0.625714	0.203624	NS
LOC124905468	20.1153	-1.03702	0.807192	-1.28473	0.198888	0.626454	0.203111	NS
PLAC8L1	16.2762	-1.03591	0.895446	-1.15686	0.247328	0.691584	0.160155	NS
LOC105378532	16.2688	-1.03589	0.894187	-1.15848	0.246669	0.691096	0.160462	NS
LOC105377310	16.2665	-1.03562	0.895014	-1.1571	0.247231	0.691422	0.160257	NS
RAB37	28.7013	-1.03481	0.677733	-1.52687	0.126792	0.499035	0.301869	NS
ZNRF2P2	78.4512	-1.03477	0.419965	-2.46394	0.013742	0.112038	0.950634	NS
SORBS1	45.8853	-1.03308	0.538817	-1.91731	0.0551985	0.306542	0.513509	NS
USP50	33.4506	-1.03283	0.629012	-1.64199	0.100593	0.437274	0.359246	NS
CAMK2A	59.228	-1.0316	0.475634	-2.16891	0.0300898	0.201282	0.696194	NS
LOC105376289	97.4092	-1.03113	0.374473	-2.75356	0.00589517	0.0586026	1.23208	NS
SLC28A3	38.2052	-1.03088	0.590256	-1.7465	0.0807239	0.387735	0.411465	NS
LEP	17.1817	-1.02992	0.86992	-1.18393	0.236441	0.679102	0.168065	NS
EML5	241.473	-1.0296	0.242066	-4.25339	2.1056e-05	0.000469404	3.32845	SIG
LIPC-AS1	13.3403	-1.0262	0.983111	-1.04383	0.296564	0.744675	0.128033	NS
TBC1D7-LOC100130357	31.4345	-1.02568	0.648565	-1.58145	0.113774	0.469833	0.328057	NS
GPR156	59.016	-1.02418	0.477089	-2.14673	0.0318149	0.210055	0.677668	NS
DIRC3	27.5907	-1.02312	0.690913	-1.48083	0.138653	0.522778	0.281683	NS
LOC124903346	14.2504	-1.02024	0.952898	-1.07067	0.284317	0.730448	0.136411	NS
CSF2RA	19.0047	-1.02018	0.828585	-1.23123	0.218238	0.656428	0.182813	NS
CSF2RA-2	19.0047	-1.02018	0.828585	-1.23123	0.218238	0.656428	0.182813	NS
CDS1	19.0001	-1.01971	0.828397	-1.23094	0.218346	0.656653	0.182664	NS
SULT1E1	14.2532	-1.01964	0.953048	-1.06987	0.284677	0.731001	0.136082	NS
LOC107985683	34.1611	-1.01724	0.622254	-1.63476	0.102098	0.442021	0.354558	NS
ISY1-RAB43	766.803	-1.01458	0.823174	-1.23253	0.217752	0.655945	0.183133	NS
LOC105370067	30.3266	-1.01444	0.659566	-1.53804	0.124038	0.493744	0.306498	NS
ITGB2	1452.49	-1.0141	0.111916	-9.06132	1.28882e-19	1.57679e-17	16.8022	SIG
RTN1	61.5537	-1.01316	0.467094	-2.16908	0.0300767	0.201282	0.696194	NS
JPH2	679.849	-1.01257	0.150753	-6.71677	1.85793e-11	1.08117e-09	8.96611	SIG
ROS1	20.8285	-1.01089	0.801158	-1.26178	0.207027	0.639079	0.194445	NS
MS4A7	16.0739	-1.00903	0.898763	-1.12268	0.261572	0.707662	0.150174	NS
SNORD2	16.0793	-1.00794	0.919382	-1.09632	0.272937	0.719353	0.143058	NS
CCR7	130.205	-1.00489	0.323946	-3.10202	0.00192206	0.0238704	1.62214	NS
LYPD6B	274.436	-1.00393	0.227158	-4.41951	9.89251e-06	0.000236919	3.6254	SIG
LOC105377663	28.2901	-1.00333	0.693836	-1.44607	0.148158	0.540074	0.267547	NS
AGAP9	59.259	-1.00323	0.630192	-1.59194	0.111397	0.465221	0.332341	NS
SRRM2-AS1	17.9058	-1.00258	0.867794	-1.15532	0.247958	0.692413	0.159635	NS
MEG9	305.257	-1.00206	0.217214	-4.61324	3.96438e-06	0.000105245	3.9778	SIG
PCDHGA1	153.492	-1.00078	0.309496	-3.2336	0.00122243	0.0162157	1.79006	NS
CYP2F2P	17.8853	-0.999588	0.85897	-1.16371	0.244543	0.68886	0.161869	NS
LRRC15	28605.4	-0.999362	0.0599544	-16.6687	2.21332e-62	1.79801e-59	58.7452	NS
LOC124909421	12.2348	-0.998816	1.02553	-0.973949	0.330082	0.77824	0.108886	NS
PRSS12	2578.3	-0.998355	0.0911849	-10.9487	6.74179e-28	1.64963e-25	24.7826	NS
GPM6B	171.211	-0.998349	0.288768	-3.45727	0.00054568	0.00817876	2.08731	NS
LOC107986197	47.0175	-0.99822	0.648828	-1.5385	0.123927	0.493545	0.306673	NS
PCOLCE2	517.139	-0.9975	0.170531	-5.84939	4.93393e-09	2.12746e-07	6.67214	NS
SYN1	26.2852	-0.993946	0.706463	-1.40693	0.159447	0.560471	0.251446	NS
FLJ39095	13.1426	-0.993945	0.989009	-1.00499	0.314901	0.763791	0.117026	NS
ZNF169	78.8607	-0.993894	0.413438	-2.40397	0.016218	0.127713	0.893766	NS
PRDM16	248.582	-0.992404	0.237783	-4.17356	2.99871e-05	0.000649262	3.18758	NS
LOC124909426	20.6185	-0.990417	0.796821	-1.24296	0.213882	0.650331	0.186865	NS
SIGLEC15	111.515	-0.990183	0.349003	-2.83718	0.00455142	0.0474755	1.32353	NS
ALDH2	1021.8	-0.988919	0.127091	-7.78119	7.18446e-15	5.81311e-13	12.2356	NS
TAF12-DT	14.9656	-0.986025	0.929332	-1.061	0.288688	0.735277	0.133549	NS
LINC02767	14.9633	-0.985725	0.928702	-1.0614	0.288508	0.735078	0.133666	NS
GJA9-MYCBP	14.9633	-0.985725	0.928702	-1.0614	0.288508	0.735078	0.133666	NS
PRAM1	29.9293	-0.98544	0.664317	-1.48339	0.137971	0.521022	0.283144	NS
LOC105373957	14.9715	-0.983982	0.963063	-1.02172	0.306912	0.754794	0.122172	NS
PCDHGA11	1919.95	-0.978747	0.106935	-9.15275	5.55035e-20	7.00137e-18	17.1548	NS
LY6S-2	26.0783	-0.976852	0.711218	-1.37349	0.1696	0.578501	0.237696	NS
WNT5A	6353.69	-0.976174	0.072481	-13.468	2.4129e-41	1.06529e-38	37.9725	NS
PODXL	2207.29	-0.975866	0.0957444	-10.1924	2.14387e-24	4.18652e-22	21.3781	NS
SLC8A1	511.806	-0.974982	0.170516	-5.71784	1.07887e-08	4.43538e-07	6.35307	NS
STYK1	18.6093	-0.974622	0.837089	-1.1643	0.244303	0.688435	0.162137	NS
SLFN12L	84.6418	-0.973945	0.4	-2.43486	0.0148974	0.119444	0.922835	NS
MEG3	8114.28	-0.969415	0.0701913	-13.811	2.1865e-43	1.16857e-40	39.9323	NS
LRIG1-2	1106.92	-0.966865	0.124164	-7.78701	6.8613e-15	5.57384e-13	12.2538	NS
HORMAD1	204.729	-0.965283	0.261946	-3.68504	0.000228664	0.00387641	2.41157	NS
SHC1P2	12.0344	-0.964081	1.03284	-0.933429	0.350598	0.7969	0.0985962	NS
HPX	12.9399	-0.961255	0.999662	-0.96158	0.336261	0.783463	0.105981	NS
LOC105373066	13.8527	-0.958843	0.963946	-0.994707	0.319879	0.768281	0.11448	NS
NTRK2	55.4164	-0.958541	0.490002	-1.9562	0.0504419	0.289385	0.538523	NS
KCNK6	771.984	-0.958113	0.142599	-6.71895	1.8304e-11	1.06821e-09	8.97135	NS
HTRA4	13.8559	-0.957297	0.972913	-0.98395	0.32514	0.773761	0.111393	NS
GPR75	29.5363	-0.956599	0.668968	-1.42996	0.152728	0.547625	0.261517	NS
ANKRD44	1303.78	-0.956402	0.115494	-8.28099	1.22153e-16	1.15926e-14	13.9358	NS
CDH5	74.7313	-0.956273	0.423401	-2.25855	0.0239112	0.171523	0.765677	NS
MIR29B2CHG	44.2953	-0.956041	0.549822	-1.73882	0.0820666	0.391422	0.407355	NS
AATK	61.7817	-0.955145	0.464839	-2.05479	0.0398996	0.247049	0.607216	NS
LOC124904656	13.8814	-0.954254	1.33905	-0.712634	0.476073	0.876887	0.0570563	NS
ATF7IP2	32.2602	-0.953852	0.638702	-1.49342	0.135327	0.515929	0.28741	NS
LRIG1	2126.57	-0.953261	0.0972924	-9.7979	1.14952e-22	1.96181e-20	19.7073	NS
KCNS1	19.3148	-0.949769	0.820113	-1.1581	0.246825	0.691126	0.160443	NS
LOC105371543	20.2277	-0.948638	0.801551	-1.1835	0.23661	0.679199	0.168003	NS
MGAT4A	41.3637	-0.947891	0.565419	-1.67644	0.0936523	0.420328	0.376412	NS
SORT1	1852.98	-0.945774	0.101591	-9.3096	1.28309e-20	1.74887e-18	17.7572	NS
MIR503HG	1131.83	-0.945065	0.122217	-7.73265	1.05333e-14	8.38907e-13	12.0763	NS
SIPA1L1-AS1	24.7769	-0.944703	0.726239	-1.30082	0.193322	0.618605	0.208586	NS
IGSF5	25.6875	-0.943817	0.713239	-1.32328	0.185741	0.603813	0.219097	NS
TRPM6	27.5105	-0.942856	0.689861	-1.36673	0.171709	0.582468	0.234728	NS
TSPAN2	111.846	-0.942427	0.348098	-2.70736	0.00678204	0.065402	1.18441	NS
IDI2-AS1	109.297	-0.941774	0.516557	-1.82318	0.0682767	0.351661	0.453876	NS
SALL4	34.791	-0.939366	0.61491	-1.52765	0.1266	0.498762	0.302107	NS
EXTL1	150.088	-0.93854	0.301742	-3.11041	0.0018683	0.0233641	1.63145	NS
IGFBP5	9363.17	-0.937911	0.0681422	-13.764	4.19446e-43	2.18424e-40	39.6607	NS
HK3	45.7125	-0.936552	0.538487	-1.73923	0.0819946	0.391358	0.407426	NS
CR1	133.51	-0.936501	0.319865	-2.9278	0.00341371	0.0375767	1.42508	NS
P2RY13	59.373	-0.93414	0.473553	-1.97262	0.0485387	0.28261	0.548812	NS
LSP1-2	240.186	-0.934016	0.241838	-3.86216	0.000112387	0.00207686	2.68259	NS
LSP1	240.186	-0.934016	0.241838	-3.86216	0.000112387	0.00207686	2.68259	NS
CHI3L1	1791.24	-0.930957	0.102677	-9.06685	1.2251e-19	1.50791e-17	16.8216	NS
SPDYA	11.8413	-0.92853	1.04892	-0.885221	0.376037	0.814653	0.0890272	NS
TRNK	11.844	-0.927824	1.04906	-0.884432	0.376463	0.814661	0.0890233	NS
SLC29A2	44.6158	-0.92768	0.549243	-1.68901	0.0912166	0.414089	0.382906	NS
TLE6	11.8417	-0.927439	1.04427	-0.88812	0.374476	0.813085	0.0898641	NS
PSG11-AS1	36.4159	-0.927313	0.60264	-1.53875	0.123865	0.493545	0.306673	NS
C10orf95	21.8604	-0.927282	0.778777	-1.19069	0.233776	0.675339	0.170478	NS
FAM124A	11.832	-0.92699	1.03917	-0.892052	0.372365	0.812509	0.0901716	NS
LOC124905312	19.1222	-0.92697	0.824777	-1.1239	0.261054	0.70737	0.150353	NS
ZNF257	34.5956	-0.926963	0.616631	-1.50327	0.132769	0.510062	0.292377	NS
KCNK9	21.8484	-0.926831	0.771353	-1.20157	0.229532	0.670732	0.173451	NS
LOC124905403-2	20.0277	-0.926831	0.804703	-1.15177	0.249416	0.693098	0.159205	NS
LOC124902383	18.207	-0.926831	0.842833	-1.09966	0.271479	0.718811	0.143385	NS
LOC105373383	14.5656	-0.926831	0.93901	-0.98703	0.323628	0.771699	0.112552	NS
PRADX	70.1026	-0.926498	0.438733	-2.11176	0.0347074	0.224339	0.649096	NS
LOC105374898	13.6555	-0.92636	0.969921	-0.955088	0.339533	0.786096	0.104524	NS
RN7SL608P	14.5618	-0.924413	0.962724	-0.960206	0.336952	0.783674	0.105864	NS
MMP8	134.331	-0.920382	0.318165	-2.89278	0.00381845	0.0413154	1.38389	NS
BAMBI	128.865	-0.919936	0.324593	-2.83412	0.00459514	0.0478578	1.32005	NS
PLCB4	485.037	-0.917781	0.174306	-5.26535	1.39922e-07	4.93347e-06	5.30685	NS
ADAM19	1623.63	-0.917625	0.10632	-8.63077	6.0943e-18	6.41291e-16	15.1929	NS
TEK	385.814	-0.915429	0.193393	-4.73351	2.20674e-06	6.22454e-05	4.20589	NS
FMN1-3	570.512	-0.915321	0.162228	-5.64217	1.67916e-08	6.71605e-07	6.17289	NS
MFAP3L	1363.6	-0.914962	0.113363	-8.07112	6.96581e-16	6.17767e-14	13.2092	NS
GPSM3-7	37.1172	-0.914797	0.596405	-1.53385	0.125066	0.495797	0.304696	NS
GPSM3-5	37.1172	-0.914797	0.596405	-1.53385	0.125066	0.495797	0.304696	NS
GPSM3-4	37.1172	-0.914797	0.596405	-1.53385	0.125066	0.495797	0.304696	NS
GPSM3	37.1172	-0.914797	0.596405	-1.53385	0.125066	0.495797	0.304696	NS
GPSM3-6	37.1172	-0.914797	0.596405	-1.53385	0.125066	0.495797	0.304696	NS
LOC105372234	59.6827	-0.912325	0.472159	-1.93224	0.0533299	0.299938	0.522968	NS
NPFF	31.6733	-0.911669	0.666545	-1.36775	0.17139	0.581969	0.235101	NS
LOC124903219	27.1105	-0.910627	0.693975	-1.31219	0.189456	0.61162	0.213518	NS
LTB4R	152.635	-0.909514	0.299741	-3.03433	0.00241068	0.0287315	1.54164	NS
LTB4R-2	152.635	-0.909514	0.299741	-3.03433	0.00241068	0.0287315	1.54164	NS
WNT11	64.0466	-0.906517	0.456721	-1.98484	0.0471625	0.277877	0.556148	NS
TBC1D10C	102.782	-0.905517	0.361939	-2.50185	0.0123545	0.103425	0.985376	NS
HAS2	2383.06	-0.904815	0.0932851	-9.69946	3.03099e-22	4.93822e-20	19.3064	NS
LOC124903671	18.9245	-0.904012	0.829107	-1.09034	0.275562	0.722999	0.140862	NS
GPSM3-2	36.9195	-0.902983	0.597414	-1.51149	0.130665	0.506712	0.295239	NS
LOC124901653	18.007	-0.902457	0.846732	-1.06581	0.286509	0.733765	0.134443	NS
LOC107984089	17.0964	-0.901538	0.86884	-1.03763	0.299441	0.748157	0.126007	NS
TPM1	37512.6	-0.898212	0.0589991	-15.2242	2.44402e-52	1.83836e-49	48.7356	NS
LINC01354	30.5519	-0.898112	0.654461	-1.37229	0.169972	0.579181	0.237186	NS
MARCHF4	828.361	-0.897849	0.138312	-6.49147	8.50028e-11	4.56699e-09	8.34037	NS
GIMAP5	73.6579	-0.8973	0.425805	-2.1073	0.0350912	0.2261	0.6457	NS
LOC105372432	28.7524	-0.897288	0.686384	-1.30727	0.191122	0.61416	0.211719	NS
LINC00173	14.3629	-0.896872	0.947971	-0.946097	0.344099	0.789965	0.102392	NS
TIGD3	14.3679	-0.896616	0.944534	-0.949268	0.342484	0.789144	0.102844	NS
HLA-B-5	14651.1	-0.896561	0.0655208	-13.6836	1.27231e-42	6.30227e-40	39.2005	NS
MIR637	14.3532	-0.896499	0.96569	-0.92835	0.353226	0.799472	0.0971965	NS
LOC105369767	14.3656	-0.896298	0.944437	-0.949029	0.342606	0.789144	0.102844	NS
GALNT6	757.567	-0.895668	0.143467	-6.24304	4.29151e-10	2.152e-08	7.66716	NS
BANK1	167.839	-0.895644	0.285673	-3.1352	0.00171734	0.0217849	1.66185	NS
CGNL1	877.773	-0.895466	0.134898	-6.63808	3.17795e-11	1.7978e-09	8.74526	NS
TREX2	54.7114	-0.894937	0.500251	-1.78898	0.0736185	0.36723	0.435062	NS
PARP15	80.7342	-0.894136	0.407491	-2.19425	0.0282177	0.192889	0.714692	NS
CIDEB	51.1137	-0.893024	0.514315	-1.73634	0.0825042	0.392315	0.406365	NS
HLA-B-4	9972.2	-0.892478	0.0713481	-12.5088	6.6838e-36	2.34037e-33	32.6307	NS
SUGT1P4-STRA6LP	59.9982	-0.89173	0.485028	-1.83851	0.0659866	0.34477	0.46247	NS
PLS1	12.5426	-0.891518	1.00945	-0.883175	0.377142	0.815486	0.0885836	NS
PCDHAC2-2	41.0759	-0.888462	0.68396	-1.299	0.193945	0.619311	0.208091	NS
CLDN1	53.6214	-0.885734	0.49814	-1.77808	0.0753906	0.372346	0.429053	NS
LOC107986822	21.4511	-0.88559	0.779618	-1.13593	0.255987	0.702735	0.153208	NS
FOSB	41.0784	-0.884284	0.56598	-1.5624	0.118195	0.480153	0.318621	NS
PTGDS	977.552	-0.883568	0.129252	-6.83602	8.14208e-12	5.10363e-10	9.29212	NS
LOC105377399	18.7241	-0.881123	0.833592	-1.05702	0.290503	0.736925	0.132577	NS
LOC107984089-2	18.7148	-0.88014	0.831601	-1.05837	0.289888	0.73647	0.132845	NS
LOC107984089-3	18.7148	-0.88014	0.831601	-1.05837	0.289888	0.73647	0.132845	NS
MOV10L1	80.1457	-0.877847	0.408595	-2.14846	0.0316775	0.209284	0.679264	NS
LIMCH1	1728.93	-0.877488	0.10405	-8.43332	3.35989e-17	3.28058e-15	14.484	NS
LPAL2	17.812	-0.87746	0.853342	-1.02826	0.303826	0.751737	0.123934	NS
NOS3	34.7057	-0.876698	0.614591	-1.42647	0.153732	0.549188	0.260279	NS
CA5B	199.286	-0.876223	4.56352	-0.192006	0.847737	0.981817	0.0079695	NS
AMIGO2	903.043	-0.876137	0.133816	-6.54734	5.85715e-11	3.20628e-09	8.494	NS
HLA-B-6	4141.27	-0.873627	0.0822843	-10.6172	2.47955e-26	5.53376e-24	23.257	NS
TFPI2	490.568	-0.873586	0.173214	-5.04339	4.57344e-07	1.47901e-05	4.83003	NS
TFR2	15.9932	-0.872959	0.898303	-0.971787	0.331156	0.77904	0.10844	NS
ABCC9	1884.21	-0.872677	0.101025	-8.63825	5.7083e-18	6.03802e-16	15.2191	NS
LOC644656	55.9537	-0.872523	0.487215	-1.79084	0.0733192	0.366398	0.436047	NS
RAD9B	23.9769	-0.87217	0.737109	-1.18323	0.236717	0.679216	0.167992	NS
LOC102725035	15.9936	-0.872158	0.899886	-0.969188	0.332452	0.779739	0.108051	NS
LILRA2-4	15.9863	-0.872095	0.896477	-0.972803	0.330651	0.778573	0.1087	NS
FOXP1-DT	23.9746	-0.871978	0.738398	-1.18091	0.23764	0.680272	0.167317	NS
ZNF430-2	23.0907	-0.870632	0.766298	-1.13615	0.255893	0.702735	0.153208	NS
MIR503	69.2308	-0.870429	0.440206	-1.97732	0.0480054	0.281044	0.551226	NS
PSG4	793.379	-0.870282	0.140921	-6.17568	6.58775e-10	3.20073e-08	7.49475	NS
HLA-C-7	1234.01	-0.869343	0.120989	-7.18528	6.70719e-13	4.63321e-11	10.3341	NS
CDK15	196.01	-0.869145	0.265022	-3.27952	0.00103983	0.0141921	1.84795	NS
LOC124905542	22.1775	-0.869004	0.776871	-1.1186	0.263313	0.709139	0.149268	NS
ERI3-IT1	15.0785	-0.868692	0.922745	-0.941421	0.346489	0.792527	0.100986	NS
CD40	57.5744	-0.86649	0.480392	-1.80372	0.0712759	0.360404	0.44321	NS
LRRC17	113.338	-0.865463	0.344824	-2.50987	0.0120776	0.101735	0.992529	NS
GRIK2	863.05	-0.864764	0.13633	-6.34316	2.25106e-10	1.16033e-08	7.93542	NS
PJVK	139.837	-0.864523	0.312393	-2.76742	0.00565016	0.0564988	1.24796	NS
ASPN	644.154	-0.86384	0.15517	-5.56704	2.59104e-08	1.01001e-06	5.99568	NS
LOC105378035	48.6694	-0.863825	0.521965	-1.65495	0.0979352	0.430419	0.366108	NS
SGCG	691.003	-0.863776	0.150539	-5.73789	9.5863e-09	3.98951e-07	6.39908	NS
CLEC12A-AS1	54.0038	-0.862756	0.548374	-1.5733	0.11565	0.47462	0.323654	NS
HLA-B	2412.62	-0.862755	0.18888	-4.56775	4.92998e-06	0.000128198	3.89212	NS
TPM2	23599.6	-0.862304	0.0620879	-13.8884	7.44544e-44	4.08674e-41	40.3886	NS
LOC112268251	13.2601	-0.861109	0.98188	-0.877	0.380487	0.819228	0.0865951	NS
LOC124903575	26.5155	-0.860759	0.70215	-1.22589	0.22024	0.659712	0.180646	NS
GPSM3-3	32.6827	-0.860178	0.633095	-1.35869	0.174245	0.587247	0.231179	NS
TM6SF2	84.8051	-0.860112	0.39688	-2.16719	0.0302206	0.201825	0.695025	NS
NEFH	116.577	-0.859669	0.340181	-2.5271	0.011501	0.0980168	1.0087	NS
LDLR-AS1	12.3928	-0.859355	1.26891	-0.677236	0.498256	0.889328	0.0509378	NS
LGMN	4439.8	-0.859244	0.0783626	-10.965	5.63102e-28	1.41186e-25	24.8502	NS
ECMXP	25.598	-0.858134	0.715654	-1.19909	0.230493	0.671507	0.172949	NS
LOC101927157	12.3638	-0.858029	1.04711	-0.819428	0.412542	0.840518	0.0754531	NS
BHLHE41	438.482	-0.857471	0.182825	-4.69011	2.73054e-06	7.52437e-05	4.12353	NS
INTU	337.019	-0.857173	0.205499	-4.17118	3.03027e-05	0.000654004	3.18442	NS
ATP8	13756.6	-0.857069	0.616771	-1.38961	0.164648	0.56962	0.244415	NS
LOC124901275	12.3472	-0.856441	1.01459	-0.844125	0.3986	0.832454	0.0796399	NS
MT1F	12.3449	-0.856068	1.01525	-0.843205	0.399114	0.832454	0.0796399	NS
VEGFD	17.648	-0.853959	0.953201	-0.895886	0.370314	0.812093	0.0903943	NS
RAB44	23.7815	-0.853842	0.738787	-1.15574	0.247789	0.692209	0.159763	NS
ACOT12	22.8756	-0.851644	0.755523	-1.12722	0.259648	0.706276	0.151026	NS
LOC124901706	63.3741	-0.85129	0.462116	-1.84216	0.0654522	0.343392	0.46421	NS
FOXD4L1	11.4343	-0.851034	1.05381	-0.807576	0.419335	0.844635	0.0733311	NS
STAB1	57.1794	-0.850833	0.481039	-1.76874	0.0769375	0.376415	0.424333	NS
PLA2G2A	39.5724	-0.850119	0.575908	-1.47614	0.139907	0.525112	0.279748	NS
CD84	34.3189	-0.849971	0.629398	-1.35045	0.176871	0.591417	0.228106	NS
SNORD96A	16.7107	-0.849694	0.885614	-0.959441	0.337336	0.784043	0.10566	NS
DACT1	2320.06	-0.849295	0.0940955	-9.02589	1.78247e-19	2.16768e-17	16.664	NS
LOC124902637	28.1385	-0.849291	0.681638	-1.24596	0.212781	0.64827	0.188244	NS
SH3TC1	50.0989	-0.848911	0.513098	-1.65448	0.0980296	0.430733	0.365792	NS
CACNA2D2	16.6964	-0.848795	0.877752	-0.96701	0.333539	0.781154	0.107263	NS
DUOX1	33.4052	-0.848723	0.626914	-1.35381	0.175797	0.589735	0.229343	NS
HLA-B-3	5637.12	-0.848678	0.0857004	-9.90285	4.04566e-23	7.14464e-21	20.146	NS
RUNDC3A	16.6941	-0.848517	0.879101	-0.96521	0.334439	0.78126	0.107204	NS
AUNIP	38.6619	-0.848493	0.583077	-1.4552	0.145614	0.536321	0.270575	NS
MRPS9-AS1	25.3642	-0.846877	1.18376	-0.715415	0.474353	0.875361	0.0578128	NS
OTUB2-2	37.7541	-0.846573	0.589501	-1.43608	0.150979	0.544731	0.263818	NS
OTUB2	37.7541	-0.846573	0.589501	-1.43608	0.150979	0.544731	0.263818	NS
ATP6	39470	-0.845767	0.0959655	-8.81324	1.21582e-18	1.35671e-16	15.8675	NS
CCDC162P	21.0549	-0.845196	0.786765	-1.07427	0.282703	0.728989	0.137279	NS
EDNRB	255.353	-0.84516	0.233694	-3.61652	0.000298589	0.00488248	2.31136	NS
TMCO1-AS1	15.7932	-0.844809	0.902069	-0.936523	0.349004	0.795399	0.0994152	NS
LOC101927241	21.0627	-0.844643	0.788845	-1.07073	0.284289	0.730448	0.136411	NS
LOC124904707	21.053	-0.844369	0.783381	-1.07785	0.2811	0.728071	0.137826	NS
PDGFB	42.1068	-0.843759	0.561787	-1.50192	0.133118	0.510573	0.291942	NS
TMEM191B	21.0635	-0.843416	0.802121	-1.05148	0.293037	0.739935	0.130807	NS
TRNV	46.4622	-0.843055	0.53288	-1.58207	0.113633	0.469785	0.328101	NS
ALOX12-AS1	71.9503	-0.84255	0.494172	-1.70497	0.0881991	0.405711	0.391784	NS
TRBC2-2	25.4073	-0.84128	0.715231	-1.17624	0.239501	0.683053	0.165546	NS
FAM83H-2	205.759	-0.840293	0.259033	-3.24396	0.0011788	0.0157502	1.80271	NS
FAM83H	205.759	-0.840293	0.259033	-3.24396	0.0011788	0.0157502	1.80271	NS
LDOC1	1034.18	-0.838665	0.126603	-6.62438	3.48705e-11	1.96718e-09	8.70616	NS
LINC00623	73.4897	-0.838565	0.426007	-1.96843	0.0490187	0.284191	0.54639	NS
LOC102723340	102.338	-0.838084	0.362731	-2.31048	0.0208616	0.154683	0.810557	NS
TTLL13	19.2342	-0.837538	0.822274	-1.01856	0.30841	0.756357	0.121273	NS
DISP2	43.7267	-0.837511	0.548129	-1.52794	0.126526	0.498756	0.302112	NS
SIK1	159.122	-0.837067	0.292952	-2.85735	0.00427188	0.0451863	1.34499	NS
RIMBP3	38.4642	-0.836966	0.584495	-1.43195	0.152158	0.546645	0.262294	NS
ADRB2	19.2323	-0.836633	0.818403	-1.02228	0.306651	0.754705	0.122222	NS
TAGAP	165.095	-0.835012	0.287517	-2.90422	0.00368169	0.040049	1.39741	NS
LINC00702	27.9543	-0.834891	0.693785	-1.20339	0.228827	0.670415	0.173656	NS
PTPN7	13.9702	-0.833887	0.95557	-0.872659	0.382849	0.821477	0.0854047	NS
IGFBP3	213155	-0.833794	0.0564583	-14.7683	2.34463e-49	1.44294e-46	45.8408	NS
F12	13.9679	-0.833555	0.955471	-0.872402	0.382989	0.821631	0.0853234	NS
LINC01836	13.9729	-0.833309	0.9594	-0.868573	0.385081	0.823284	0.0844503	NS
MFSD2A	155.274	-0.831996	0.296121	-2.80965	0.00495954	0.0506656	1.29529	NS
MIR23AHG	522.419	-0.831357	0.16828	-4.94032	7.79957e-07	2.41098e-05	4.61781	NS
MIR23AHG-2	522.419	-0.831357	0.16828	-4.94032	7.79957e-07	2.41098e-05	4.61781	NS
HOXA10-HOXA9	22.7081	-0.831158	0.821157	-1.01218	0.311452	0.759702	0.119357	NS
INKA2	330.501	-0.831082	0.207066	-4.0136	5.97996e-05	0.00120483	2.91907	NS
HLA-B-2	4495.69	-0.830723	0.103974	-7.98969	1.35282e-15	1.16913e-13	12.9321	NS
RIMBP3C	22.6667	-0.830535	0.75872	-1.09465	0.273669	0.720373	0.142443	NS
FUOM	269.351	-0.830196	0.227862	-3.64342	0.000269038	0.00450074	2.34672	NS
LOC124903412	107.187	-0.829606	0.354438	-2.34062	0.0192517	0.145346	0.837595	NS
MMP25-AS1	136.768	-0.828964	0.316102	-2.62246	0.00872986	0.0795043	1.09961	NS
LOC105370941	34.8182	-0.827395	0.61338	-1.34891	0.177366	0.591704	0.227895	NS
LOC124902012	17.4116	-0.827295	0.858632	-0.963504	0.335295	0.782162	0.106704	NS
PLD4	17.4166	-0.827098	0.861944	-0.959573	0.33727	0.784039	0.105663	NS
SNORD5	13.0674	-0.827078	0.999128	-0.8278	0.407784	0.838322	0.0765892	NS
LOC100129203	17.4093	-0.827028	0.85899	-0.962791	0.335652	0.782636	0.10644	NS
LOC105377885	13.0601	-0.826987	0.987807	-0.837195	0.402483	0.834383	0.0786347	NS
LOC105371254	13.0577	-0.826631	0.988416	-0.836319	0.402975	0.834678	0.0784808	NS
ARVCF	401.139	-0.826322	0.189911	-4.3511	1.35458e-05	0.000314761	3.50202	NS
AP1G2-AS1	575.57	-0.824721	0.163705	-5.03786	4.70766e-07	1.51759e-05	4.81885	NS
LOC105369151	33.9103	-0.824702	0.620633	-1.32881	0.183911	0.601168	0.221004	NS
C16orf96	17.4596	-0.824372	1.29805	-0.635084	0.525374	0.897891	0.0467762	NS
EPHA2-AS1	29.5464	-0.824259	0.6701	-1.23005	0.218677	0.657024	0.182419	NS
LOC105375252	25.2068	-0.82399	0.717574	-1.1483	0.250844	0.695277	0.157842	NS
LOC105370185	20.8553	-0.823107	0.786643	-1.04635	0.295397	0.743491	0.128724	NS
CYP4F3	104.268	-0.822805	0.358876	-2.29273	0.0218638	0.160069	0.795692	NS
MND1	53.8555	-0.822257	0.4948	-1.6618	0.0965534	0.427491	0.369073	NS
LOC124901286	16.4964	-0.821682	0.882729	-0.930843	0.351935	0.798297	0.0978355	NS
NPTN-IT1	101.541	-0.820319	0.363281	-2.25808	0.0239406	0.171563	0.765577	NS
PSPN	12.1449	-0.819341	1.02305	-0.800882	0.4232	0.847777	0.0717183	NS
LOC105378593	19.9471	-0.818976	0.8058	-1.01635	0.309462	0.757469	0.120635	NS
LOC105375259	27.7381	-0.817518	0.684327	-1.19463	0.232232	0.673745	0.171504	NS
KPNB1-DT	415.994	-0.815778	0.954613	-0.854564	0.392793	0.828458	0.0817295	NS
LOC651337	15.5886	-0.815501	0.905945	-0.900166	0.368032	0.810405	0.0912979	NS
CFAP44	29.5389	-0.815414	0.99942	-0.815888	0.414564	0.841631	0.0748784	NS
KLRC4-KLRK1	15.5863	-0.815202	0.907479	-0.898314	0.369018	0.811696	0.0906066	NS
RGS18	26.8299	-0.814261	0.696078	-1.16978	0.242088	0.685712	0.163858	NS
LOC124902450	19.0346	-0.813297	0.822126	-0.989261	0.322536	0.770723	0.113102	NS
ASPN-2	725.859	-0.813087	0.147176	-5.52459	3.30247e-08	1.2513e-06	5.90264	NS
ITGB1-DT	19.0323	-0.813052	0.822025	-0.989083	0.322622	0.770749	0.113087	NS
FGF18	30.2689	-0.812554	0.655861	-1.23891	0.215378	0.652073	0.185704	NS
TOX2	391.681	-0.811957	0.191631	-4.23708	2.26448e-05	0.000502066	3.29924	NS
FIGNL2	105.488	-0.811878	0.356538	-2.27711	0.0227795	0.164989	0.782546	NS
LOC124901474-2	25.8937	-0.81185	0.77802	-1.04348	0.296725	0.744893	0.127906	NS
ADGRD1	2547.48	-0.811341	0.0911706	-8.89915	5.62752e-19	6.60632e-17	16.18	NS
SCARNA21	14.678	-0.809108	0.9329	-0.867304	0.385776	0.824013	0.084066	NS
LOC124906097	14.6757	-0.80879	0.933996	-0.865946	0.38652	0.824302	0.0839138	NS
SPECC1	1123.67	-0.807609	0.122414	-6.59734	4.18593e-11	2.3355e-09	8.63162	NS
SMIM5	21.5627	-0.807205	0.777499	-1.03821	0.299173	0.748092	0.126045	NS
LFNG	557.962	-0.805916	0.163307	-4.93498	8.01604e-07	2.47037e-05	4.60724	NS
LOC105374748	28.4529	-0.805657	0.676542	-1.19085	0.233714	0.675339	0.170478	NS
LOC100419928	38.784	-0.804679	0.582384	-1.3817	0.167065	0.5736	0.241391	NS
PEF1-AS1	115.373	-0.80305	0.35134	-2.28568	0.0222732	0.162306	0.789666	NS
LOC105274304	13.7795	-0.80266	0.972045	-0.825744	0.408949	0.839157	0.0761568	NS
LOC124904954	13.7698	-0.80222	0.965373	-0.830995	0.405976	0.837223	0.0771587	NS
LOC124903481	17.2116	-0.801164	0.862836	-0.928525	0.353135	0.799357	0.0972594	NS
ZMYND12	13.7679	-0.800961	0.96163	-0.83292	0.40489	0.836127	0.0777277	NS
LOC124907781	17.2093	-0.800892	0.86368	-0.927302	0.35377	0.799989	0.0969158	NS
LOC107984357	17.2019	-0.800814	0.870648	-0.919791	0.357682	0.802081	0.095782	NS
TTC23L	75.101	-0.80009	0.789754	-1.01309	0.311018	0.759281	0.119597	NS
HLA-C-6	427.653	-0.797375	0.213315	-3.73803	0.000185471	0.00323603	2.48999	NS
C1QTNF12	36.0353	-0.795878	0.614694	-1.29475	0.195405	0.621337	0.206673	NS
LZTS1	78.9844	-0.795706	0.41045	-1.93862	0.0525475	0.297627	0.526327	NS
TAGLN	26926.4	-0.792015	0.0601488	-13.1676	1.34804e-39	5.82495e-37	36.2347	NS
ADPGK-AS1	78.8865	-0.790466	0.487362	-1.62193	0.104819	0.448703	0.348041	NS
ACTA2-AS1	516.81	-0.789609	0.22669	-3.48321	0.000495438	0.00750885	2.12443	NS
KLHL30	18.8346	-0.789327	0.825608	-0.956056	0.339044	0.786096	0.104524	NS
LILRA2-3	18.8323	-0.789078	0.825922	-0.955391	0.33938	0.786096	0.104524	NS
MAP6	212.247	-0.788635	0.254723	-3.09605	0.00196119	0.0242274	1.61569	NS
LOC124902301	34.2278	-0.788194	0.617118	-1.27722	0.201526	0.629724	0.20085	NS
LOC124902141	34.2255	-0.788056	0.617029	-1.27718	0.201539	0.629724	0.20085	NS
FAM78B	15.3932	-0.786805	0.91056	-0.864089	0.387539	0.825719	0.0831677	NS
LOC100233156	182.034	-0.784841	0.282324	-2.77992	0.00543716	0.0546038	1.26278	NS
MCTP1	39.2899	-0.784031	0.576699	-1.35952	0.173983	0.586655	0.231617	NS
NDNF	1307.95	-0.783029	0.114906	-6.81451	9.45834e-12	5.85639e-10	9.23237	NS
FMN1-2	569.385	-0.782897	0.162015	-4.83225	1.34996e-06	3.97338e-05	4.40084	NS
FMN1-4	569.385	-0.782897	0.162015	-4.83225	1.34996e-06	3.97338e-05	4.40084	NS
DRP2	23.8967	-0.782244	0.735352	-1.06377	0.287434	0.734142	0.13422	NS
VWA8	2183.77	-0.78205	0.0957007	-8.17183	3.03737e-16	2.77865e-14	13.5562	NS
GOLGA8H	11.9472	-0.782048	1.02914	-0.759902	0.447313	0.861557	0.0647159	NS
LINC01638	50.3385	-0.781355	0.512154	-1.52563	0.127103	0.499163	0.301758	NS
MIR2861	11.9425	-0.781261	1.03559	-0.754415	0.4506	0.863095	0.0639413	NS
C1orf162	23.9048	-0.781231	0.749866	-1.04183	0.297492	0.74562	0.127483	NS
LINC01547	403.398	-0.780395	0.190788	-4.09037	4.30685e-05	0.000891618	3.04982	NS
LOC124905972	20.4549	-0.779778	0.794879	-0.981002	0.326592	0.775489	0.110424	NS
KIF5A	34.9379	-0.778914	0.610937	-1.27495	0.202327	0.630902	0.200038	NS
SLC25A53	20.4727	-0.778898	0.81591	-0.954638	0.339761	0.786268	0.104429	NS
LINC01679	49.416	-0.778623	0.515816	-1.5095	0.131172	0.507521	0.294546	NS
SUSD3	28.9634	-0.777968	0.669286	-1.16239	0.245079	0.689402	0.161527	NS
ID3-2	1154.86	-0.777481	0.120427	-6.45605	1.07469e-10	5.72856e-09	8.24195	NS
ID3	1155.18	-0.776414	0.120412	-6.44799	1.13346e-10	6.02603e-09	8.21997	NS
GARIN1A	133.539	-0.775636	0.329719	-2.35241	0.018652	0.141648	0.848791	NS
LILRA2	17.0116	-0.774551	0.867369	-0.892989	0.371863	0.812509	0.0901716	NS
AOAH	62.0834	-0.77407	0.461185	-1.67844	0.0932619	0.419039	0.377746	NS
LOC105378460	53.588	-0.773631	0.501869	-1.5415	0.123196	0.491838	0.308178	NS
RSC1A1	16.9807	-0.772414	0.945064	-0.817314	0.413749	0.840789	0.0753128	NS
SDC1	5745.25	-0.771347	0.0736517	-10.4729	1.15072e-25	2.43438e-23	22.6136	NS
TLL1	55.1959	-0.770597	0.488349	-1.57796	0.114574	0.471985	0.326072	NS
ITGAM	98.4443	-0.769338	0.36827	-2.08906	0.0367021	0.233414	0.631874	NS
RPL22P24	13.5775	-0.76807	0.972432	-0.789845	0.429618	0.85158	0.0697744	NS
IL22RA1	13.5702	-0.767959	0.967033	-0.79414	0.427114	0.849366	0.0709051	NS
LOC105378281	67.856	-0.767911	0.441767	-1.73827	0.0821632	0.391427	0.407349	NS
UNC93B3	59.3185	-0.766781	0.480922	-1.5944	0.110847	0.463822	0.333649	NS
LOC107985900	16.1033	-0.766758	0.890989	-0.860569	0.389475	0.826702	0.0826511	NS
LOC124900783	16.1033	-0.766758	0.890989	-0.860569	0.389475	0.826702	0.0826511	NS
LOC124900479	61.8884	-0.766637	0.462738	-1.65674	0.0975722	0.429727	0.366808	NS
ABCA10	142.401	-0.766462	0.308096	-2.48774	0.0128557	0.106609	0.972204	NS
EPN3	16.0937	-0.766373	0.899376	-0.852117	0.394149	0.829756	0.0810498	NS
GSC	117.777	-0.765813	0.337757	-2.26735	0.0233688	0.168416	0.773616	NS
COX2	46954.6	-0.765145	0.0590806	-12.9509	2.32281e-38	9.2498e-36	35.0339	NS
PAQR5	77.0738	-0.764863	0.414706	-1.84435	0.0651317	0.34222	0.465694	NS
LOC124905148	58.4419	-0.764698	0.474895	-1.61025	0.107344	0.45522	0.341778	NS
RHOH	21.1701	-0.764623	0.780835	-0.979238	0.327462	0.776298	0.109971	NS
TRBC2	18.6373	-0.764528	0.831763	-0.919166	0.358009	0.802428	0.095594	NS
PRG4	21.1631	-0.763954	0.780535	-0.978757	0.3277	0.776298	0.109971	NS
WNT4	417.355	-0.763811	0.185948	-4.10767	3.99672e-05	0.000836799	3.07738	NS
LOC100289333	21.1732	-0.76365	0.784029	-0.974007	0.330053	0.77824	0.108886	NS
LIX1-AS1	23.7137	-0.763358	0.748213	-1.02024	0.307614	0.75559	0.121714	NS
CLDND2	23.704	-0.763097	0.739587	-1.03179	0.302172	0.750698	0.124535	NS
CCDC9B	2591.33	-0.762965	0.0906261	-8.41882	3.80294e-17	3.6778e-15	14.4344	NS
LINC01013	49.0233	-0.76006	0.517271	-1.46937	0.141734	0.528473	0.276977	NS
PARVG	54.0877	-0.759765	0.492985	-1.54115	0.12328	0.492031	0.308008	NS
ND2	20037.7	-0.758031	0.0620819	-12.2102	2.74304e-34	8.98524e-32	31.0465	NS
HAPLN1	6320.47	-0.757341	0.0725466	-10.4394	1.63903e-25	3.39664e-23	22.469	NS
LOC124903176	98.7637	-0.757139	0.368283	-2.05586	0.0397955	0.24648	0.608219	NS
LOC124900273	25.3243	-0.757093	0.714584	-1.05949	0.289378	0.736002	0.133121	NS
LOC102723825	30.3887	-0.757062	0.65371	-1.1581	0.246823	0.691126	0.160443	NS
KCNJ8	339.29	-0.75688	0.204373	-3.70341	0.000212717	0.00364871	2.43786	NS
BEST4	20.2553	-0.756672	0.796459	-0.950046	0.342089	0.789144	0.102844	NS
C3orf52	78.5267	-0.755801	0.439288	-1.72051	0.0853393	0.398551	0.399516	NS
PLCG2	90.244	-0.755185	0.383919	-1.96704	0.0491784	0.284792	0.545473	NS
LGMNP1	37.1213	-0.754412	0.645243	-1.16919	0.242327	0.685934	0.163718	NS
PDLIM5	2570.19	-0.753952	0.0908312	-8.30058	1.03604e-16	9.87839e-15	14.0053	NS
IL17RE	146.661	-0.75368	0.303552	-2.48287	0.0130328	0.107755	0.967562	NS
ND4	64120.1	-0.753166	0.0693544	-10.8597	1.79381e-27	4.33695e-25	24.3628	NS
PLBD1	182.825	-0.752562	0.273402	-2.75259	0.00591262	0.0587473	1.23101	NS
ABTB3	69.0762	-0.752364	0.437398	-1.72009	0.0854161	0.398693	0.399361	NS
BAIAP3	29.4731	-0.752228	0.665501	-1.13032	0.258343	0.705294	0.15163	NS
USP3-AS1	29.4832	-0.752012	0.665019	-1.13081	0.258134	0.705179	0.1517	NS
SLC46A3	910.078	-0.750992	0.132456	-5.66974	1.43018e-08	5.79753e-07	6.23676	NS
LOC124901769	21.9224	-0.750203	0.871743	-0.860578	0.389471	0.826702	0.0826511	NS
CXCL8	63.1063	-0.749574	0.457132	-1.63973	0.101061	0.438557	0.357974	NS
NYAP1	19.3447	-0.749125	0.814499	-0.919736	0.357711	0.802081	0.095782	NS
SRP72P2	19.3331	-0.747897	0.826153	-0.905277	0.365318	0.809059	0.0920198	NS
BMS1P7	16.8139	-0.74772	0.871356	-0.858111	0.390831	0.827687	0.0821337	NS
POTEE	339.692	-0.747591	0.222129	-3.36558	0.000763833	0.0109014	1.96252	NS
CCN2	80186.5	-0.746865	0.0573522	-13.0224	9.12233e-39	3.70531e-36	35.4312	NS
LOC124900597-2	119.322	-0.746737	0.335215	-2.22764	0.0259046	0.181656	0.74075	NS
LOC124904165	14.2826	-0.746698	0.943773	-0.791184	0.428836	0.85102	0.0700601	NS
P2RX1	14.2858	-0.745265	0.950706	-0.783907	0.433094	0.853787	0.0686504	NS
LOC124902904	37.7692	-0.744918	0.59315	-1.25587	0.209164	0.642359	0.192222	NS
C2orf74-AS1	14.2935	-0.744455	0.986028	-0.755003	0.450247	0.863095	0.0639413	NS
FRMD8P1	11.7468	-0.744431	1.04019	-0.715666	0.474198	0.875361	0.0578128	NS
SNORD93	11.7518	-0.744167	1.03588	-0.718394	0.472514	0.87465	0.0581656	NS
ABTB2	950.203	-0.744096	0.130537	-5.70028	1.19614e-08	4.88781e-07	6.31089	NS
LOC107984328	11.7495	-0.743765	1.03578	-0.718074	0.472712	0.874701	0.0581405	NS
LOC101928263	11.7472	-0.743362	1.03741	-0.716556	0.473648	0.875169	0.0579083	NS
PRKAR2A-AS1	30.1887	-0.741878	0.655341	-1.13205	0.257614	0.704512	0.152112	NS
LOC105375532	76.2811	-0.740913	0.416638	-1.77831	0.0753525	0.372344	0.429056	NS
LOC107985162	18.4369	-0.740418	0.833069	-0.888783	0.37412	0.813085	0.0898641	NS
LILRA2-2	18.4346	-0.74016	0.833405	-0.888116	0.374478	0.813085	0.0898641	NS
LOC124901124	18.4346	-0.74016	0.833405	-0.888116	0.374478	0.813085	0.0898641	NS
NTRK3	18.4323	-0.739903	0.83462	-0.886515	0.37534	0.813878	0.0894406	NS
LGALS9	174.225	-0.739443	0.279548	-2.64514	0.00816583	0.0755879	1.12155	NS
RUNX3	171.689	-0.73933	0.28255	-2.61663	0.00888018	0.0805843	1.09375	NS
LOC124902931	18.44	-0.739303	0.842755	-0.877246	0.380353	0.819064	0.0866824	NS
TMDD1	66.1523	-0.738468	0.446614	-1.65348	0.0982329	0.43093	0.365594	NS
KLHL17	982.772	-0.738097	0.129213	-5.71223	1.11505e-08	4.56563e-07	6.3405	NS
CYTB	40139.5	-0.737345	0.0589429	-12.5095	6.62438e-36	2.34037e-33	32.6307	NS
ITGA1	5417.92	-0.737273	0.0746212	-9.8802	5.07319e-23	8.88203e-21	20.0515	NS
CD27	47.7162	-0.737182	0.527638	-1.39714	0.162372	0.565465	0.247594	NS
C17orf107	386.565	-0.736792	0.192242	-3.83262	0.000126786	0.00231556	2.63534	NS
NCF1B	81.1432	-0.736172	0.404224	-1.8212	0.0685768	0.352678	0.452622	NS
LOC102724428	159.723	-0.735829	0.293486	-2.5072	0.0121692	0.102337	0.989966	NS
ADAMTS15	173.125	-0.735813	0.280104	-2.62693	0.00861603	0.0787502	1.10375	NS
LOC124904757	20.0738	-0.735733	0.816428	-0.901161	0.367503	0.809942	0.0915459	NS
ZNF444P1	56.0139	-0.735026	0.484774	-1.51622	0.129463	0.5042	0.297397	NS
CEP152	221.539	-0.73483	0.249332	-2.94719	0.00320674	0.0356853	1.44751	NS
MAOA	76.0788	-0.734795	0.417119	-1.76159	0.0781379	0.379106	0.421239	NS
SNORA4	33.427	-0.734729	0.626712	-1.17235	0.241055	0.685081	0.164258	NS
CFAP299	33.4297	-0.734492	0.624114	-1.17686	0.239253	0.682723	0.165756	NS
LOC124901337	20.0599	-0.734304	0.799661	-0.918269	0.358478	0.803125	0.0952168	NS
LOC124902642	13.3725	-0.734185	0.972897	-0.754638	0.450466	0.863095	0.0639413	NS
PTCH2	40.1152	-0.734067	0.570142	-1.28752	0.197914	0.624719	0.204316	NS
LOC105373194	40.1252	-0.733911	0.573306	-1.28014	0.200496	0.628668	0.201579	NS
HLA-DQA1	13.3702	-0.733831	0.97351	-0.753798	0.45097	0.863095	0.0639413	NS
ARHGAP27P1	597.29	-0.733385	0.161871	-4.53068	5.87946e-06	0.0001487	3.82769	NS
LOC401770	17.5697	-0.733287	0.980436	-0.747919	0.454509	0.864494	0.0632379	NS
ND4L	11857.4	-0.732407	0.131927	-5.55159	2.83088e-08	1.09301e-06	5.96138	NS
TROAP	178.695	-0.732111	0.276098	-2.65164	0.00801022	0.0746236	1.12712	NS
MIR6859-1	24.2269	-0.73106	0.749499	-0.975398	0.329363	0.777704	0.109186	NS
LOC124902146	17.5291	-0.730823	0.854412	-0.855352	0.392356	0.828171	0.0818798	NS
UNC5B	7250.58	-0.730571	0.0703293	-10.3879	2.81621e-25	5.77721e-23	22.2383	NS
COL11A2-3	21.6779	-0.729253	0.771348	-0.945426	0.344441	0.790068	0.102336	NS
COX3	50679	-0.728984	0.0259288	-28.1149	6.44753e-174	2.61886e-170	169.582	NS
LOC101927897	43.3589	-0.728782	0.54878	-1.328	0.184177	0.601553	0.220726	NS
LRRC4	54.2005	-0.728731	0.492183	-1.48061	0.138711	0.522842	0.28163	NS
KCNK4-CATSPERZ	14.9955	-0.72669	0.920624	-0.789346	0.42991	0.85174	0.0696932	NS
LOC606724	14.9661	-0.726282	1.00177	-0.724997	0.468454	0.871709	0.0596283	NS
OPCML	701.312	-0.726268	0.148136	-4.9027	9.45275e-07	2.88686e-05	4.53957	NS
PAQR6	98.2506	-0.725654	0.37049	-1.95864	0.0501555	0.288573	0.539745	NS
SLC25A35	378.836	-0.724971	0.287044	-2.52564	0.0115486	0.0982576	1.00763	NS
LOC107986246	23.2986	-0.724571	0.744537	-0.973184	0.330462	0.778398	0.108798	NS
LNCOG	23.311	-0.724513	0.746967	-0.96994	0.332077	0.77941	0.108234	NS
MGC12916	82.3542	-0.723439	0.402339	-1.79808	0.0721639	0.362856	0.440265	NS
TPM1-AS	177.271	-0.723426	0.291613	-2.48077	0.0131099	0.108319	0.965295	NS
OXCT2P1	63.2238	-0.723173	0.456735	-1.58335	0.113341	0.469673	0.328205	NS
FILIP1L	1695.22	-0.720935	0.104268	-6.91424	4.70373e-12	3.02304e-10	9.51956	NS
CD79A	33.2324	-0.72038	0.624835	-1.15291	0.248947	0.692951	0.159297	NS
CHRNA9	33.2355	-0.719764	0.628812	-1.14464	0.252358	0.697393	0.156522	NS
ROBO4	94.6254	-0.718414	0.374932	-1.91612	0.0553499	0.307131	0.512676	NS
KCNMB3	43.1465	-0.71811	0.554136	-1.29591	0.195007	0.620932	0.206956	NS
MAP3K8	422.405	-0.717777	0.184603	-3.88822	0.000100983	0.00190425	2.72028	NS
PTGIR	1222.88	-0.717205	0.117738	-6.09152	1.11842e-09	5.28233e-08	7.27717	NS
SPICE1	159.186	-0.716963	0.369402	-1.94088	0.0522732	0.296873	0.52743	NS
NEXN	2099.49	-0.716766	0.09708	-7.38325	1.54469e-13	1.11641e-11	10.9522	NS
ATP2C2-AS1	30.6996	-0.716683	0.652583	-1.09823	0.272106	0.719031	0.143252	NS
GDF15	2021.91	-0.716308	0.0980538	-7.30525	2.76745e-13	1.96518e-11	10.7066	NS
PROSER2	44.7842	-0.716264	0.539965	-1.3265	0.184674	0.602567	0.219995	NS
HIGD1C	26.5407	-0.715982	0.701412	-1.02077	0.307362	0.755259	0.121904	NS
ENC1	1173.2	-0.715686	0.1196	-5.984	2.17725e-09	9.84808e-08	7.00665	NS
ASMTL-AS1	306.519	-0.715071	0.236184	-3.0276	0.00246505	0.0292252	1.53424	NS
ASMTL-AS1-2	306.519	-0.715071	0.236184	-3.0276	0.00246505	0.0292252	1.53424	NS
C1QTNF5	5504.32	-0.715017	0.0751844	-9.51017	1.90354e-21	2.86363e-19	18.5431	NS
SLC52A1	32.3195	-0.714725	0.633453	-1.1283	0.259193	0.706137	0.151111	NS
FLVCR2	14.0826	-0.714112	0.949128	-0.752387	0.451818	0.863384	0.0637962	NS
LOC105378620	56.3313	-0.713667	0.482797	-1.47819	0.139356	0.524011	0.28066	NS
LOC107986003	14.0854	-0.713561	0.949269	-0.751695	0.452234	0.863523	0.0637262	NS
CACNG2-DT	14.0977	-0.71346	0.976119	-0.730914	0.464831	0.870462	0.0602504	NS
MIR6859-2	14.0858	-0.712668	0.956723	-0.744905	0.456329	0.865968	0.0624979	NS
LOC124903696	67.8827	-0.712282	0.440768	-1.616	0.106094	0.45171	0.34514	NS
LOC105371692	77.8189	-0.712123	0.412229	-1.7275	0.0840787	0.395542	0.402808	NS
RASSF4	350.981	-0.711962	0.20078	-3.54598	0.000391151	0.00611538	2.21358	NS
LOC112268460	45.499	-0.710552	0.53644	-1.32457	0.185314	0.603325	0.219448	NS
FPR1	309.238	-0.709315	0.212887	-3.33188	0.000862609	0.0121321	1.91606	NS
BCAM	57.0415	-0.708978	0.479829	-1.47757	0.139524	0.524546	0.280216	NS
BMS1P7-2	15.701	-0.708441	0.901349	-0.785979	0.43188	0.853005	0.0690485	NS
DEPP1	781.619	-0.707624	0.140922	-5.02139	5.12992e-07	1.63871e-05	4.7855	NS
APOBEC3A_B	229.614	-0.706876	0.245076	-2.88431	0.00392277	0.0421521	1.37518	NS
LOC124903827	97.4501	-0.706821	0.372892	-1.89551	0.0580246	0.316694	0.49936	NS
DNAH17	27.2454	-0.706679	0.693309	-1.01929	0.308068	0.755895	0.121538	NS
LINC01271	25.6295	-0.706672	0.752363	-0.939271	0.347592	0.793543	0.100429	NS
LOC101928988	11.5587	-0.705679	1.05147	-0.671139	0.502132	0.889587	0.0508117	NS
GBGT1	226.166	-0.705397	0.246635	-2.86008	0.00423536	0.0448685	1.34806	NS
LOC124902130	79.2442	-0.705364	0.408699	-1.72588	0.0843695	0.396359	0.401911	NS
RCSD1	102.343	-0.705062	0.360666	-1.95489	0.0505961	0.289929	0.537709	NS
LOC613038	11.5541	-0.704851	1.04402	-0.675135	0.49959	0.889347	0.050929	NS
IGLC2	11.5468	-0.704694	1.04823	-0.672267	0.501414	0.889528	0.0508403	NS
NCF1C	80.8525	-0.704514	0.405283	-1.73833	0.0821535	0.391427	0.407349	NS
CST6	11.5518	-0.704438	1.04301	-0.675389	0.499429	0.889347	0.050929	NS
PPP3CB-AS1	138.61	-0.704357	0.311622	-2.26029	0.0238033	0.171002	0.767	NS
KCNE4	1767.49	-0.7035	0.102673	-6.85186	7.28949e-12	4.6029e-10	9.33697	NS
F11R	88.2659	-0.70344	0.389065	-1.80803	0.0706025	0.358556	0.445443	NS
PLCD4	47.8348	-0.703307	0.523561	-1.34332	0.17917	0.593599	0.226507	NS
TEX9	231.727	-0.703203	0.243919	-2.88294	0.00393985	0.0422788	1.37388	NS
EGLN1P1	11.5499	-0.70294	1.0511	-0.668764	0.503646	0.889587	0.0508117	NS
EGLN1P1-2	11.5499	-0.70294	1.0511	-0.668764	0.503646	0.889587	0.0508117	NS
LOC107987234-2	18.9493	-0.70128	0.821805	-0.853341	0.39347	0.828944	0.0814746	NS
TMC7	56.8484	-0.701061	0.480433	-1.45923	0.144502	0.534961	0.271678	NS
FAM43A	1510.21	-0.700904	0.10905	-6.42738	1.29824e-10	6.86613e-09	8.16329	NS
CD163	70.0159	-0.700761	0.434332	-1.61342	0.106653	0.453614	0.343314	NS
EPHB2	692.617	-0.700089	0.148389	-4.71792	2.38269e-06	6.6745e-05	4.17558	NS
MIR22HG-2	2011.73	-0.699807	0.0982323	-7.124	1.04838e-12	7.19307e-11	10.1431	NS
C5orf63	103.769	-0.699758	0.359027	-1.94904	0.0512902	0.292599	0.533727	NS
AGTR1	999.542	-0.699465	0.127326	-5.49349	3.94074e-08	1.47661e-06	5.83073	NS
MIR22HG	2012.24	-0.699446	0.0982146	-7.12161	1.0667e-12	7.26969e-11	10.1385	NS
F3	1796.39	-0.69933	0.102329	-6.83414	8.24959e-12	5.15511e-10	9.28776	NS
F2RL2	178.656	-0.699308	0.275769	-2.53584	0.0112177	0.0965692	1.01516	NS
LOC105375798	27.9819	-0.698295	0.687049	-1.01637	0.309454	0.757469	0.120635	NS
TPI1P2	20.5727	-0.697824	0.789545	-0.88383	0.376788	0.81519	0.0887411	NS
PCGF3-AS1	127.543	-0.697657	0.413664	-1.68653	0.0916933	0.415011	0.381941	NS
COL4A5	69.1084	-0.69764	0.436613	-1.59785	0.110077	0.462084	0.335279	NS
RASD2	57.559	-0.69636	0.477343	-1.45882	0.144614	0.535062	0.271596	NS
DNM3OS	5212.72	-0.696189	0.0751586	-9.26292	1.98916e-20	2.5896e-18	17.5868	NS
CCDC144A	609.861	-0.695502	0.157453	-4.41721	9.99834e-06	0.000239171	3.62129	NS
LOC124902517	139.769	-0.693753	0.367815	-1.88615	0.0592751	0.321333	0.493045	NS
MIR5047	477.154	-0.693681	0.175526	-3.95201	7.74964e-05	0.00150899	2.82131	NS
RAMP2	23.8137	-0.693503	0.734956	-0.943598	0.345375	0.79092	0.101867	NS
MYL9	15253	-0.693374	0.0852129	-8.13696	4.0532e-16	3.65851e-14	13.4367	NS
GADD45B	4680.27	-0.692173	0.0863663	-8.01439	1.10686e-15	9.68934e-14	13.0137	NS
PA2G4P6	25.4395	-0.691395	0.711926	-0.971161	0.331468	0.779232	0.108333	NS
PVRIG	168.971	-0.691025	0.29221	-2.36482	0.0180388	0.13835	0.859021	NS
LOC124901673	182.953	-0.690637	0.275756	-2.50452	0.0122616	0.102859	0.987758	NS
ALDH1A2	18.0392	-0.689791	0.840801	-0.820398	0.411989	0.840281	0.0755754	NS
LOC124901718	18.0392	-0.689791	0.840801	-0.820398	0.411989	0.840281	0.0755754	NS
RASGRP2	111.471	-0.689131	0.346289	-1.99004	0.0465862	0.275355	0.560108	NS
GSTO2	46.7219	-0.689125	0.528984	-1.30273	0.192666	0.617462	0.20939	NS
CLMN	66.3818	-0.68865	0.445321	-1.54641	0.122005	0.48949	0.310257	NS
RHBDF2	567.805	-0.688073	0.161709	-4.25502	2.09033e-05	0.000466639	3.33102	NS
LOC124900597	169.562	-0.687467	0.283243	-2.42713	0.015219	0.121542	0.915272	NS
NNAT	31.9404	-0.687081	0.648483	-1.05952	0.289363	0.736002	0.133121	NS
LOC105370677	30.3015	-0.686717	0.653531	-1.05078	0.293359	0.740308	0.130588	NS
VCAM1	1677.73	-0.68653	0.10455	-6.56652	5.15044e-11	2.8347e-09	8.54749	NS
CCDC85A	599.334	-0.686399	0.157897	-4.34715	1.3792e-05	0.000319752	3.49519	NS
DKFZP434A062	21.2856	-0.68546	0.777718	-0.881373	0.378116	0.816434	0.0880789	NS
DYNLT5	86.7472	-0.685417	0.390787	-1.75394	0.0794406	0.383129	0.416654	NS
CYP2B7P	31.9176	-0.685173	0.639038	-1.07219	0.283633	0.729539	0.136952	NS
PGBD5	54.8254	-0.685153	0.488762	-1.40181	0.160971	0.56355	0.249067	NS
MYEF2	67.0773	-0.684889	0.445633	-1.53689	0.12432	0.494499	0.305835	NS
DUXAP9	33.5402	-0.684584	0.622107	-1.10043	0.271145	0.718702	0.143451	NS
HMGN1P3	134.146	-0.684557	0.32027	-2.13744	0.0325624	0.214086	0.669412	NS
CDK13-DT	22.9013	-0.683945	0.749141	-0.912973	0.361257	0.806604	0.0933398	NS
LINC02896	35.1655	-0.683829	0.60735	-1.12592	0.260198	0.706588	0.150834	NS
PPT2-EGFL8-4	13.9012	-0.683573	0.994695	-0.687219	0.491945	0.885954	0.052589	NS
LOC124905983	12.2619	-0.683217	1.01387	-0.673871	0.500393	0.889347	0.050929	NS
TBC1D3L	84.2048	-0.682947	0.397843	-1.71662	0.086048	0.4006	0.397289	NS
TMEM86B	89.0687	-0.682928	0.396237	-1.72353	0.0847919	0.397625	0.400527	NS
H2AZP2	13.8768	-0.682827	0.99643	-0.685274	0.493171	0.886179	0.0524783	NS
LOC100507006	12.2596	-0.682826	1.0146	-0.672998	0.500948	0.889499	0.0508545	NS
FBXL16	24.5196	-0.682316	0.726344	-0.939384	0.347534	0.793543	0.100429	NS
BMPR1B	417.652	-0.682305	0.185321	-3.68174	0.000231644	0.00392365	2.40631	NS
SSBP3-AS1	26.1523	-0.681515	0.703251	-0.969092	0.332499	0.77976	0.108039	NS
ARHGEF17-AS1	40.045	-0.681111	0.575095	-1.18435	0.236276	0.679102	0.168065	NS
OFD1	986.783	-0.680953	0.128443	-5.30162	1.14782e-07	4.0825e-06	5.38907	NS
NTF4	27.7726	-0.680843	0.681747	-0.998675	0.317952	0.766425	0.11553	NS
RDH13	27.7703	-0.68067	0.681406	-0.99892	0.317833	0.766425	0.11553	NS
TUBD1	173.116	-0.680048	0.280074	-2.4281	0.015178	0.121291	0.916173	NS
CCDC144CP	57.1644	-0.679793	0.480625	-1.41439	0.157247	0.557023	0.254127	NS
LOC105371785	15.5033	-0.67884	0.905571	-0.749627	0.453479	0.864004	0.0634842	NS
SNORD35B	15.5157	-0.678778	0.913582	-0.742985	0.457491	0.866934	0.0620138	NS
CMAHP	726.254	-0.678644	0.145495	-4.66437	3.09559e-06	8.42739e-05	4.07431	NS
PLEKHN1	65.2713	-0.678345	0.449076	-1.51053	0.130907	0.507076	0.294927	NS
RAD51-AS1	84.0334	-0.67777	0.397955	-1.70313	0.0885432	0.406654	0.390775	NS
LOC124905206	17.1263	-0.677555	0.862513	-0.785559	0.432126	0.853122	0.0689887	NS
TRMT9B-2	119.904	-0.677459	0.33393	-2.02875	0.0424838	0.25817	0.588095	NS
BTBD19	1468.74	-0.677284	0.111627	-6.06736	1.30026e-09	6.09861e-08	7.21477	NS
ERFE	87.2624	-0.677206	0.389454	-1.73886	0.0820589	0.391422	0.407355	NS
CD300LF	18.7516	-0.676749	0.825884	-0.819423	0.412545	0.840518	0.0754531	NS
CTTNBP2	18.7493	-0.676492	0.825338	-0.819654	0.412413	0.840512	0.075456	NS
PIK3CG	56.2507	-0.676356	0.482558	-1.40161	0.161033	0.563574	0.249049	NS
BTK	18.7497	-0.675825	0.825817	-0.818372	0.413145	0.84074	0.0753385	NS
FHP1	20.3673	-0.675741	0.796308	-0.848592	0.396108	0.831222	0.0802832	NS
ID4	788.073	-0.675427	0.140959	-4.79165	1.65411e-06	4.78004e-05	4.32057	NS
IL2RG	42.3704	-0.675023	0.554656	-1.21701	0.2236	0.662932	0.178531	NS
COL11A2	21.9903	-0.674969	0.766809	-0.88023	0.378734	0.816964	0.0877969	NS
LOC124904532	20.3654	-0.674889	0.794857	-0.84907	0.395843	0.830922	0.08044	NS
CA4	21.971	-0.674366	0.794609	-0.848677	0.396061	0.831208	0.0802902	NS
LOC105369783	21.9934	-0.67405	0.764022	-0.882238	0.377648	0.816094	0.0882596	NS
AATBC	23.6137	-0.673772	0.737623	-0.913437	0.361013	0.806604	0.0933398	NS
LOC124902868	176.192	-0.673509	0.549023	-1.22674	0.219921	0.659048	0.181083	NS
LOC124903169	26.9011	-0.673455	0.755862	-0.890976	0.372942	0.812932	0.0899459	NS
CERNA1	25.2367	-0.673226	0.714067	-0.942806	0.34578	0.79153	0.101533	NS
LPAR2	149.81	-0.673224	0.299928	-2.24462	0.0247929	0.176055	0.754351	NS
NDRG4	75.7183	-0.672921	0.41803	-1.60974	0.107454	0.455497	0.341515	NS
ARHGAP15	52.0992	-0.672832	0.500972	-1.34305	0.179255	0.593783	0.226372	NS
LOC107987007	21.9869	-0.672814	0.775322	-0.867787	0.385511	0.823535	0.084318	NS
MIA2-AS1	25.2422	-0.672616	0.717015	-0.938078	0.348204	0.794545	0.0998815	NS
ND1	32105.4	-0.672351	0.0598265	-11.2383	2.64327e-29	7.25434e-27	26.1394	NS
PTGDR	28.4827	-0.672321	0.673443	-0.998334	0.318117	0.766425	0.11553	NS
RDH13-7	28.4804	-0.672152	0.67311	-0.998576	0.318	0.766425	0.11553	NS
RDH13-6	28.4804	-0.672152	0.67311	-0.998576	0.318	0.766425	0.11553	NS
SERPINA3	90.3088	-0.671451	0.38306	-1.75286	0.0796261	0.383933	0.415745	NS
FKBP5	857.782	-0.670088	0.135505	-4.94511	7.60996e-07	2.36678e-05	4.62584	NS
BHLHE40-AS1	34.9585	-0.670048	0.611243	-1.09621	0.272989	0.719353	0.143058	NS
IGF1	152.831	-0.67	0.298139	-2.24727	0.0246227	0.175092	0.756735	NS
GFRA1	2219.83	-0.669334	0.095019	-7.04421	1.86516e-12	1.24195e-10	9.9059	NS
PLEKHA7	44.6989	-0.669119	0.539897	-1.23935	0.215217	0.651957	0.185781	NS
GK-AS1	47.9407	-0.668396	0.522079	-1.28026	0.200454	0.628668	0.201579	NS
LOC124909489	250.863	-0.666584	0.234529	-2.84223	0.00447995	0.0468986	1.32884	NS
CORO6	431.097	-0.66652	0.182678	-3.64861	0.000263661	0.004424	2.35419	NS
CHKB-CPT1B	720.74	-0.666299	0.150714	-4.42095	9.82665e-06	0.000235898	3.62728	NS
MST1P2	88.4591	-0.666084	0.391789	-1.70011	0.0891105	0.40806	0.389276	NS
FMN1	849.686	-0.665744	0.136228	-4.88698	1.02395e-06	3.10378e-05	4.50811	NS
ACTBP2	627.416	-0.665639	0.157894	-4.21572	2.48981e-05	0.000546063	3.26276	NS
CDH8	11.3587	-0.664857	1.05681	-0.629118	0.529272	0.899984	0.0457654	NS
H3C4	25.9488	-0.664764	0.71014	-0.936101	0.349221	0.795399	0.0994152	NS
SNORA81	12.9868	-0.664694	1.0019	-0.663434	0.507052	0.890407	0.0504113	NS
LIMS3-LOC440895	43.8325	-0.664291	0.579174	-1.14696	0.251397	0.695911	0.157446	NS
LOC107986853	19.4572	-0.663942	0.811999	-0.817663	0.413549	0.840756	0.0753301	NS
HIF1A-AS2	11.3467	-0.663831	1.05703	-0.628018	0.529992	0.900426	0.0455522	NS
FRMD7	16.2185	-0.663796	0.884695	-0.75031	0.453068	0.863907	0.0635332	NS
LINC02051	12.9748	-0.663796	0.985321	-0.673685	0.500512	0.889347	0.050929	NS
ZBTB47-AS1	24.3339	-0.663779	0.728894	-0.910665	0.362472	0.807308	0.0929606	NS
GTF3C2-AS2	212.523	-0.663758	0.262457	-2.52902	0.0114382	0.097645	1.01035	NS
HRCT1	85.9174	-0.663748	0.403287	-1.64584	0.099796	0.435207	0.361304	NS
PRPF31-AS1	14.5831	-0.663691	0.950502	-0.698254	0.485019	0.882164	0.0544507	NS
MIR155HG	21.0829	-0.663682	0.778987	-0.851981	0.394225	0.829756	0.0810498	NS
AURKC	17.8392	-0.663661	0.844841	-0.785545	0.432134	0.853122	0.0689887	NS
GPRC5A	19.4599	-0.663548	0.81016	-0.819033	0.412768	0.840644	0.0753881	NS
LOC105379566	24.3564	-0.663476	0.774896	-0.856213	0.39188	0.828056	0.0819404	NS
LOC124902874	118.35	-0.663464	0.34244	-1.93746	0.0526895	0.297987	0.525803	NS
SLC2A1	2202.98	-0.663452	0.0954163	-6.95323	3.57007e-12	2.33134e-10	9.6324	NS
LINC02649	12.9725	-0.663424	0.985993	-0.672849	0.501043	0.889499	0.0508545	NS
MIR6859-3	14.5982	-0.663107	0.934255	-0.709771	0.477846	0.877766	0.0566213	NS
MIR6859-3-2	14.5982	-0.663107	0.934255	-0.709771	0.477846	0.877766	0.0566213	NS
TACR2	16.2065	-0.663076	0.895575	-0.740392	0.459062	0.868477	0.0612419	NS
HSPB1P2	12.9802	-0.66261	1.00053	-0.662257	0.507806	0.890567	0.0503332	NS
PAN3-AS1	149.983	-0.662138	0.314353	-2.10635	0.0351738	0.22652	0.644894	NS
PNCK	11.3475	-0.661628	1.06656	-0.620338	0.535035	0.901515	0.0450272	NS
ARSI	655.318	-0.661272	0.151739	-4.35797	1.31276e-05	0.000306095	3.51414	NS
MIR34AHG	766.136	-0.660731	0.142021	-4.65233	3.28205e-06	8.87551e-05	4.05181	NS
ABCA8	1332.05	-0.660397	0.11381	-5.80261	6.529e-09	2.79153e-07	6.55416	NS
PRDM6	57.4764	-0.659618	0.477397	-1.3817	0.167065	0.5736	0.241391	NS
TUFT1	835.256	-0.659313	0.136928	-4.81505	1.47166e-06	4.31906e-05	4.36461	NS
SEMA4G	154.578	-0.659157	0.295307	-2.23211	0.0256079	0.180233	0.744166	NS
MEIS1	813.045	-0.658256	0.138576	-4.75014	2.03274e-06	5.75772e-05	4.23975	NS
HSH2D	74.4151	-0.657401	0.42217	-1.5572	0.119424	0.482663	0.316356	NS
SPACA6	254.715	-0.657255	0.233427	-2.81568	0.00486746	0.0499763	1.30124	NS
ACTA2	5830.17	-0.656703	0.0745964	-8.80342	1.32707e-18	1.47276e-16	15.8319	NS
PPP1R16B	31.5291	-0.656334	0.640488	-1.02474	0.305486	0.753536	0.122896	NS
LOC101928361	48.4508	-0.653896	0.519203	-1.25942	0.207878	0.640085	0.193762	NS
USP32P1	1237.81	-0.653766	0.117081	-5.58387	2.35222e-08	9.20446e-07	6.036	NS
COX1	275872	-0.652968	0.0606064	-10.7739	4.57124e-27	1.0795e-24	23.9668	NS
GPR65	41.9681	-0.652598	0.556484	-1.17272	0.24091	0.685051	0.164277	NS
LOC105375024	40.3447	-0.652398	0.567848	-1.1489	0.250599	0.6948	0.15814	NS
TTLL7	420.391	-0.65207	0.184655	-3.53129	0.000413539	0.00640622	2.1934	NS
LOC101928525	18.5466	-0.651683	0.833252	-0.782096	0.434158	0.8541	0.0684913	NS
LOC107986455	18.5516	-0.651532	0.829263	-0.785675	0.432058	0.853122	0.0689887	NS
CEACAM4	54.0327	-0.650658	0.49196	-1.32258	0.185974	0.603828	0.219087	NS
ASB16	158.861	-0.65056	0.291448	-2.23217	0.025604	0.180233	0.744166	NS
LOC124909487	16.936	-0.650337	0.869169	-0.748229	0.454322	0.864494	0.0632379	NS
TMEM106A	294.295	-0.650162	0.217892	-2.98387	0.00284628	0.032603	1.48674	NS
ZNF596	324.911	-0.650008	0.208085	-3.12377	0.00178552	0.0224533	1.64872	NS
LDLRAD4	366.667	-0.649172	0.19665	-3.30115	0.000962907	0.0133395	1.87486	NS
MTSS1-2	108.771	-0.648658	0.349802	-1.85436	0.0636881	0.338155	0.470885	NS
VIT	767.715	-0.648193	0.141876	-4.56874	4.90669e-06	0.000127756	3.89362	NS
KBTBD11-2	539.722	-0.648188	0.165098	-3.92609	8.63385e-05	0.00165576	2.781	NS
SLC16A6P1	15.3083	-0.648123	0.910293	-0.711993	0.476469	0.876912	0.0570441	NS
KBTBD11	538.811	-0.647741	0.165229	-3.92027	8.84512e-05	0.00169308	2.77132	NS
EMC6	141.147	-0.647421	0.518648	-1.24829	0.211926	0.646732	0.189276	NS
LOC107987462	41.0645	-0.647171	0.564012	-1.14744	0.251199	0.695894	0.157457	NS
SORD2P-2	15.3014	-0.64717	0.917275	-0.705536	0.480477	0.879189	0.0559177	NS
DNM1P41	12.0712	-0.646154	1.03193	-0.626162	0.531209	0.900426	0.0455522	NS
LOC105371399	12.0689	-0.645749	1.02658	-0.629032	0.529328	0.899984	0.0457654	NS
IKZF3	75.6226	-0.645399	0.418064	-1.54378	0.122641	0.490686	0.309197	NS
RBM25-AS1	12.0592	-0.645175	1.02913	-0.626914	0.530716	0.900426	0.0455522	NS
PCNA-AS1	34.6649	-0.645063	0.809621	-0.796747	0.425598	0.848729	0.0712307	NS
ZNF625	60.3197	-0.644454	0.465974	-1.38303	0.166657	0.573093	0.241775	NS
SPEN-AS1	117.401	-0.64379	0.337153	-1.90949	0.0561992	0.309645	0.509136	NS
HLA-C-4	147.23	-0.64377	0.344072	-1.87103	0.0613403	0.32974	0.481828	NS
PADI4	34.5701	-0.643634	0.611844	-1.05196	0.292819	0.739562	0.131025	NS
PADI4-2	34.5701	-0.643634	0.611844	-1.05196	0.292819	0.739562	0.131025	NS
LOC124902313	352.824	-0.643184	0.205204	-3.13437	0.00172225	0.0218198	1.66115	NS
CEP250-AS1	19.29	-0.642496	0.870918	-0.737723	0.460683	0.8693	0.0608303	NS
GSAP	128.552	-0.641954	0.322469	-1.99074	0.046509	0.275058	0.560575	NS
SLC2A9	298.875	-0.641923	0.215948	-2.97259	0.00295299	0.0335452	1.47437	NS
SNORA18	20.9219	-0.641892	0.862669	-0.744076	0.45683	0.866464	0.0622492	NS
LINC01347-2	20.8801	-0.64156	0.784002	-0.818314	0.413178	0.84074	0.0753385	NS
LOC105374191	141.334	-0.640712	0.308217	-2.07877	0.0376384	0.237498	0.624341	NS
DLG2	40.152	-0.640708	0.568984	-1.12606	0.260141	0.706588	0.150834	NS
ATP6V0D1-DT	69.8527	-0.640626	0.434322	-1.475	0.140212	0.525511	0.279418	NS
PSG5	1567.43	-0.640604	0.107341	-5.96794	2.40272e-09	1.08197e-07	6.96579	NS
SEZ6L2	1931.64	-0.640267	0.0999763	-6.40418	1.51175e-10	7.93336e-09	8.10054	NS
SLC34A3	28.0823	-0.639431	0.679631	-0.940849	0.346782	0.792751	0.100863	NS
PRDM6-AS1	19.2622	-0.639422	0.813462	-0.786051	0.431838	0.853005	0.0690485	NS
EPB41L3	4463.34	-0.638695	0.0779382	-8.19489	2.50817e-16	2.32596e-14	13.6334	NS
LOC124903737	17.6415	-0.637324	0.848822	-0.750833	0.452753	0.863863	0.063555	NS
TGFBI	178541	-0.636743	0.0565484	-11.2601	2.06418e-29	5.74265e-27	26.2409	NS
TOM1L1	124.215	-0.635664	0.328878	-1.93283	0.0532572	0.299861	0.523079	NS
HSF2BP	65.7112	-0.635512	0.448319	-1.41754	0.156324	0.555227	0.255529	NS
NME5	16.0181	-0.635274	0.892026	-0.71217	0.476359	0.876912	0.0570441	NS
RPL12P14	16.0158	-0.634971	0.89192	-0.711914	0.476518	0.876912	0.0570441	NS
LOC124900478	16.0208	-0.634801	0.889547	-0.713623	0.47546	0.876316	0.0573393	NS
FCRL1	16.0208	-0.634801	0.889547	-0.713623	0.47546	0.876316	0.0573393	NS
LOC102725228	16.0185	-0.634498	0.88944	-0.713368	0.475618	0.876368	0.0573133	NS
LOC107985957	16.0185	-0.634498	0.88944	-0.713368	0.475618	0.876368	0.0573133	NS
SCX	110.485	-0.634492	0.353669	-1.79403	0.0728085	0.365013	0.437692	NS
RNR2	166544	-0.634485	0.0567871	-11.173	5.52562e-29	1.49626e-26	25.825	NS
LOC100419892	37.6665	-0.632121	0.666748	-0.948066	0.343096	0.789144	0.102844	NS
RPL5P30	14.4001	-0.631712	0.937135	-0.674088	0.500255	0.889347	0.050929	NS
SPSB3	64.8677	-0.631481	0.51538	-1.22527	0.220473	0.659996	0.180459	NS
NMNAT2	35.9931	-0.63148	0.599714	-1.05297	0.292355	0.739315	0.13117	NS
RDH13-4	28.7956	-0.631375	0.668644	-0.944262	0.345036	0.790779	0.101945	NS
RDH13-5	28.7956	-0.631375	0.668644	-0.944262	0.345036	0.790779	0.101945	NS
RDH13-8	28.7956	-0.631375	0.668644	-0.944262	0.345036	0.790779	0.101945	NS
LOC124903542	14.3978	-0.631374	0.936356	-0.674289	0.500128	0.889347	0.050929	NS
OGN-2	79.1818	-0.6313	0.407969	-1.54742	0.121762	0.488762	0.310902	NS
OGN	79.1818	-0.6313	0.407969	-1.54742	0.121762	0.488762	0.310902	NS
[truncated: 19,047 more rows]
