# Supplementary material for: Long‐term culture of skin biopsies: maintenance of fibroblast production and competency of reprogramming
Source: FEBS Open Bio. 2025 Dec 19;16(2):397–411. doi: 10.1002/2211-5463.70136 (PMC12871563; doi:10.1002/2211-5463.70136)
Supplement: Supplementary file 3 — Table S2. Gene enrichment analysis of RNA sequencing data. [file FEB4-16-397-s001.xlsx]

## Sheet: HIKHOM1_Gen16vsGen1_Downregul
# GO	NS	enrichment	name	ratio_in_study	ratio_in_pop	p_uncorrected	depth	study_count	p_fdr_bh	study_items
GO:0051239	BP	e	regulation of multicellular organismal process	132/732	1948/30718	4.7263e-28	3	132	2.84651e-24	ADRB1; APOD; APOE; BANK1; BDKRB2; BMP4; BMPR1B; C3; C5AR2; CAMK4; CARD11; CARD9; CCR2; CD40; CD6; CEBPA; CLIC2; CNTN1; COL4A2; CXCL8; DCC; DLX1; DLX2; DTX4; DUSP6; EFNB3; EGR1; EGR2; EMILIN2; EPHB2; ETV4; F2R; F2RL1; FABP5; FCHO1; FLT1; FZD3; G0S2; GADD45G; GATA6; GBP5; GLI1; GLI2; GPM6B; GPR3; GRP; GRPR; HAND2; HES1; HEY1; HOXB8; HPSE; ID1; IGF2BP3; IGFBP2; IKZF3; IL17RD; IL18R1; IL31RA; IL34; I…
GO:0032502	BP	e	developmental process	145/732	2295/30718	9.04084e-28	1	145	2.84651e-24	ADAM23; ADAMTS15; ADGRG6; ADGRL3; AFF2; ALDH1A2; ALDH5A1; ANK3; APBA2; APOD; APOE; ASTN1; B3GNT5; BATF2; BATF3; BFSP1; BHLHE22; BMP4; BMPR1B; C3; CAMK4; CEBPA; CHD7; CLDN1; CNTN1; CNTN4; COL3A1; COL4A1; COL4A2; COL5A3; CSTA; CXCL1; CXCL12; CXCL8; CYP26B1; DCC; DGAT2; DLX2; DNER; EFNB3; EGR2; EGR3; EPHA3; EPHB2; F2RL1; FABP5; FAIM2; FAM20A; FLRT1; FLRT3; FLT1; FOXF1; FZD3; FZD8; GAP43; GAS7; GATA6…
GO:0008150	BP	e	biological_process	445/732	12662/30718	4.54474e-27	0	445	9.5394e-24	ABCA8; ABCA9; ABCC9; ABI3; ACSM3; ADAM23; ADAMTS15; ADAMTS8; ADCY1; ADD2; ADGRE3; ADGRG6; ADGRL3; ADH1B; ADH1C; ADRB1; AFF2; AK8; ALDH1A2; ALDH5A1; ANK3; AP3B2; APBA2; APOBEC3A; APOD; APOE; APOL1; AQP9; ARHGAP20; ASIC4; ASIP; ASRGL1; ASTN1; B3GALT5; B3GNT5; BACH2; BANK1; BATF2; BATF3; BCHE; BDKRB2; BEND5; BFSP1; BHLHE22; BHMT; BMP4; BMPR1B; C3; C4A; C4B; C5AR2; CACNB4; CADPS2; CAMK4; CARD11; CARD…
GO:0050789	BP	e	regulation of biological process	323/732	8077/30718	6.71449e-26	2	323	1.05703e-22	ABCA8; ABI3; ADAMTS8; ADCY1; ADD2; ADGRE3; ADGRG6; ADGRL3; ADRB1; AFF2; ALDH1A2; ANK3; APBA2; APOBEC3A; APOD; APOE; ARHGAP20; ASIP; BACH2; BANK1; BATF2; BATF3; BDKRB2; BEND5; BHLHE22; BMP4; BMPR1B; C3; C4A; C4B; C5AR2; CACNB4; CADPS2; CAMK4; CARD11; CARD9; CASS4; CBX2; CCN5; CCNJL; CCR2; CD3G; CD40; CD6; CDC42EP4; CDC45; CDCA7; CEBPA; CHD7; CHRNA5; CILP; CLDN1; CLEC14A; CLIC2; CNTN1; CNTN4; COL3A…
GO:0050794	BP	e	regulation of cellular process	309/732	7632/30718	2.25594e-25	3	309	2.84114e-22	ABI3; ADAMTS8; ADCY1; ADD2; ADGRE3; ADGRG6; ADGRL3; ADRB1; AFF2; ALDH1A2; ANK3; APOBEC3A; APOD; APOE; ARHGAP20; ASIP; BACH2; BANK1; BATF2; BATF3; BDKRB2; BEND5; BHLHE22; BMP4; BMPR1B; C3; C4A; C4B; C5AR2; CACNB4; CADPS2; CAMK4; CARD11; CARD9; CASS4; CBX2; CCN5; CCNJL; CCR2; CD3G; CD40; CD6; CDC42EP4; CDC45; CDCA7; CEBPA; CHD7; CILP; CLDN1; CLEC14A; CLIC2; CNTN1; CNTN4; COL3A1; COL4A2; CRACD; CRLF…
GO:0065007	BP	e	biological regulation	326/732	8295/30718	7.39069e-25	1	326	7.75653e-22	ABCA8; ABI3; ADAMTS8; ADCY1; ADD2; ADGRE3; ADGRG6; ADGRL3; ADRB1; AFF2; ALDH1A2; ANK3; APBA2; APOBEC3A; APOD; APOE; ARHGAP20; ASIP; BACH2; BANK1; BATF2; BATF3; BDKRB2; BEND5; BHLHE22; BMP4; BMPR1B; C3; C4A; C4B; C5AR2; CACNB4; CADPS2; CAMK4; CARD11; CARD9; CASS4; CBX2; CCN5; CCNJL; CCR2; CD3G; CD40; CD6; CDC42EP4; CDC45; CDCA7; CEBPA; CHD7; CHRNA5; CILP; CLDN1; CLEC14A; CLIC2; CNTN1; CNTN4; COL3A…
GO:0051240	BP	e	positive regulation of multicellular organismal process	86/732	1050/30718	1.45547e-23	4	86	1.3093e-20	ADRB1; APOE; BMP4; BMPR1B; C3; CAMK4; CARD11; CARD9; CCR2; CD40; CD6; CEBPA; CNTN1; CXCL8; EGR1; EGR2; EMILIN2; EPHB2; ETV4; F2R; F2RL1; FABP5; FCHO1; FLT1; FZD3; G0S2; GADD45G; GATA6; GBP5; GLI1; GLI2; GPM6B; GPR3; GRP; GRPR; HAND2; HES1; HPSE; IGFBP2; IL18R1; IL34; INPP5D; IRF5; LCK; MAPK13; MDK; MMP8; MYRF; NCKAP1L; NEURL1; NLRP12; PAX8; PDE4D; PGF; PIK3R6; PLAAT4; PLCG2; PLEK; PLXNA4; PLXNC1;…
GO:0048856	BP	e	anatomical structure development	108/732	1688/30718	5.84928e-21	2	108	4.60412e-18	ADAM23; ADGRG6; ADGRL3; AFF2; ALDH1A2; ALDH5A1; APBA2; APOD; APOE; B3GNT5; BFSP1; BHLHE22; BMP4; BMPR1B; C3; CEBPA; CHD7; CLDN1; CNTN1; CNTN4; COL3A1; COL4A1; COL5A3; CSTA; CXCL1; CXCL8; CYP26B1; DGAT2; DLX2; DNER; EFNB3; EGR2; EGR3; EPHB2; F2RL1; FABP5; FAM20A; FLRT3; FOXF1; FZD3; GAP43; GATA6; GLI1; GLI2; GPM6B; GPRIN3; HAND2; HES1; HEY1; IGF2BP3; IKZF1; IKZF3; ITGAM; LAMB1; LCK; LRRC17; MAB21L…
GO:0007165	BP	e	signal transduction	117/732	2031/30718	5.77968e-19	4	117	4.04385e-16	ADCY1; ADGRE3; ADGRG6; ADGRL3; ADRB1; APOE; BDKRB2; BMP4; BMPR1B; C5AR2; CARD11; CASS4; CCR2; CD3G; CD40; CD6; CDC45; CEBPA; CLEC14A; CLIC2; COL3A1; COL4A2; CRLF1; CXCL1; CXCL12; CXCL5; CXCL6; CXCL8; DIRAS3; DTX4; DUSP6; EFNB3; EGR1; EPHA3; EPHB2; F2R; F2RL1; F2RL2; FCHO1; FLRT1; FLRT3; FLT1; FZD3; FZD8; G0S2; GAP43; GLI1; GLI2; GPR3; GRIA4; GRP; GRPR; GUCY1A1; HES1; HEY1; HGF; ID1; IL18R1; IL1RL…
GO:0009987	BP	e	cellular process	337/732	9526/30718	7.41875e-18	1	337	4.67159e-15	ABCA8; ABCC9; ABI3; ACSM3; ADAMTS15; ADAMTS8; ADCY1; ADD2; ADGRE3; ADGRG6; ADGRL3; ADH1B; ADH1C; ADRB1; AK8; ALDH1A2; ALDH5A1; ANK3; AP3B2; APBA2; APOBEC3A; APOE; APOL1; AQP9; ASIC4; ASIP; ASTN1; B3GALT5; B3GNT5; BACH2; BANK1; BATF2; BATF3; BDKRB2; BFSP1; BHLHE22; BHMT; BMP4; BMPR1B; C3; C5AR2; CACNB4; CADPS2; CAMK4; CARD11; CARD9; CASS4; CCNJL; CCR2; CD3G; CD40; CD6; CDC42EP4; CDC45; CEBPA; CERS…
GO:0007166	BP	e	cell surface receptor signaling pathway	78/732	1104/30718	1.16597e-17	5	78	6.67466e-15	BDKRB2; BMP4; BMPR1B; C5AR2; CASS4; CCR2; CD3G; CD40; CD6; CEBPA; CLEC14A; COL3A1; COL4A2; CRLF1; CXCL1; CXCL12; CXCL5; CXCL6; CXCL8; DTX4; EFNB3; EGR1; EPHA3; EPHB2; FCHO1; FLRT1; FLRT3; FLT1; FZD3; FZD8; G0S2; GLI1; GLI2; GRIA4; HES1; HEY1; HGF; ID1; IL18R1; IL1RL1; IL31RA; IL34; INHBE; INPP5D; INSRR; IRF5; ITGAM; LCK; LCP2; NCKAP1L; NID1; NTF4; PDE4D; PDGFD; PDGFRA; PGF; PLCG2; PLEK; PLXNA4; P…
GO:0048869	BP	e	cellular developmental process	82/732	1207/30718	1.59625e-17	2	82	8.37632e-15	ADAMTS15; ADGRG6; ADGRL3; APOE; ASTN1; BATF2; BATF3; BFSP1; BHLHE22; BMP4; BMPR1B; C3; CAMK4; CEBPA; CHD7; CNTN4; COL4A2; CSTA; DCC; DNER; EGR2; F2RL1; FAIM2; FLRT3; FZD3; FZD8; GATA6; GLI1; GLI2; GPM6B; GPRIN3; HAND2; HES1; HEY1; HGF; IKZF1; IL1RL1; IL31RA; IRX1; KLF15; LAMB1; LCK; MDK; MEGF10; MFAP5; MFNG; MFSD2A; MMP8; MYRF; NCKAP1L; NR2F2; NTN5; PAX6; PAX8; PCSK9; PDE4D; PDGFRA; PITX2; PLCG2;…
GO:0050793	BP	e	regulation of developmental process	90/732	1491/30718	6.65061e-16	3	90	3.07126e-13	ABI3; APOE; BMP4; BMPR1B; CAMK4; CCR2; CD40; CNTN1; CNTN4; COL4A2; CXCL8; DCC; DLX1; DLX2; DUSP6; EFNB3; EGR2; EMILIN2; EPHA3; EPHB2; ETV4; FLT1; FNDC5; FZD3; GATA6; GLI1; GLI2; GPM6B; HES1; HEY1; HGF; HOXB8; HPSE; IKZF3; IL17RD; IL34; INPP5D; LAMA1; LAMB1; LRRC17; LZTS1; MDK; MEDAG; MEGF10; MFSD2A; MYRF; NCKAP1L; NEURL1; NID1; NTF4; OLFM2; PAX6; PAX8; PDGFRA; PGF; PIK3R6; PLAAT4; PLXNA4; PLXNC1;…
GO:0048731	BP	e	system development	62/732	807/30718	6.82827e-16	3	62	3.07126e-13	ADAM23; ADGRG6; ADGRL3; AFF2; ALDH1A2; ALDH5A1; APBA2; APOD; B3GNT5; BMP4; BMPR1B; C3; CEBPA; CHD7; CNTN1; CNTN4; COL3A1; COL4A1; CXCL1; DLX2; DNER; EFNB3; EGR2; EPHB2; FLRT3; FOXF1; FZD3; GLI2; GPM6B; HAND2; HES1; HEY1; IGF2BP3; ITGAM; MAB21L1; MARCKSL1; MDK; MFSD2A; MYRF; NEURL1; NNAT; NRGN; NTN5; OGN; PAX6; PAX8; PCDHB5; PCSK9; PDGFRA; PHEX; PSPN; RAMP2; SDK1; SEMA6B; SHANK3; SIX1; SMO; SOX11;…
GO:2000026	BP	e	regulation of multicellular organismal development	62/732	855/30718	9.73087e-15	4	62	4.02286e-12	BMP4; BMPR1B; CAMK4; CCR2; CD40; CNTN1; COL4A2; CXCL8; DCC; DUSP6; EFNB3; EGR2; EMILIN2; EPHB2; ETV4; FLT1; FZD3; GATA6; GLI1; GLI2; GPM6B; HES1; HEY1; HOXB8; HPSE; IKZF3; IL34; INPP5D; LRRC17; MDK; MYRF; NCKAP1L; NEURL1; PAX6; PAX8; PGF; PIK3R6; PLAAT4; PLXNA4; PLXNC1; PPARG; PRKCH; PRXL2A; RAMP2; SEMA4B; SEMA4D; SEMA6B; SFRP1; SHANK3; SIX1; SOX11; SRGN; TBX2; THBS4; TLR4; TMEM100; TMEM176B; TNF…
GO:0032501	BP	e	multicellular organismal process	79/732	1276/30718	1.07375e-14	1	79	4.02286e-12	ABCC9; ADRB1; ALDH1A2; APOE; BANK1; BATF2; BATF3; BDKRB2; BMP4; BMPR1B; CAMK4; CCR2; CD3G; CD40; CHD7; CLDN1; COL4A1; CXCL12; CXCL6; CXCL8; EGR1; ENPEP; EPHB2; F2R; F2RL1; FABP5; FOXF1; GCH1; GJC1; GLI2; GPR88; GRP; GUCY1A1; HES1; HEY1; HOXD11; IKZF1; ITGAM; KCNMB4; KLHL3; LCK; LIPC; MDK; MESP2; MFNG; MFSD2A; NCKAP1L; NTF4; PAX6; PAX8; PENK; PIEZO2; PITX2; PLCG2; PMAIP1; PREX1; RAMP2; RCSD1; RSAD…
GO:0030154	BP	e	cell differentiation	65/732	928/30718	1.08605e-14	3	65	4.02286e-12	ADAMTS15; ADGRG6; ADGRL3; ASTN1; BATF2; BATF3; BHLHE22; BMP4; BMPR1B; CAMK4; CEBPA; CHD7; COL4A2; CSTA; DCC; DNER; EGR2; F2RL1; FAIM2; FZD3; FZD8; GATA6; GLI1; GLI2; HAND2; HES1; HEY1; HGF; IKZF1; IL1RL1; IL31RA; IRX1; KLF15; LAMB1; LCK; MEGF10; MFNG; MMP8; MYRF; NCKAP1L; NR2F2; NTN5; PAX6; PAX8; PCSK9; PITX2; PLCG2; PLEK; PPARG; PPARGC1A; PRDM16; RAMP2; RNF112; SFRP1; SH3BP1; SHANK3; SIX1; SMO; …
GO:0048518	BP	e	positive regulation of biological process	187/732	4572/30718	2.92024e-14	3	187	1.0216e-11	ABCA8; ADRB1; ANK3; APOE; ASIP; BANK1; BHLHE22; BMP4; BMPR1B; C3; C4A; C4B; C5AR2; CADPS2; CAMK4; CARD11; CARD9; CASS4; CCR2; CD3G; CD40; CD6; CDC42EP4; CEBPA; CLDN1; CLIC2; CNTN1; COL3A1; CRACD; CRLF1; CXCL12; CXCL5; CXCL8; DLX1; DLX2; DUSP6; EBF4; EGLN3; EGR1; EGR2; EGR3; EMILIN2; EPHA3; EPHB2; ETV4; F2R; F2RL1; F2RL2; FABP5; FAM20A; FCHO1; FER1L6; FLT1; FNDC5; FOXF1; FZD3; G0S2; GADD45G; GATA6…
GO:0048522	BP	e	positive regulation of cellular process	173/732	4162/30718	8.59556e-14	4	173	2.81889e-11	ANK3; APOE; ASIP; BANK1; BHLHE22; BMP4; BMPR1B; C3; C4A; C4B; CADPS2; CAMK4; CARD11; CARD9; CASS4; CCR2; CD40; CD6; CDC42EP4; CEBPA; CLDN1; CLIC2; CNTN1; COL3A1; CRACD; CRLF1; CXCL12; CXCL5; CXCL8; DLX1; DLX2; DUSP6; EBF4; EGR1; EGR2; EGR3; EMILIN2; EPHA3; EPHB2; ETV4; F2R; F2RL1; F2RL2; FAM20A; FCHO1; FER1L6; FLT1; FNDC5; FOXF1; FZD3; G0S2; GADD45G; GATA6; GBP5; GCK; GLI1; GLI2; GRP; HAND2; HES1…
GO:0048519	BP	e	negative regulation of biological process	161/732	3764/30718	8.95311e-14	3	161	2.81889e-11	ADAMTS8; ADD2; ALDH1A2; APOBEC3A; APOD; APOE; BACH2; BANK1; BATF3; BEND5; BMP4; BMPR1B; C5AR2; CBX2; CCN5; CCR2; CDC45; CEBPA; CILP; CLIC2; CNTN4; COL3A1; COL4A2; CRACD; CRLF1; CSTA; CXCL1; CXCL12; CXCL8; CYP26B1; DCC; DEPTOR; DLX1; DLX2; DTX4; DUSP6; EFNB3; EGR3; EMILIN2; EPHA3; EPHB2; F2R; F2RL1; FAIM2; FAM220A; FBXL2; FLT1; FZD3; GATA6; GCK; GLI1; GLI2; GPM6B; GRIA4; GRK3; GRP; HAND2; HES1; HE…
GO:0009653	BP	e	anatomical structure morphogenesis	50/732	627/30718	1.20026e-13	2	50	3.59906e-11	ANK3; BMP4; BMPR1B; CHD7; CNTN1; CNTN4; COL4A1; CXCL12; CYP26B1; DCC; EFNB3; EPHA3; EPHB2; FLRT1; FLRT3; FLT1; FOXF1; GAS7; GATA6; GLI1; GLI2; HES1; HEY1; HOXD11; ID1; KIF5A; LAMB1; LGR6; MESP2; MFAP5; MFSD2A; MYO16; NCKAP1L; NTF4; PAX8; PDGFRA; PITX2; RAMP2; SEMA4B; SEMA4D; SEMA6B; SHANK3; SIX1; SMO; SOBP; SOX11; TBX2; VANGL2; WNT11; ZFPM2
GO:0042127	BP	e	regulation of cell population proliferation	67/732	1047/30718	2.91662e-13	4	67	8.34817e-11	ADAMTS8; ALDH1A2; APOD; APOE; BMP4; BMPR1B; CCR2; CD40; CD6; CDCA7; CEBPA; CLDN1; CNTN1; CRLF1; CXCL1; CXCL5; CXCL8; EGLN3; EGR3; EMILIN2; EPHB2; F2R; FLT1; FZD3; GATA6; GLI1; HES1; HMGA1; HPSE; IGFBP2; IKZF3; IL31RA; IL34; LAMB1; MDK; MEGF10; MYO16; NCKAP1L; NEURL1; NR2F2; OGN; PDGFD; PDGFRA; PGF; PLAAT4; PPARG; PPARGC1A; PRKCH; PTGFR; PTPRN; RASAL3; SFRP1; SIX1; SOX11; TAFA3; TBX2; THBS4; TNFRS…
GO:0048583	BP	e	regulation of response to stimulus	132/732	2897/30718	3.29462e-13	3	132	8.95391e-11	APOD; APOE; ARHGAP20; BANK1; BMP4; C3; C5AR2; CARD11; CARD9; CASS4; CCR2; CD3G; CD40; CEBPA; CILP; CLDN1; CNTN1; COL3A1; CXCL12; CXCL8; CYP26B1; DEPTOR; DLX1; DTX4; DUSP6; EMILIN2; EPHB2; F2R; F2RL1; F2RL2; FAIM2; FBXL2; FCHO1; FLT1; FRRS1L; G0S2; GADD45G; GATA6; GBP5; GCH1; GLI1; GLI2; GRK3; GRP; GRPR; HAND2; HERC5; HES1; HEY1; HGF; HPSE; IGFBP2; IL17RD; IL18R1; IL1RL2; IL22RA1; IL34; INHBE; INP…
GO:0048513	BP	e	animal organ development	51/732	667/30718	3.41264e-13	3	51	8.95391e-11	ADGRL3; AFF2; APOD; B3GNT5; BHLHE22; BMP4; BMPR1B; CEBPA; CHD7; CNTN1; CNTN4; COL3A1; COL4A1; COL5A3; CSTA; CXCL8; CYP26B1; DLX2; EGR2; EGR3; FLRT3; FOXF1; GATA6; GLI2; HAND2; HES1; HEY1; LRRC17; MAB21L1; MDK; MESP2; MFSD2A; NNAT; NR2F2; NTF4; OGN; PAX6; PAX8; PCSK9; PDGFRA; PITX2; PPARG; RAMP2; RNF112; SHANK3; SIX1; SOX11; TBX2; VANGL2; WNT11; ZFPM2
GO:0023051	BP	e	regulation of signaling	116/732	2433/30718	6.33407e-13	3	116	1.59543e-10	ADCY1; APOD; APOE; ARHGAP20; BANK1; BMP4; C3; CARD11; CARD9; CASS4; CCR2; CD40; CHD7; CILP; CNTN1; COL3A1; CXCL12; CXCL8; CYP26B1; DEPTOR; DLX1; DUSP6; EPHB2; F2R; F2RL1; F2RL2; FABP5; FAIM2; FBXL2; FLT1; FRRS1L; G0S2; GADD45G; GATA6; GCK; GLI1; GLI2; GRIA4; GRK3; GRP; HAND2; HES1; HEY1; HGF; HPSE; IGFBP2; IL17RD; IL34; INHBE; INPP5D; KAZALD1; KCNMB4; LAMA1; LAMB1; LCK; LGR6; LTBP1; MCTP1; MDK; M…
GO:0010646	BP	e	regulation of cell communication	116/732	2440/30718	7.09597e-13	4	116	1.71859e-10	ADCY1; ANK3; APOD; APOE; ARHGAP20; BANK1; BMP4; C3; CARD11; CARD9; CASS4; CCR2; CD40; CHD7; CILP; CNTN1; COL3A1; CXCL12; CXCL8; CYP26B1; DEPTOR; DLX1; DUSP6; EPHB2; F2R; F2RL1; F2RL2; FABP5; FAIM2; FBXL2; FLT1; FRRS1L; G0S2; GADD45G; GATA6; GCK; GLI1; GLI2; GRIA4; GRK3; GRP; HAND2; HES1; HEY1; HGF; HPSE; IGFBP2; IL17RD; IL34; INHBE; INPP5D; KAZALD1; KCNMB4; LAMA1; LAMB1; LCK; LGR6; LTBP1; MCTP1; …
GO:0030334	BP	e	regulation of cell migration	51/732	686/30718	9.89252e-13	5	51	2.30716e-10	APOD; APOE; BMP4; C5AR2; CASS4; CCR2; CD40; CLDN1; CNTN1; COL3A1; CXCL12; CXCL8; EMILIN2; EPHB2; F2R; F2RL1; FLT1; HGF; IGSF10; IL34; LAMB1; LGR6; MCTP1; MDK; NCKAP1L; NR2F2; PDGFD; PDGFRA; PGF; PLCG2; PLXNA4; PLXNC1; PPARG; PTGS2; RAC2; SEMA4B; SEMA4D; SEMA6B; SFRP1; SH3BP1; SH3RF2; SMO; STK26; SYNE2; THBS4; TNFAIP6; TNFSF18; TNXB; TRIB1; WNT11; ZNF703
GO:0051094	BP	e	positive regulation of developmental process	56/732	806/30718	1.14649e-12	4	56	2.54531e-10	APOE; BMP4; BMPR1B; CD40; CNTN1; CXCL8; DLX1; DLX2; EGR2; EMILIN2; EPHB2; ETV4; FLT1; FNDC5; FZD3; GATA6; GLI1; GLI2; GPM6B; HES1; HGF; IL34; INPP5D; LAMA1; LAMB1; MDK; MEDAG; NCKAP1L; NEURL1; NID1; OLFM2; PAX8; PGF; PIK3R6; PLAAT4; PLXNA4; PLXNC1; PPARG; PRKCH; PTGS2; RAMP2; RIMS2; RPS6KA1; SEMA4D; SFRP1; SHANK3; SIX1; SMO; SOX11; TBX2; TMEM100; TNXB; VASH2; WDFY2; ZFPM2; ZNF703
GO:0002682	BP	e	regulation of immune system process	63/732	978/30718	1.17221e-12	3	63	2.54531e-10	APOD; BANK1; BMP4; C5AR2; CAMK4; CARD11; CARD9; CCR2; CD3G; CD40; CD6; CEBPA; COL3A1; CXCL12; CXCL8; DTX4; EPHB2; F2RL1; FCHO1; GATA6; GBP5; GLI2; HOXB8; IGFBP2; IKZF3; IL18R1; IL31RA; IL34; INPP5D; IRF5; ITGAM; LCK; LCP2; LRRC17; MDK; MMP8; NCKAP1L; PDE4D; PGF; PIK3R6; PLCG2; PPARG; PRAM1; PRKCH; PRXL2A; RAC2; RASAL3; RSAD2; SFRP1; SOX11; TAFA3; THBS4; TLR4; TLR5; TMEM176B; TNFAIP6; TNFRSF13C; T…
GO:0048523	BP	e	negative regulation of cellular process	149/732	3493/30718	1.24852e-12	4	149	2.62064e-10	ADAMTS8; ADD2; ALDH1A2; APOBEC3A; APOD; APOE; BACH2; BANK1; BATF3; BEND5; BMP4; BMPR1B; C5AR2; CBX2; CCN5; CDC45; CEBPA; CILP; CLIC2; CNTN4; COL3A1; CRACD; CRLF1; CXCL1; CXCL12; CXCL8; CYP26B1; DCC; DEPTOR; DLX1; DLX2; DUSP6; EFNB3; EGR3; EMILIN2; EPHA3; EPHB2; F2R; F2RL1; FAIM2; FAM220A; FBXL2; FLT1; FZD3; GATA6; GCK; GLI1; GLI2; GPM6B; GRIA4; GRK3; GRP; HAND2; HES1; HEY1; HGF; HMGA1; HOXB8; HOX…
GO:2000145	BP	e	regulation of cell motility	52/732	719/30718	1.68215e-12	4	52	3.41694e-10	APOD; APOE; BMP4; C5AR2; CASS4; CCR2; CD40; CLDN1; CNTN1; COL3A1; CXCL12; CXCL8; EMILIN2; EPHB2; F2R; F2RL1; FLT1; HGF; IGSF10; IL34; LAMB1; LGR6; MCTP1; MDK; NCKAP1L; NR2F2; PDGFD; PDGFRA; PGF; PLCG2; PLXNA4; PLXNC1; PPARG; PTGS2; RAC2; SEMA4B; SEMA4D; SEMA6B; SFRP1; SH3BP1; SH3RF2; SMO; SPOCK2; STK26; SYNE2; THBS4; TNFAIP6; TNFSF18; TNXB; TRIB1; WNT11; ZNF703
GO:0045595	BP	e	regulation of cell differentiation	61/732	951/30718	3.26243e-12	4	61	6.41985e-10	BMP4; BMPR1B; CAMK4; CCR2; CNTN4; DCC; DLX1; DLX2; EFNB3; EGR2; EPHA3; ETV4; FNDC5; FZD3; GLI2; HES1; HEY1; HGF; HOXB8; IKZF3; IL17RD; IL34; INPP5D; LAMA1; LAMB1; LRRC17; MDK; MEDAG; MEGF10; NCKAP1L; NEURL1; NID1; NTF4; OLFM2; PAX6; PAX8; PDGFRA; PLAAT4; PLXNA4; PLXNC1; PPARG; PRKCH; PRXL2A; PTGS2; RPS6KA1; SEMA4B; SEMA4D; SEMA6B; SFRP1; SHANK3; SIX1; SOX11; SPOCK2; TLR4; TMEM100; TMEM176B; TNFAI…
GO:0040012	BP	e	regulation of locomotion	52/732	736/30718	4.0578e-12	3	52	7.74303e-10	APOD; APOE; BMP4; C5AR2; CASS4; CCR2; CD40; CLDN1; CNTN1; COL3A1; CXCL12; CXCL8; EMILIN2; EPHB2; F2R; F2RL1; FLT1; HGF; IGSF10; IL34; LAMB1; LGR6; MCTP1; MDK; NCKAP1L; NR2F2; PDGFD; PDGFRA; PGF; PLCG2; PLXNA4; PLXNC1; PPARG; PTGS2; RAC2; SEMA4B; SEMA4D; SEMA6B; SFRP1; SH3BP1; SH3RF2; SMO; SPOCK2; STK26; SYNE2; THBS4; TNFAIP6; TNFSF18; TNXB; TRIB1; WNT11; ZNF703
GO:0031175	BP	e	neuron projection development	32/732	328/30718	2.02472e-11	6	32	3.74989e-09	ANK3; APOE; BHLHE22; CNTN1; CNTN4; CXCL12; DCC; EFNB3; EPHA3; EPHB2; FLRT3; GAP43; GAS7; GLI2; GPM6B; GPRIN3; KIF5A; LAMB1; LGR6; MYO16; NCKAP1L; NTF4; PLXNA4; PLXNC1; RTN4RL2; SEMA4B; SEMA4D; SEMA6B; SHANK3; SMO; TNXB; VASH2
GO:0065009	BP	e	regulation of molecular function	92/732	1844/30718	2.51777e-11	2	92	4.52982e-09	ADCY1; ADD2; ADRB1; ANK3; APOE; BMP4; CACNB4; CARD11; CARD9; CASS4; CCNJL; CCR2; CD40; CEBPA; CLIC2; CNTN1; CSTA; DEPTOR; DIRAS3; EGLN3; EGR1; EPHA3; EPHB2; F2R; F2RL1; FLT1; GCH1; GRP; HAND2; HERC5; HES1; HEY1; HGF; ID1; IL18R1; IL34; INSRR; ITGAM; KCNE3; KCNG1; LAMP3; LCK; LCP2; MMP8; MSX2; NCKAP1L; NLRP12; NR2F2; PAX6; PCSK9; PDE4D; PDGFD; PDGFRA; PIK3R6; PLAAT4; PLCB2; PLCG2; PLEK; PLXNA4; PL…
GO:0048584	BP	e	positive regulation of response to stimulus	83/732	1591/30718	2.76405e-11	4	83	4.83478e-09	APOE; BMP4; C3; C5AR2; CARD11; CARD9; CASS4; CCR2; CD3G; CD40; CEBPA; CLDN1; CNTN1; COL3A1; CXCL12; CXCL8; EMILIN2; F2R; F2RL1; F2RL2; FCHO1; FLT1; G0S2; GADD45G; GBP5; GLI1; GRP; GRPR; HAND2; HES1; HGF; HPSE; IL18R1; IL34; INHBE; INPP5D; ITGAM; LAMA1; LAMB1; LCK; LCP2; LGR6; MAPK13; MDK; MMP8; NCKAP1L; NID1; NLRP12; NLRP6; OCIAD2; PDE4D; PDGFD; PDGFRA; PGF; PIK3R6; PLCG2; PMAIP1; PPARG; PRAM1; P…
GO:0007399	BP	e	nervous system development	34/732	373/30718	3.09469e-11	4	34	5.26683e-09	ADAM23; ADGRG6; ADGRL3; ALDH1A2; ALDH5A1; APBA2; B3GNT5; CHD7; CNTN4; CXCL1; DNER; EFNB3; EGR2; EPHB2; FLRT3; GPM6B; HES1; IGF2BP3; MARCKSL1; MDK; NEURL1; NRGN; NTN5; PAX6; PAX8; PCDHB5; PCSK9; PSPN; SDK1; SEMA6B; SHANK3; SMO; SOX11; SPOCK2
GO:0019222	BP	e	regulation of metabolic process	186/732	4954/30718	7.67289e-11	3	186	1.27148e-08	ADCY1; ADRB1; AFF2; ANK3; APOBEC3A; APOD; APOE; ASIP; BACH2; BANK1; BATF2; BATF3; BEND5; BHLHE22; BMP4; BMPR1B; C3; C5AR2; CAMK4; CARD11; CARD9; CASS4; CBX2; CCNJL; CCR2; CD40; CD6; CEBPA; CHD7; CILP; CNTN1; CRLF1; CSTA; CXCL8; DEPTOR; DIRAS3; DLX1; DLX2; DTX4; EBF4; EGLN3; EGR1; EGR2; EGR3; EPHB2; ETV4; F2R; F2RL1; FABP5; FAM20A; FAM220A; FBXL2; FER1L6; FLT1; FOXF1; G0S2; GADD45G; GATA6; GBP5; G…
GO:0050896	BP	e	response to stimulus	124/732	2877/30718	8.07418e-11	1	124	1.30367e-08	ADCY1; ALDH1A2; ANK3; APOBEC3A; APOD; APOE; AQP9; BATF2; BATF3; BDKRB2; BMP4; BMPR1B; C4B; C5AR2; CARD9; CCR2; CD40; CD6; CDC45; CEBPA; CITED4; CLDN1; CLGN; CNTN1; COL3A1; CRLF1; CXCL1; CXCL12; CXCL5; CXCL6; CXCL8; CYP11A1; CYP24A1; DGAT2; DLX1; DMC1; EGLN3; EGR1; EGR3; EPHA3; F2R; F2RL1; FLRT1; FLRT3; FLT1; GAP43; GATA6; GBP4; GBP5; GCH1; GCK; GGT5; GNLY; GPR88; HGF; HPSE; ID1; IL1RL1; IL1RL2; I…
GO:0007417	BP	e	central nervous system development	26/732	234/30718	9.10983e-11	4	26	1.43412e-08	ADAM23; ADGRL3; AFF2; ALDH5A1; APOD; B3GNT5; C3; CHD7; CNTN1; CNTN4; COL4A1; DLX2; DNER; EGR2; ITGAM; MARCKSL1; MFSD2A; MYRF; NNAT; PAX6; PAX8; PSPN; SEMA6B; SMO; SOX11; VIT
GO:0009966	BP	e	regulation of signal transduction	103/732	2229/30718	1.14083e-10	5	103	1.75215e-08	APOD; APOE; ARHGAP20; BANK1; BMP4; C3; CARD11; CARD9; CASS4; CCR2; CD40; CILP; CNTN1; COL3A1; CXCL12; CXCL8; CYP26B1; DEPTOR; DLX1; DUSP6; EPHB2; F2R; F2RL1; F2RL2; FAIM2; FBXL2; FLT1; FRRS1L; G0S2; GADD45G; GLI1; GLI2; GRK3; GRP; HAND2; HES1; HEY1; HGF; HPSE; IGFBP2; IL17RD; IL34; INHBE; INPP5D; KAZALD1; LAMA1; LAMB1; LCK; LGR6; LTBP1; MDK; MFNG; MMP8; NCKAP1L; NEURL1; NID1; NLRP12; NLRP6; OCIAD…
GO:0031323	BP	e	regulation of cellular metabolic process	173/732	4537/30718	1.31964e-10	4	173	1.97851e-08	ADCY1; AFF2; ANK3; APOBEC3A; APOD; APOE; ASIP; BACH2; BANK1; BATF2; BATF3; BEND5; BHLHE22; BMP4; BMPR1B; C3; C5AR2; CAMK4; CARD11; CARD9; CASS4; CBX2; CCNJL; CCR2; CD40; CD6; CEBPA; CHD7; CILP; CNTN1; CRLF1; CXCL8; DEPTOR; DIRAS3; DLX1; DLX2; DTX4; EBF4; EGR1; EGR2; EGR3; EPHB2; ETV4; F2R; F2RL1; FAM20A; FAM220A; FBXL2; FER1L6; FLT1; FOXF1; GATA6; GBP5; GCH1; GCK; GLI1; GLI2; HAND2; HERC5; HES1; …
GO:0009893	BP	e	positive regulation of metabolic process	120/732	2818/30718	3.30432e-10	4	120	4.8389e-08	ADRB1; ANK3; APOE; ASIP; BANK1; BHLHE22; BMP4; BMPR1B; C3; CAMK4; CARD11; CARD9; CASS4; CCR2; CD40; CD6; CEBPA; CNTN1; CRLF1; CXCL8; DLX1; EBF4; EGLN3; EGR1; EGR2; EPHB2; ETV4; F2R; F2RL1; FABP5; FAM20A; FER1L6; FLT1; FOXF1; G0S2; GADD45G; GATA6; GBP5; GCK; GLI1; GLI2; GPR3; HAND2; HES1; HEY1; HGF; HIVEP3; HMGA1; HOXD13; HPSE; IGF2BP3; IL18R1; IL31RA; IL34; INHBE; INSRR; IRF5; ITGAM; KLF15; LAMP3…
GO:0030198	BP	e	extracellular matrix organization	21/732	163/30718	3.82771e-10	5	21	5.47797e-08	ADAMTS15; ADAMTS8; COL14A1; COL15A1; COL23A1; COL3A1; COL4A1; COL4A2; COL5A3; DPT; GPM6B; MANSC4; MATN2; MMP8; NID1; NID2; RAMP2; SLC39A8; SPOCK2; TNXB; VIT
GO:0043062	BP	e	extracellular structure organization	21/732	164/30718	4.29308e-10	4	21	6.00745e-08	ADAMTS15; ADAMTS8; COL14A1; COL15A1; COL23A1; COL3A1; COL4A1; COL4A2; COL5A3; DPT; GPM6B; MANSC4; MATN2; MMP8; NID1; NID2; RAMP2; SLC39A8; SPOCK2; TNXB; VIT
GO:0045229	BP	e	external encapsulating structure organization	21/732	165/30718	4.81076e-10	4	21	6.58551e-08	ADAMTS15; ADAMTS8; COL14A1; COL15A1; COL23A1; COL3A1; COL4A1; COL4A2; COL5A3; DPT; GPM6B; MANSC4; MATN2; MMP8; NID1; NID2; RAMP2; SLC39A8; SPOCK2; TNXB; VIT
GO:0002684	BP	e	positive regulation of immune system process	44/732	643/30718	5.20621e-10	4	44	6.97521e-08	C5AR2; CAMK4; CARD11; CCR2; CD3G; CD40; CD6; CEBPA; CXCL12; CXCL8; EPHB2; F2RL1; FCHO1; GBP5; GLI2; IGFBP2; IL18R1; IL34; INPP5D; IRF5; ITGAM; LCK; LCP2; MDK; MMP8; NCKAP1L; PDE4D; PGF; PLCG2; PRAM1; PRKCH; RAC2; RASAL3; RSAD2; TAFA3; THBS4; TLR4; TLR5; TNFRSF13C; TNFRSF21; TNFSF18; TRIL; VAV1; VCAM1
GO:2000147	BP	e	positive regulation of cell motility	34/732	416/30718	5.68613e-10	5	34	7.45949e-08	BMP4; CASS4; CCR2; CD40; CLDN1; CNTN1; CXCL12; CXCL8; EPHB2; F2R; F2RL1; FLT1; HGF; IL34; LAMB1; LGR6; MDK; NCKAP1L; PDGFD; PDGFRA; PGF; PLCG2; PTGS2; RAC2; SEMA4B; SEMA4D; SEMA6B; SH3RF2; SMO; SPOCK2; SYNE2; THBS4; TNFSF18; ZNF703
GO:0035295	BP	e	tube development	16/732	93/30718	6.36666e-10	3	16	8.18181e-08	BMP4; CEBPA; CXCL8; FOXF1; GATA6; GLI1; GLI2; HES1; PAX8; PDGFRA; PITX2; SIX1; SMO; SOX11; TBX2; WNT11
GO:0032101	BP	e	regulation of response to external stimulus	47/732	721/30718	6.50971e-10	4	47	8.19339e-08	APOE; C5AR2; CCR2; CD40; CEBPA; CNTN1; CXCL12; CXCL8; DTX4; EMILIN2; EPHB2; F2R; F2RL1; FBXL2; GATA6; GBP5; HERC5; HPSE; IL1RL2; IL22RA1; IL34; MAPK13; MDK; MMP8; NCKAP1L; NLRP12; NLRP6; PDGFRA; PGF; PIK3R6; PLCG2; PPARG; PTGS2; RAC2; RSAD2; S100A8; SEMA4B; SEMA4D; SEMA6B; SLC39A8; TAFA3; THBS4; TLR4; TLR5; TNFAIP6; TRIB1; TRIL
GO:0050865	BP	e	regulation of cell activation	33/732	397/30718	6.63591e-10	4	33	8.19339e-08	APOE; BANK1; BMP4; CAMK4; CCR2; CD40; CD6; CEBPA; EMILIN2; EPHB2; FCHO1; GLI2; IGFBP2; IKZF3; IL31RA; INPP5D; LCK; MDK; MMP8; NCKAP1L; PDGFRA; PLEK; RASAL3; RPS6KA1; SFRP1; SOX11; TAFA3; TLR4; TNFRSF13C; TNFRSF21; TNFSF18; TNFSF8; VCAM1
GO:0040017	BP	e	positive regulation of locomotion	34/732	422/30718	8.25414e-10	4	34	9.99544e-08	BMP4; CASS4; CCR2; CD40; CLDN1; CNTN1; CXCL12; CXCL8; EPHB2; F2R; F2RL1; FLT1; HGF; IL34; LAMB1; LGR6; MDK; NCKAP1L; PDGFD; PDGFRA; PGF; PLCG2; PTGS2; RAC2; SEMA4B; SEMA4D; SEMA6B; SH3RF2; SMO; SPOCK2; SYNE2; THBS4; TNFSF18; ZNF703
GO:0030335	BP	e	positive regulation of cell migration	33/732	402/30718	9.12462e-10	6	33	1.07017e-07	BMP4; CASS4; CCR2; CD40; CLDN1; CNTN1; CXCL12; CXCL8; EPHB2; F2R; F2RL1; FLT1; HGF; IL34; LAMB1; LGR6; MDK; NCKAP1L; PDGFD; PDGFRA; PGF; PLCG2; PTGS2; RAC2; SEMA4B; SEMA4D; SEMA6B; SH3RF2; SMO; SYNE2; THBS4; TNFSF18; ZNF703
GO:0042221	BP	e	response to chemical	74/732	1452/30718	9.17722e-10	2	74	1.07017e-07	ADCY1; ALDH1A2; ANK3; APOD; APOE; AQP9; BMP4; C4B; CCR2; CD40; CD6; CEBPA; CITED4; CLGN; COL3A1; CRLF1; CXCL1; CXCL12; CXCL5; CXCL6; CXCL8; CYP11A1; CYP24A1; DGAT2; EGLN3; EGR1; EPHA3; F2R; GATA6; GBP4; GBP5; GCH1; GCK; IL31RA; IRF5; KCNMB4; LAMP3; LMO2; MAPK13; MT1F; NEURL1; NLRP12; PAX8; PCSK9; PDGFRA; PDK3; PLCG2; PMAIP1; PPARG; PPARGC1A; PTGFR; PTGS2; PTPRN; RAMP1; RAMP2; RCSD1; RNF112; RNF17…
GO:0045597	BP	e	positive regulation of cell differentiation	38/732	514/30718	9.61152e-10	5	38	1.10043e-07	BMP4; BMPR1B; DLX1; DLX2; EGR2; ETV4; FNDC5; FZD3; GLI2; HES1; HGF; IL34; INPP5D; LAMA1; LAMB1; MDK; MEDAG; NCKAP1L; NEURL1; NID1; OLFM2; PAX8; PLAAT4; PLXNA4; PLXNC1; PPARG; PRKCH; PTGS2; RPS6KA1; SEMA4D; SFRP1; SHANK3; SIX1; SOX11; TMEM100; TNXB; WDFY2; ZNF703
GO:0031325	BP	e	positive regulation of cellular metabolic process	108/732	2482/30718	9.82431e-10	5	108	1.10471e-07	ANK3; APOE; ASIP; BANK1; BHLHE22; BMP4; BMPR1B; C3; CAMK4; CARD11; CARD9; CASS4; CCR2; CD40; CD6; CEBPA; CNTN1; CRLF1; CXCL8; DLX1; EBF4; EGR1; EGR2; EPHB2; ETV4; F2R; F2RL1; FAM20A; FER1L6; FLT1; FOXF1; GATA6; GBP5; GCK; GLI1; GLI2; HAND2; HES1; HEY1; HGF; HIVEP3; HMGA1; HOXD13; HPSE; IGF2BP3; IL18R1; IL31RA; IL34; INHBE; INSRR; IRF5; ITGAM; KLF15; LAMP3; LCP2; LMO2; MAPK13; MDK; MED12L; MFSD2A;…
GO:0035239	BP	e	tube morphogenesis	19/732	141/30718	1.21372e-09	3	19	1.34084e-07	BMP4; COL4A1; FLT1; FOXF1; GLI1; GLI2; HES1; HEY1; HOXD11; ID1; PAX8; PDGFRA; RAMP2; SIX1; SMO; SOX11; TBX2; VANGL2; WNT11
GO:0051241	BP	e	negative regulation of multicellular organismal process	44/732	670/30718	1.84869e-09	4	44	2.0071e-07	APOD; APOE; BANK1; BMP4; C5AR2; CCR2; COL4A2; DCC; DLX1; DLX2; EFNB3; F2R; F2RL1; GATA6; HES1; ID1; IL17RD; IL18R1; IL31RA; INPP5D; LRRC17; MDK; MMP8; NCKAP1L; NLRP12; NR2F2; PAX6; PCSK9; PDE4D; PDGFRA; PPARG; SEMA4B; SEMA4D; SEMA6B; SFRP1; SOX11; SRGN; TAFA3; THBS4; TLR4; TNFAIP6; TNFRSF21; WNT11; ZNF423
GO:0006954	BP	e	inflammatory response	22/732	201/30718	3.36118e-09	4	22	3.58735e-07	ADCY1; BDKRB2; C5AR2; CCR2; CD40; CD6; CNTN1; CXCL1; CXCL5; CXCL6; CXCL8; F2R; GGT5; IL1RL1; NLRP6; PTGFR; S100A8; SERPINA3; TLR4; TLR5; TNFAIP6; VCAM1
GO:0022603	BP	e	regulation of anatomical structure morphogenesis	36/732	498/30718	4.80841e-09	4	36	5.04643e-07	ABI3; BMP4; CCR2; CD40; CNTN1; COL4A2; CXCL8; DCC; EFNB3; EMILIN2; FLT1; FZD3; GATA6; LZTS1; MDK; MFSD2A; PAX8; PGF; PIK3R6; PLXNA4; PLXNC1; PPARG; RAMP2; RIMS2; SEMA4B; SEMA4D; SEMA6B; SFRP1; SHANK3; SIX1; SMO; TBX2; THBS4; VANGL2; VASH2; WNT11
GO:0008284	BP	e	positive regulation of cell population proliferation	39/732	586/30718	1.08734e-08	5	39	1.12246e-06	BMP4; CCR2; CD40; CD6; CLDN1; CNTN1; CRLF1; CXCL5; EGR3; EPHB2; F2R; FZD3; GLI1; HES1; HPSE; IGFBP2; IL31RA; IL34; LAMB1; MDK; MEGF10; NCKAP1L; PDGFD; PDGFRA; PGF; PRKCH; PTGFR; PTPRN; RASAL3; SFRP1; SOX11; TBX2; THBS4; TNFRSF13C; TNXB; VASH2; VCAM1; ZFPM2; ZNF703
GO:0002376	BP	e	immune system process	44/732	716/30718	1.34684e-08	1	44	1.36791e-06	BANK1; BATF2; BATF3; C5AR2; CAMK4; CARD9; CCR2; CD3G; CD40; CHD7; CXCL1; CXCL5; CXCL6; CXCL8; EPHB2; F2RL1; FCHO1; FLT1; GNLY; GRP; IKZF1; INPP5D; ITGAM; LCK; LCP2; MDK; MFNG; NCKAP1L; NLRP6; PDE4D; PI3; PLCG2; PMAIP1; PRAM1; PREX1; RSAD2; S100A8; TLR4; TLR5; TNFRSF21; TNFSF18; TRIL; VAV1; VCAM1
GO:0060255	BP	e	regulation of macromolecule metabolic process	166/732	4566/30718	1.49198e-08	4	166	1.49127e-06	ADCY1; AFF2; ANK3; APOBEC3A; APOD; APOE; BACH2; BANK1; BATF2; BATF3; BEND5; BHLHE22; BMP4; BMPR1B; C3; C5AR2; CAMK4; CARD11; CARD9; CASS4; CBX2; CCNJL; CCR2; CD40; CD6; CEBPA; CHD7; CILP; CNTN1; CRLF1; CSTA; CXCL8; DEPTOR; DIRAS3; DLX1; DLX2; DTX4; EBF4; EGLN3; EGR1; EGR2; EGR3; EPHB2; ETV4; F2R; F2RL1; FAM20A; FAM220A; FER1L6; FLT1; FOXF1; GATA6; GBP5; GCK; GLI1; GLI2; HAND2; HERC5; HES1; HEY1; …
GO:0044093	BP	e	positive regulation of molecular function	60/732	1151/30718	1.72128e-08	3	60	1.69358e-06	ADCY1; ADD2; ADRB1; ANK3; APOE; BMP4; CARD11; CARD9; CASS4; CCR2; CD40; CLIC2; CNTN1; EGLN3; EGR1; EPHB2; F2R; F2RL1; FLT1; GCH1; HAND2; HES1; IL18R1; IL34; INSRR; ITGAM; LCK; LCP2; MMP8; NLRP12; PAX6; PDGFD; PDGFRA; PIK3R6; PLAAT4; PLCB2; PLCG2; PLEK; PMAIP1; PPARG; PPARGC1A; PPARGC1B; PREX1; PRKCH; RASGEF1A; RASGRF2; S100A8; SEMA4D; SFRP1; SH3BP1; SHANK3; SLC5A3; SMO; STAC; TBC1D30; TCIM; TLR4;…
GO:0097485	BP	e	neuron projection guidance	17/732	132/30718	1.79915e-08	7	17	1.71655e-06	CNTN1; CNTN4; CXCL12; DCC; EFNB3; EPHA3; EPHB2; GAP43; GLI2; KIF5A; LGR6; PLXNA4; PLXNC1; SEMA4B; SEMA4D; SEMA6B; SMO
GO:0007411	BP	e	axon guidance	17/732	132/30718	1.79915e-08	8	17	1.71655e-06	CNTN1; CNTN4; CXCL12; DCC; EFNB3; EPHA3; EPHB2; GAP43; GLI2; KIF5A; LGR6; PLXNA4; PLXNC1; SEMA4B; SEMA4D; SEMA6B; SMO
GO:0010647	BP	e	positive regulation of cell communication	62/732	1212/30718	2.16128e-08	5	62	2.03128e-06	ANK3; APOE; BMP4; C3; CARD11; CARD9; CASS4; CCR2; CD40; CNTN1; COL3A1; EPHB2; F2R; F2RL1; F2RL2; FLT1; G0S2; GADD45G; GATA6; GCK; GLI1; GRP; HAND2; HES1; HGF; HPSE; IL34; INHBE; LAMA1; LAMB1; LCK; LGR6; MMP8; NCKAP1L; NID1; NLRP12; NLRP6; NNAT; OCIAD2; PDGFD; PDGFRA; PIK3R6; PLCG2; PMAIP1; PPARG; PRKCH; RASGEF1A; RIMS2; RSAD2; S100A8; SEMA4D; SFRP1; SH3RF2; SHANK3; SOX11; TCIM; TLR4; TLR5; TNFSF1…
GO:0010604	BP	e	positive regulation of macromolecule metabolic process	106/732	2572/30718	3.27049e-08	5	106	3.02857e-06	ANK3; APOE; BANK1; BHLHE22; BMP4; BMPR1B; C3; CAMK4; CARD11; CARD9; CASS4; CCR2; CD40; CD6; CEBPA; CNTN1; CRLF1; CXCL8; DLX1; EBF4; EGLN3; EGR1; EGR2; EPHB2; ETV4; F2R; F2RL1; FAM20A; FER1L6; FLT1; FOXF1; GATA6; GBP5; GCK; GLI1; GLI2; HAND2; HES1; HEY1; HGF; HIVEP3; HMGA1; HOXD13; HPSE; IGF2BP3; IL18R1; IL31RA; IL34; INHBE; IRF5; KLF15; LAMP3; LCK; LCP2; LMO2; MAPK13; MDK; MED12L; MMP8; MYRF; NFI…
GO:0009889	BP	e	regulation of biosynthetic process	141/732	3750/30718	3.32113e-08	4	141	3.03089e-06	ADCY1; AFF2; ANK3; APOBEC3A; APOD; APOE; ASIP; BACH2; BATF2; BATF3; BEND5; BHLHE22; BMP4; BMPR1B; C3; C5AR2; CAMK4; CARD11; CARD9; CBX2; CCR2; CD40; CD6; CEBPA; CHD7; CILP; CNTN1; CXCL8; DIRAS3; DLX1; DLX2; DTX4; EBF4; EGR1; EGR2; EGR3; EPHB2; ETV4; F2R; F2RL1; FAM220A; FER1L6; FOXF1; GATA6; GBP5; GCK; GLI1; GLI2; HAND2; HES1; HEY1; HGF; HIVEP3; HMGA1; HOXB8; HOXD10; HOXD11; HOXD13; HPSE; HR; ID1…
GO:0009887	BP	e	animal organ morphogenesis	20/732	191/30718	3.65864e-08	3	20	3.29121e-06	BMP4; BMPR1B; CHD7; CYP26B1; EPHB2; FOXF1; GLI2; HES1; HEY1; LAMB1; MESP2; MFAP5; PAX8; PDGFRA; PITX2; SHANK3; SIX1; SOBP; SOX11; TBX2
GO:0009891	BP	e	positive regulation of biosynthetic process	83/732	1855/30718	3.93651e-08	5	83	3.4913e-06	ANK3; APOE; ASIP; BHLHE22; BMP4; BMPR1B; C3; CAMK4; CARD11; CARD9; CCR2; CD40; CD6; CEBPA; CNTN1; CXCL8; DLX1; EBF4; EGR1; EGR2; EPHB2; ETV4; F2R; F2RL1; FER1L6; FOXF1; GATA6; GBP5; GCK; GLI1; GLI2; HAND2; HES1; HEY1; HGF; HIVEP3; HMGA1; HOXD13; HPSE; IGF2BP3; IL18R1; IL31RA; IRF5; KLF15; LAMP3; LMO2; MAPK13; MDK; MED12L; MFSD2A; MMP8; MYRF; NFIA; NLRP12; NR2F2; PAX6; PAX8; PDE4D; PITX2; PLCG2; P…
GO:0001819	BP	e	positive regulation of cytokine production	28/732	355/30718	4.02417e-08	9	28	3.49372e-06	C3; CAMK4; CARD11; CARD9; CCR2; CD40; CD6; CNTN1; EGR1; EPHB2; F2R; F2RL1; GATA6; GBP5; HPSE; IL18R1; IRF5; MAPK13; MDK; MMP8; NLRP12; PDE4D; PLCG2; PTGS2; RSAD2; TLR4; TLR5; TNXB
GO:0010468	BP	e	regulation of gene expression	134/732	3530/30718	4.08493e-08	7	134	3.49372e-06	ADCY1; AFF2; ANK3; APOD; APOE; BACH2; BATF2; BATF3; BEND5; BHLHE22; BMP4; BMPR1B; C3; C5AR2; CAMK4; CARD11; CARD9; CBX2; CCR2; CD40; CD6; CEBPA; CHD7; CILP; CNTN1; CXCL8; DIRAS3; DLX1; DLX2; DTX4; EBF4; EGR1; EGR2; EGR3; EPHB2; ETV4; F2R; F2RL1; FAM220A; FER1L6; FOXF1; GATA6; GBP5; GLI1; GLI2; HAND2; HES1; HEY1; HGF; HIVEP3; HMGA1; HOXB8; HOXD10; HOXD11; HOXD13; HPSE; HR; ID1; IGF2BP3; IKZF1; IKZ…
GO:0007186	BP	e	G protein-coupled receptor signaling pathway	25/732	291/30718	4.10569e-08	5	25	3.49372e-06	ADCY1; ADGRE3; ADGRG6; ADGRL3; ADRB1; C5AR2; CCR2; CXCL1; CXCL12; CXCL5; CXCL6; CXCL8; F2R; F2RL1; F2RL2; GAP43; GPR3; GRP; GRPR; PDE4D; PENK; PTGFR; RAMP1; RAMP2; RIMS2
GO:0031326	BP	e	regulation of cellular biosynthetic process	140/732	3728/30718	4.24246e-08	5	140	3.56104e-06	ADCY1; AFF2; ANK3; APOBEC3A; APOD; APOE; ASIP; BACH2; BATF2; BATF3; BEND5; BHLHE22; BMP4; BMPR1B; C3; C5AR2; CAMK4; CARD11; CARD9; CBX2; CCR2; CD40; CD6; CEBPA; CHD7; CILP; CNTN1; CXCL8; DIRAS3; DLX1; DLX2; DTX4; EBF4; EGR1; EGR2; EGR3; EPHB2; ETV4; F2R; F2RL1; FAM220A; FER1L6; FOXF1; GATA6; GBP5; GCK; GLI1; GLI2; HAND2; HES1; HEY1; HGF; HIVEP3; HMGA1; HOXB8; HOXD10; HOXD11; HOXD13; HPSE; HR; ID1…
GO:0001817	BP	e	regulation of cytokine production	37/732	567/30718	4.29791e-08	8	37	3.56104e-06	APOD; C3; C5AR2; CAMK4; CARD11; CARD9; CCR2; CD40; CD6; CNTN1; DTX4; EGR1; EPHB2; F2R; F2RL1; GATA6; GBP5; HPSE; IGF2BP3; IL18R1; IRF5; LTBP1; MAPK13; MDK; MMP8; NCKAP1L; NLRP12; PDE4D; PLCG2; PTGS2; RSAD2; SRGN; TLR4; TLR5; TNFRSF21; TNXB; TRIL
GO:0006952	BP	e	defense response	36/732	543/30718	4.40814e-08	3	36	3.60494e-06	ADCY1; APOBEC3A; BATF2; BDKRB2; C5AR2; CARD9; CCR2; CD40; CD6; CNTN1; CXCL1; CXCL5; CXCL6; CXCL8; F2R; F2RL1; GBP4; GBP5; GGT5; GNLY; IL1RL1; IL1RL2; LGALS3BP; NLRP6; PI3; PLCG2; PMAIP1; PTGFR; RSAD2; RTP4; S100A8; SERPINA3; TLR4; TLR5; TNFAIP6; VCAM1
GO:0002694	BP	e	regulation of leukocyte activation	28/732	359/30718	5.09925e-08	5	28	4.11667e-06	BANK1; BMP4; CAMK4; CCR2; CD40; CD6; CEBPA; EPHB2; FCHO1; GLI2; IGFBP2; IKZF3; IL31RA; INPP5D; LCK; MDK; MMP8; NCKAP1L; RASAL3; SFRP1; SOX11; TAFA3; TLR4; TNFRSF13C; TNFRSF21; TNFSF18; TNFSF8; VCAM1
GO:0070887	BP	e	cellular response to chemical stimulus	57/732	1106/30718	5.7436e-08	3	57	4.57816e-06	ADCY1; ANK3; AQP9; BMP4; CCR2; CD40; CD6; CEBPA; CRLF1; CXCL1; CXCL12; CXCL5; CXCL6; CXCL8; CYP11A1; DGAT2; EGLN3; EGR1; EPHA3; GATA6; GBP4; GBP5; GCK; IL31RA; IRF5; LMO2; MAPK13; MT1F; NEURL1; NLRP12; PAX8; PCSK9; PDGFRA; PDK3; PLCG2; PMAIP1; PPARG; PPARGC1A; PTGFR; PTGS2; PTPRN; RAMP1; RAMP2; RCSD1; SESN3; SFRP1; SLC39A8; SMO; SYT15; SYT7; TLR4; TNFRSF21; TNFSF18; VAV1; VCAM1; WNT11; ZNF703
GO:0031328	BP	e	positive regulation of cellular biosynthetic process	82/732	1846/30718	5.94193e-08	6	82	4.67704e-06	ANK3; APOE; ASIP; BHLHE22; BMP4; BMPR1B; C3; CAMK4; CARD11; CARD9; CCR2; CD40; CD6; CEBPA; CNTN1; CXCL8; DLX1; EBF4; EGR1; EGR2; EPHB2; ETV4; F2R; F2RL1; FER1L6; FOXF1; GATA6; GBP5; GCK; GLI1; GLI2; HAND2; HES1; HEY1; HGF; HIVEP3; HMGA1; HOXD13; HPSE; IGF2BP3; IL18R1; IL31RA; IRF5; KLF15; LAMP3; LMO2; MAPK13; MDK; MED12L; MFSD2A; MMP8; MYRF; NFIA; NLRP12; NR2F2; PAX6; PAX8; PDE4D; PITX2; PLCG2; P…
GO:0010556	BP	e	regulation of macromolecule biosynthetic process	137/732	3648/30718	6.12607e-08	6	137	4.76245e-06	ADCY1; AFF2; ANK3; APOBEC3A; APOD; APOE; BACH2; BATF2; BATF3; BEND5; BHLHE22; BMP4; BMPR1B; C3; C5AR2; CAMK4; CARD11; CARD9; CBX2; CCR2; CD40; CD6; CEBPA; CHD7; CILP; CNTN1; CXCL8; DIRAS3; DLX1; DLX2; DTX4; EBF4; EGR1; EGR2; EGR3; EPHB2; ETV4; F2R; F2RL1; FAM220A; FER1L6; FOXF1; GATA6; GBP5; GCK; GLI1; GLI2; HAND2; HES1; HEY1; HGF; HIVEP3; HMGA1; HOXB8; HOXD10; HOXD11; HOXD13; HPSE; HR; ID1; IGF2…
GO:0023056	BP	e	positive regulation of signaling	61/732	1218/30718	7.35591e-08	4	61	5.6488e-06	APOE; BMP4; C3; CARD11; CARD9; CASS4; CCR2; CD40; CNTN1; COL3A1; EPHB2; F2R; F2RL1; F2RL2; FLT1; G0S2; GADD45G; GATA6; GCK; GLI1; GRP; HAND2; HES1; HGF; HPSE; IL34; INHBE; LAMA1; LAMB1; LCK; LGR6; MMP8; NCKAP1L; NID1; NLRP12; NLRP6; NNAT; OCIAD2; PDGFD; PDGFRA; PIK3R6; PLCG2; PMAIP1; PPARG; PRKCH; RASGEF1A; RIMS2; RSAD2; S100A8; SEMA4D; SFRP1; SH3RF2; SHANK3; SOX11; TCIM; TLR4; TLR5; TNFSF10; TNX…
GO:0042981	BP	e	regulation of apoptotic process	51/732	943/30718	8.82272e-08	5	51	6.69358e-06	APOE; BMP4; CD3G; CD40; CRLF1; CXCL12; DEPTOR; DUSP6; EGLN3; EGR1; EGR3; EMILIN2; F2R; FAIM2; FZD3; G0S2; GADD45G; GATA6; GRIA4; HAND2; HGF; IKZF3; IL31RA; IRF5; ITGAM; KRT18; LAMP3; LCK; MDK; NCKAP1L; NEURL1; NTF4; PAX8; PCSK9; PMAIP1; PPARG; PPARGC1A; PRKCH; RAMP2; RPS6KA1; S100A8; SEMA4D; SFRP1; SH3RF2; SIX1; STK26; TCIM; TLR4; TNFRSF6B; TNFSF10; TNFSF18
GO:0043067	BP	e	regulation of programmed cell death	52/732	979/30718	9.08764e-08	4	52	6.81249e-06	APOE; BMP4; CD3G; CD40; CRLF1; CXCL12; DEPTOR; DUSP6; EGLN3; EGR1; EGR3; EMILIN2; F2R; FAIM2; FZD3; G0S2; GADD45G; GATA6; GBP5; GRIA4; HAND2; HGF; IKZF3; IL31RA; IRF5; ITGAM; KRT18; LAMP3; LCK; MDK; NCKAP1L; NEURL1; NTF4; PAX8; PCSK9; PMAIP1; PPARG; PPARGC1A; PRKCH; RAMP2; RPS6KA1; S100A8; SEMA4D; SFRP1; SH3RF2; SIX1; STK26; TCIM; TLR4; TNFRSF6B; TNFSF10; TNFSF18
GO:0009888	BP	e	tissue development	29/732	392/30718	9.22683e-08	3	29	6.83545e-06	ALDH1A2; BMP4; CLDN1; DGAT2; EGR2; FABP5; FAM20A; FOXF1; FZD3; GATA6; GLI1; HES1; HEY1; IKZF1; IKZF3; ITGAM; MANSC4; MEST; MFSD2A; MSX2; NTF4; PAX8; PITX2; PPARG; SIX1; SMO; TBX2; WNT11; ZNF703
GO:0010557	BP	e	positive regulation of macromolecule biosynthetic process	80/732	1803/30718	1.02203e-07	7	80	7.48339e-06	ANK3; APOE; BHLHE22; BMP4; BMPR1B; C3; CAMK4; CARD11; CARD9; CCR2; CD40; CD6; CEBPA; CNTN1; CXCL8; DLX1; EBF4; EGR1; EGR2; EPHB2; ETV4; F2R; F2RL1; FER1L6; FOXF1; GATA6; GBP5; GCK; GLI1; GLI2; HAND2; HES1; HEY1; HGF; HIVEP3; HMGA1; HOXD13; HPSE; IGF2BP3; IL18R1; IL31RA; IRF5; KLF15; LAMP3; LMO2; MAPK13; MDK; MED12L; MMP8; MYRF; NFIA; NLRP12; NR2F2; PAX6; PAX8; PDE4D; PITX2; PLCG2; PPARG; PPARGC1A…
GO:0050790	BP	e	regulation of catalytic activity	63/732	1308/30718	1.36549e-07	3	63	9.88333e-06	ADRB1; APOE; BMP4; CARD9; CASS4; CCNJL; CCR2; CD40; CEBPA; CNTN1; CSTA; DEPTOR; DIRAS3; EGLN3; EGR1; EPHA3; EPHB2; F2R; F2RL1; FLT1; GCH1; HERC5; HGF; IL34; INSRR; ITGAM; LAMP3; LCK; LCP2; NCKAP1L; NLRP12; NR2F2; PDGFD; PDGFRA; PIK3R6; PLAAT4; PLCB2; PLEK; PLXNA4; PLXNC1; PMAIP1; PPARG; PREX1; PRKAR2B; RASGEF1A; RASGRF2; RPS6KA1; S100A8; SEMA4D; SERPINA3; SFRP1; SH3BP1; SH3BP5; SLC5A3; SPOCK2; TB…
GO:0051960	BP	e	regulation of nervous system development	21/732	228/30718	1.53918e-07	5	21	1.10139e-05	DCC; EFNB3; EGR2; EPHB2; FZD3; HES1; HEY1; IL34; MDK; MYRF; NEURL1; PAX6; PLXNA4; PLXNC1; PRKCH; SEMA4B; SEMA4D; SEMA6B; SHANK3; SOX11; TNFRSF21
GO:0060284	BP	e	regulation of cell development	32/732	473/30718	1.57114e-07	5	32	1.11162e-05	BMP4; CAMK4; CCR2; DCC; EFNB3; EGR2; FZD3; GLI2; HES1; HEY1; HOXB8; IKZF3; IL34; INPP5D; LRRC17; MDK; NCKAP1L; NEURL1; PAX6; PLXNA4; PLXNC1; PRKCH; PRXL2A; SEMA4B; SEMA4D; SEMA6B; SFRP1; SHANK3; SOX11; TLR4; TMEM176B; TNFAIP6
GO:0050920	BP	e	regulation of chemotaxis	17/732	155/30718	1.95982e-07	5	17	1.37122e-05	C5AR2; CCR2; CNTN1; CXCL12; CXCL8; F2RL1; IL34; MDK; NCKAP1L; PDGFRA; PGF; RAC2; SEMA4B; SEMA4D; SEMA6B; THBS4; TNFAIP6
GO:0010033	BP	e	response to organic substance	58/732	1165/30718	2.04765e-07	3	58	1.40362e-05	ADCY1; ALDH1A2; AQP9; BMP4; C4B; CCR2; CD40; CD6; CEBPA; CITED4; CLGN; COL3A1; CRLF1; CXCL1; CXCL12; CXCL5; CXCL6; CXCL8; CYP11A1; CYP24A1; DGAT2; EGR1; EPHA3; F2R; GATA6; GBP4; GBP5; GCH1; GCK; IL31RA; IRF5; LAMP3; LMO2; MAPK13; NEURL1; NLRP12; PAX8; PCSK9; PDK3; PLCG2; PMAIP1; PPARG; PTGFR; PTPRN; RAMP1; RAMP2; RNF175; S100A8; SESN3; SFRP1; SMO; TLR4; TNFRSF21; TNFSF18; TRIB1; VCAM1; WNT11; ZNF…
GO:0032103	BP	e	positive regulation of response to external stimulus	27/732	361/30718	2.05071e-07	5	27	1.40362e-05	CCR2; CD40; CEBPA; CNTN1; CXCL12; CXCL8; EMILIN2; F2RL1; GBP5; IL34; MAPK13; MDK; MMP8; NCKAP1L; NLRP12; NLRP6; PGF; PLCG2; PTGS2; RAC2; RSAD2; S100A8; TAFA3; THBS4; TLR4; TLR5; TRIL
GO:0040011	BP	e	locomotion	17/732	156/30718	2.15148e-07	1	17	1.42609e-05	CCR2; CXCL1; CXCL12; CXCL5; CXCL6; CXCL8; EGR3; FLT1; HGF; LGR6; MDK; NCKAP1L; PDGFRA; S100A8; SEMA4B; SEMA4D; SEMA6B
GO:0042330	BP	e	taxis	17/732	156/30718	2.15148e-07	2	17	1.42609e-05	CCR2; CXCL1; CXCL12; CXCL5; CXCL6; CXCL8; EGR3; FLT1; HGF; LGR6; MDK; NCKAP1L; PDGFRA; S100A8; SEMA4B; SEMA4D; SEMA6B
GO:0006935	BP	e	chemotaxis	17/732	156/30718	2.15148e-07	3	17	1.42609e-05	CCR2; CXCL1; CXCL12; CXCL5; CXCL6; CXCL8; EGR3; FLT1; HGF; LGR6; MDK; NCKAP1L; PDGFRA; S100A8; SEMA4B; SEMA4D; SEMA6B
GO:0030155	BP	e	regulation of cell adhesion	34/732	530/30718	2.25959e-07	4	34	1.48215e-05	ANK3; APOD; CASS4; CCR2; CD6; CXCL12; CXCL8; EMILIN2; EPHA3; EPHB2; FCHO1; GLI2; GPM6B; IGFBP2; LAMA1; LAMB1; LCK; MDK; MEGF10; NCKAP1L; NID1; PLXNA4; PLXNC1; RAC2; RASAL3; SEMA4D; SFRP1; TNFRSF13C; TNFRSF21; TNFSF18; TNXB; VCAM1; VIT; ZNF703
GO:2001141	BP	e	regulation of RNA biosynthetic process	101/732	2513/30718	2.3963e-07	7	101	1.55562e-05	ADCY1; APOBEC3A; APOE; BACH2; BATF2; BATF3; BEND5; BHLHE22; BMP4; BMPR1B; CAMK4; CARD11; CARD9; CBX2; CD40; CEBPA; CHD7; CXCL8; DLX1; DLX2; EBF4; EGR1; EGR2; EGR3; ETV4; F2R; F2RL1; FAM220A; FOXF1; GATA6; GLI1; GLI2; HAND2; HES1; HEY1; HGF; HIVEP3; HMGA1; HOXB8; HOXD10; HOXD11; HOXD13; HR; ID1; IKZF1; IKZF3; IL18R1; IL31RA; IRF5; IRX1; KLF15; LMO2; MAGEB17; MAGEL2; MED12L; MESP2; MSX2; MYRF; NFE2…
GO:0009967	BP	e	positive regulation of signal transduction	56/732	1128/30718	2.5666e-07	6	56	1.64917e-05	APOE; BMP4; C3; CARD11; CARD9; CASS4; CD40; CNTN1; COL3A1; F2R; F2RL1; F2RL2; FLT1; G0S2; GADD45G; GLI1; GRP; HAND2; HES1; HGF; HPSE; IL34; INHBE; LAMA1; LAMB1; LCK; LGR6; MMP8; NCKAP1L; NID1; NLRP12; NLRP6; OCIAD2; PDGFD; PDGFRA; PIK3R6; PLCG2; PMAIP1; PPARG; PRKCH; RASGEF1A; RIMS2; RSAD2; S100A8; SEMA4D; SFRP1; SH3RF2; SHANK3; SOX11; TCIM; TLR4; TLR5; TNFSF10; TNXB; WNT11; ZNF423
GO:0048585	BP	e	negative regulation of response to stimulus	57/732	1151/30718	2.98409e-07	4	57	1.89806e-05	APOD; APOE; BANK1; BMP4; CCR2; CILP; COL3A1; CXCL12; CXCL8; CYP26B1; DEPTOR; DLX1; DTX4; DUSP6; EPHB2; F2RL1; FAIM2; GLI1; GLI2; GRK3; HEY1; HGF; IGFBP2; IL17RD; IL22RA1; INPP5D; LTBP1; MCTP1; MDK; NCKAP1L; NEURL1; NLRP12; PDE10A; PDE4D; PDGFRA; PEG10; PLEK; PPARG; PRDM16; RASAL3; RPS6KA1; SEMA4B; SEMA4D; SEMA6B; SESN3; SFRP1; SH3BP1; SH3RF2; SLC39A8; TAFA3; TCIM; TLR4; TNFAIP6; TRIB1; UCHL1; WIF…
GO:0048562	BP	e	embryonic organ morphogenesis	11/732	64/30718	3.07992e-07	4	11	1.93943e-05	CHD7; EPHB2; FOXF1; HES1; MFAP5; PAX8; PDGFRA; SIX1; SOBP; SOX11; TBX2
GO:0016477	BP	e	cell migration	25/732	325/30718	3.41249e-07	3	25	2.12757e-05	ASTN1; CCR2; CXCL1; CXCL12; CXCL5; CXCL6; CXCL8; DCC; DNER; EGR3; FLRT3; FLT1; HGF; ID1; MDK; MEGF10; NCKAP1L; PDGFRA; PITX2; S100A8; SEMA4B; SEMA4D; SEMA6B; SIX1; THBS4
GO:0006355	BP	e	regulation of DNA-templated transcription	99/732	2492/30718	4.71544e-07	8	99	2.88909e-05	ADCY1; APOE; BACH2; BATF2; BATF3; BEND5; BHLHE22; BMP4; BMPR1B; CAMK4; CARD11; CARD9; CBX2; CD40; CEBPA; CHD7; DLX1; DLX2; EBF4; EGR1; EGR2; EGR3; ETV4; F2R; F2RL1; FAM220A; FOXF1; GATA6; GLI1; GLI2; HAND2; HES1; HEY1; HGF; HIVEP3; HMGA1; HOXB8; HOXD10; HOXD11; HOXD13; HR; ID1; IKZF1; IKZF3; IL18R1; IL31RA; IRF5; IRX1; KLF15; LMO2; MAGEB17; MAGEL2; MED12L; MESP2; MSX2; MYRF; NFE2L3; NFIA; NLRP12;…
GO:0048812	BP	e	neuron projection morphogenesis	21/732	244/30718	4.7783e-07	7	21	2.88909e-05	ANK3; CNTN1; CNTN4; CXCL12; DCC; EFNB3; EPHA3; EPHB2; FLRT1; FLRT3; GAS7; GLI2; KIF5A; LGR6; MYO16; NCKAP1L; NTF4; SEMA4B; SEMA4D; SEMA6B; SHANK3
GO:0019220	BP	e	regulation of phosphate metabolic process	50/732	971/30718	4.81744e-07	6	50	2.88909e-05	APOE; BANK1; BMP4; C3; CASS4; CCNJL; CD40; CEBPA; CRLF1; DEPTOR; DIRAS3; EGR1; EPHB2; FAM20A; FLT1; GCK; HERC5; HES1; HGF; IL31RA; IL34; INHBE; INSRR; LCP2; MFSD2A; NCKAP1L; NLRP12; NR2F2; NTF4; PDE4D; PDGFD; PDGFRA; PGF; PIK3R6; PLCG2; PLEK; PPARG; PPARGC1A; PRKAR2B; SEMA4D; SFRP1; SH3BP5; TCIM; THBS4; TLR4; TNFSF18; TNXB; TRIB1; UCHL1; WDFY2
GO:0051174	BP	e	regulation of phosphorus metabolic process	50/732	971/30718	4.81744e-07	5	50	2.88909e-05	APOE; BANK1; BMP4; C3; CASS4; CCNJL; CD40; CEBPA; CRLF1; DEPTOR; DIRAS3; EGR1; EPHB2; FAM20A; FLT1; GCK; HERC5; HES1; HGF; IL31RA; IL34; INHBE; INSRR; LCP2; MFSD2A; NCKAP1L; NLRP12; NR2F2; NTF4; PDE4D; PDGFD; PDGFRA; PGF; PIK3R6; PLCG2; PLEK; PPARG; PPARGC1A; PRKAR2B; SEMA4D; SFRP1; SH3BP5; TCIM; THBS4; TLR4; TNFSF18; TNXB; TRIB1; UCHL1; WDFY2
GO:0090022	BP	e	regulation of neutrophil chemotaxis	7/732	22/30718	5.29408e-07	9	7	3.14499e-05	C5AR2; CXCL8; MDK; NCKAP1L; RAC2; THBS4; TNFAIP6
GO:0042325	BP	e	regulation of phosphorylation	46/732	865/30718	5.99245e-07	7	46	3.52659e-05	APOE; BANK1; BMP4; C3; CASS4; CCNJL; CD40; CEBPA; CRLF1; DEPTOR; DIRAS3; EGR1; EPHB2; FAM20A; FLT1; HERC5; HES1; HGF; IL31RA; IL34; INHBE; INSRR; LCP2; NCKAP1L; NLRP12; NR2F2; NTF4; PDE4D; PDGFD; PDGFRA; PGF; PIK3R6; PLCG2; PPARG; PRKAR2B; SEMA4D; SFRP1; SH3BP5; TCIM; THBS4; TLR4; TNFSF18; TNXB; TRIB1; UCHL1; WDFY2
GO:0048858	BP	e	cell projection morphogenesis	21/732	248/30718	6.24264e-07	5	21	3.57363e-05	ANK3; CNTN1; CNTN4; CXCL12; DCC; EFNB3; EPHA3; EPHB2; FLRT1; FLRT3; GAS7; GLI2; KIF5A; LGR6; MYO16; NCKAP1L; NTF4; SEMA4B; SEMA4D; SEMA6B; SHANK3
GO:0120039	BP	e	plasma membrane bounded cell projection morphogenesis	21/732	248/30718	6.24264e-07	6	21	3.57363e-05	ANK3; CNTN1; CNTN4; CXCL12; DCC; EFNB3; EPHA3; EPHB2; FLRT1; FLRT3; GAS7; GLI2; KIF5A; LGR6; MYO16; NCKAP1L; NTF4; SEMA4B; SEMA4D; SEMA6B; SHANK3
GO:0032989	BP	e	cellular anatomical entity morphogenesis	21/732	248/30718	6.24264e-07	3	21	3.57363e-05	ANK3; CNTN1; CNTN4; CXCL12; DCC; EFNB3; EPHA3; EPHB2; FLRT1; FLRT3; GAS7; GLI2; KIF5A; LGR6; MYO16; NCKAP1L; NTF4; SEMA4B; SEMA4D; SEMA6B; SHANK3
GO:0001932	BP	e	regulation of protein phosphorylation	43/732	789/30718	6.30504e-07	8	43	3.57683e-05	APOE; BANK1; BMP4; C3; CASS4; CCNJL; CD40; CEBPA; CRLF1; DEPTOR; DIRAS3; EGR1; EPHB2; FAM20A; FLT1; HERC5; HES1; HGF; IL31RA; IL34; INHBE; LCP2; NLRP12; NR2F2; NTF4; PDE4D; PDGFD; PGF; PIK3R6; PLCG2; PPARG; PRKAR2B; SEMA4D; SFRP1; SH3BP5; TCIM; THBS4; TLR4; TNFSF18; TNXB; TRIB1; UCHL1; WDFY2
GO:1901700	BP	e	response to oxygen-containing compound	42/732	758/30718	6.60184e-07	3	42	3.71176e-05	ADCY1; ALDH1A2; APOD; APOE; AQP9; CD6; CXCL1; CXCL5; CXCL6; CXCL8; CYP11A1; CYP24A1; DGAT2; EGR1; EPHA3; F2R; GATA6; GCH1; GCK; IRF5; MAPK13; NEURL1; PCSK9; PDGFRA; PDK3; PLCG2; PPARG; PTGFR; PTPRN; RNF112; S100A8; SESN3; SFRP1; SMO; STK26; SYT15; SYT7; TLR4; TRIB1; VCAM1; WNT11; ZNF703
GO:0033993	BP	e	response to lipid	25/732	337/30718	6.6913e-07	4	25	3.72877e-05	ADCY1; ALDH1A2; BMP4; CD6; CXCL1; CXCL5; CXCL6; CXCL8; CYP24A1; DGAT2; EPHA3; F2R; GATA6; GCH1; PDK3; PLCG2; PPARG; PTGFR; S100A8; SFRP1; SMO; TLR4; TRIB1; WNT11; ZNF703
GO:0050767	BP	e	regulation of neurogenesis	18/732	189/30718	7.19381e-07	6	18	3.97363e-05	DCC; EFNB3; EGR2; FZD3; HES1; HEY1; IL34; MDK; NEURL1; PAX6; PLXNA4; PLXNC1; PRKCH; SEMA4B; SEMA4D; SEMA6B; SHANK3; SOX11
GO:0080090	BP	e	regulation of primary metabolic process	150/732	4274/30718	7.76983e-07	4	150	4.21888e-05	ADCY1; APOBEC3A; APOD; APOE; BACH2; BANK1; BATF2; BATF3; BEND5; BHLHE22; BMP4; BMPR1B; C3; CAMK4; CARD11; CARD9; CASS4; CBX2; CCNJL; CD40; CEBPA; CHD7; CNTN1; CRLF1; CSTA; CXCL8; DEPTOR; DIRAS3; DLX1; DLX2; EBF4; EGLN3; EGR1; EGR2; EGR3; EPHB2; ETV4; F2R; F2RL1; FAM20A; FAM220A; FLT1; FOXF1; GATA6; GCK; GLI1; GLI2; HAND2; HERC5; HES1; HEY1; HGF; HIVEP3; HMGA1; HOXB8; HOXD10; HOXD11; HOXD13; HR; I…
GO:0051171	BP	e	regulation of nitrogen compound metabolic process	147/732	4166/30718	7.7718e-07	4	147	4.21888e-05	ADCY1; APOBEC3A; APOE; BACH2; BANK1; BATF2; BATF3; BEND5; BHLHE22; BMP4; BMPR1B; C3; CAMK4; CARD11; CARD9; CASS4; CBX2; CCNJL; CD40; CEBPA; CHD7; CNTN1; CRLF1; CSTA; CXCL8; DEPTOR; DIRAS3; DLX1; DLX2; EBF4; EGLN3; EGR1; EGR2; EGR3; EPHB2; ETV4; F2R; F2RL1; FAM20A; FAM220A; FLT1; FOXF1; GATA6; GCK; GLI1; GLI2; HAND2; HERC5; HES1; HEY1; HGF; HIVEP3; HMGA1; HOXB8; HOXD10; HOXD11; HOXD13; HR; ID1; IG…
GO:0048870	BP	e	cell motility	25/732	340/30718	7.87528e-07	2	25	4.23852e-05	ASTN1; CCR2; CXCL1; CXCL12; CXCL5; CXCL6; CXCL8; DCC; DNER; EGR3; FLRT3; FLT1; HGF; ID1; MDK; MEGF10; NCKAP1L; PDGFRA; PITX2; S100A8; SEMA4B; SEMA4D; SEMA6B; SIX1; THBS4
GO:0060562	BP	e	epithelial tube morphogenesis	11/732	71/30718	9.11808e-07	5	11	4.82492e-05	BMP4; COL4A1; GLI2; HES1; HOXD11; PAX8; SIX1; SMO; TBX2; VANGL2; WNT11
GO:0002274	BP	e	myeloid leukocyte activation	11/732	71/30718	9.11808e-07	4	11	4.82492e-05	BATF2; BATF3; CAMK4; CXCL6; CXCL8; F2RL1; GRP; ITGAM; PLCG2; PREX1; TLR4
GO:0048598	BP	e	embryonic morphogenesis	15/732	137/30718	1.03874e-06	3	15	5.45079e-05	CHD7; CYP26B1; EPHB2; FLRT3; FOXF1; HES1; MFAP5; PAX8; PDGFRA; SIX1; SMO; SOBP; SOX11; TBX2; VANGL2
GO:0002688	BP	e	regulation of leukocyte chemotaxis	12/732	87/30718	1.06188e-06	7	12	5.48121e-05	C5AR2; CCR2; CXCL12; CXCL8; F2RL1; IL34; MDK; NCKAP1L; PGF; RAC2; THBS4; TNFAIP6
GO:0050867	BP	e	positive regulation of cell activation	20/732	235/30718	1.06195e-06	5	20	5.48121e-05	CCR2; CD40; CD6; CEBPA; EPHB2; FCHO1; GLI2; IGFBP2; INPP5D; LCK; MDK; MMP8; NCKAP1L; PLEK; RASAL3; RPS6KA1; TAFA3; TLR4; TNFRSF13C; VCAM1
GO:0045321	BP	e	leukocyte activation	23/732	303/30718	1.25458e-06	3	23	6.37575e-05	BANK1; BATF2; BATF3; CAMK4; CD3G; CD40; CHD7; CXCL6; CXCL8; EPHB2; F2RL1; GRP; IKZF1; ITGAM; LCK; MDK; MFNG; PLCG2; PREX1; RSAD2; TLR4; TNFSF18; VCAM1
GO:0031347	BP	e	regulation of defense response	32/732	520/30718	1.25551e-06	5	32	6.37575e-05	APOE; CCR2; CD40; CEBPA; DTX4; EMILIN2; F2RL1; FBXL2; GATA6; GBP5; GRP; GRPR; HERC5; IL1RL2; IL22RA1; MAPK13; MDK; MMP8; NLRP12; NLRP6; PIK3R6; PLCG2; PPARG; PTGS2; RSAD2; S100A8; SLC39A8; TAFA3; TLR4; TLR5; TNFAIP6; TRIL
GO:0001775	BP	e	cell activation	23/732	306/30718	1.48477e-06	2	23	7.42033e-05	BANK1; BATF2; BATF3; CAMK4; CD3G; CD40; CHD7; CXCL6; CXCL8; EPHB2; F2RL1; GRP; IKZF1; ITGAM; LCK; MDK; MFNG; PLCG2; PREX1; RSAD2; TLR4; TNFSF18; VCAM1
GO:0071310	BP	e	cellular response to organic substance	44/732	844/30718	1.57462e-06	4	44	7.80741e-05	ADCY1; AQP9; BMP4; CCR2; CD40; CD6; CEBPA; CRLF1; CXCL1; CXCL12; CXCL5; CXCL6; CXCL8; CYP11A1; DGAT2; EGR1; EPHA3; GBP4; GBP5; GCK; IL31RA; IRF5; LMO2; MAPK13; NEURL1; NLRP12; PAX8; PCSK9; PDK3; PLCG2; PPARG; PTGFR; PTPRN; RAMP1; RAMP2; SESN3; SFRP1; SMO; TLR4; TNFRSF21; TNFSF18; VCAM1; WNT11; ZNF703
GO:0071622	BP	e	regulation of granulocyte chemotaxis	8/732	36/30718	1.67832e-06	8	8	8.25657e-05	C5AR2; CXCL8; IL34; MDK; NCKAP1L; RAC2; THBS4; TNFAIP6
GO:0006950	BP	e	response to stress	73/732	1716/30718	1.79743e-06	2	73	8.77399e-05	ADCY1; APOBEC3A; APOD; APOE; BATF2; BATF3; BDKRB2; C5AR2; CARD9; CCR2; CD40; CD6; CDC45; CEBPA; CLDN1; CLGN; CNTN1; COL3A1; CXCL1; CXCL5; CXCL6; CXCL8; DMC1; EGLN3; F2R; F2RL1; FLRT3; GAP43; GATA6; GBP4; GBP5; GGT5; GNLY; HPSE; IL1RL1; IL1RL2; LGALS3BP; MAPK13; MFSD2A; NFE2L3; NLRP6; PCSK9; PDGFRA; PI3; PLCG2; PMAIP1; PPARG; PPARGC1A; PPL; PTGFR; PTGS2; PTPRN; RASGRF2; RCSD1; RNF112; RNF175; RSAD…
GO:0051249	BP	e	regulation of lymphocyte activation	23/732	311/30718	1.95575e-06	6	23	9.47337e-05	BANK1; BMP4; CAMK4; CCR2; CD40; CD6; EPHB2; FCHO1; GLI2; IGFBP2; IKZF3; INPP5D; LCK; MDK; NCKAP1L; RASAL3; SFRP1; SOX11; TNFRSF13C; TNFRSF21; TNFSF18; TNFSF8; VCAM1
GO:0009968	BP	e	negative regulation of signal transduction	46/732	909/30718	2.16877e-06	6	46	0.00010425	APOD; APOE; BANK1; BMP4; CILP; CXCL12; CXCL8; CYP26B1; DEPTOR; DLX1; DUSP6; EPHB2; F2RL1; FAIM2; GLI1; GLI2; GRK3; HEY1; HGF; IGFBP2; IL17RD; INPP5D; LTBP1; MDK; NEURL1; NLRP12; PDE10A; PDE4D; PEG10; PLEK; PPARG; PRDM16; RASAL3; RPS6KA1; SESN3; SFRP1; SH3BP1; SH3RF2; SLC39A8; TCIM; TLR4; TNFAIP6; TRIB1; UCHL1; WIF1; WNT11
GO:0023057	BP	e	negative regulation of signaling	47/732	944/30718	2.24416e-06	4	47	0.000107057	APOD; APOE; BANK1; BMP4; CILP; CXCL12; CXCL8; CYP26B1; DEPTOR; DLX1; DUSP6; EPHB2; F2RL1; FAIM2; GLI1; GLI2; GRK3; HEY1; HGF; IGFBP2; IL17RD; INPP5D; LTBP1; MDK; NEURL1; NLRP12; PCSK9; PDE10A; PDE4D; PEG10; PLEK; PPARG; PRDM16; RASAL3; RPS6KA1; SESN3; SFRP1; SH3BP1; SH3RF2; SLC39A8; TCIM; TLR4; TNFAIP6; TRIB1; UCHL1; WIF1; WNT11
GO:0048468	BP	e	cell development	31/732	509/30718	2.2737e-06	3	31	0.00010765	APOE; BFSP1; BMP4; CEBPA; CNTN4; F2RL1; FLRT3; GLI2; GPM6B; GPRIN3; HES1; LAMB1; LCK; MDK; MEGF10; MFAP5; MFSD2A; MYRF; NCKAP1L; PAX6; PDE4D; PDGFRA; PLEK; RAMP2; SEMA4B; SEMA4D; SEMA6B; SFRP1; SIX1; TENM2; TNXB
GO:1902622	BP	e	regulation of neutrophil migration	7/732	27/30718	2.48487e-06	7	7	0.00011677	C5AR2; CXCL8; MDK; NCKAP1L; RAC2; THBS4; TNFAIP6
GO:0031349	BP	e	positive regulation of defense response	21/732	271/30718	2.60281e-06	6	21	0.000121407	CCR2; CD40; CEBPA; EMILIN2; F2RL1; GBP5; GRP; GRPR; MAPK13; MDK; MMP8; NLRP12; NLRP6; PLCG2; PTGS2; RSAD2; S100A8; TAFA3; TLR4; TLR5; TRIL
GO:0010628	BP	e	positive regulation of gene expression	42/732	800/30718	2.62498e-06	8	42	0.00012154	ANK3; BMP4; BMPR1B; C3; CAMK4; CARD11; CARD9; CCR2; CD40; CD6; CNTN1; CXCL8; EGR1; EPHB2; F2R; F2RL1; FER1L6; GATA6; GBP5; HAND2; HPSE; IGF2BP3; IL18R1; IRF5; LAMP3; MAPK13; MDK; MMP8; NLRP12; PAX6; PDE4D; PLCG2; PPARG; PPARGC1A; PTGS2; RAMP2; RSAD2; SMO; SOX11; TLR4; TLR5; TNXB
GO:0003008	BP	e	system process	38/732	689/30718	2.78673e-06	2	38	0.000128088	ABCC9; ADRB1; APOE; BDKRB2; CAMK4; CCR2; CHD7; CXCL12; ENPEP; EPHB2; F2R; F2RL1; FABP5; GCH1; GJC1; GPR88; GUCY1A1; KCNMB4; KLHL3; MFSD2A; NTF4; PAX6; PENK; PIEZO2; RAMP2; RCSD1; RTP4; SERPINA3; SHANK3; SLC13A3; SLC22A3; SLC26A4; SLC5A3; SOBP; STAC; TLR4; TMEM150C; WNK4
GO:0002690	BP	e	positive regulation of leukocyte chemotaxis	10/732	66/30718	3.51688e-06	8	10	0.000160477	CCR2; CXCL12; CXCL8; F2RL1; IL34; MDK; NCKAP1L; PGF; RAC2; THBS4
GO:0050729	BP	e	positive regulation of inflammatory response	12/732	98/30718	3.83173e-06	7	12	0.000173586	CCR2; CEBPA; MAPK13; MDK; MMP8; NLRP12; NLRP6; PLCG2; PTGS2; S100A8; TAFA3; TLR4
GO:0048565	BP	e	digestive tract development	8/732	40/30718	3.92139e-06	4	8	0.000176379	CXCL8; FOXF1; GATA6; GLI1; GLI2; PDGFRA; SMO; SOX11
GO:0098609	BP	e	cell-cell adhesion	20/732	256/30718	3.96151e-06	3	20	0.00017692	ADGRL3; CD6; CLDN1; CLDN11; CNTN4; FLRT3; ITGAM; MEGF10; PCDHA7; PCDHB5; PDGFRA; PLEK; RAC2; S100A8; SDK1; SEMA4D; SLC39A8; TENM2; THBS4; VCAM1
GO:0048729	BP	e	tissue morphogenesis	16/732	174/30718	4.6489e-06	3	16	0.000206156	BMP4; COL4A1; FLRT3; GLI2; HES1; HEY1; HOXD11; MESP2; PAX8; SIX1; SMO; SOX11; TBX2; VANGL2; WNT11; ZFPM2
GO:0050808	BP	e	synapse organization	14/732	136/30718	4.91567e-06	5	14	0.000216461	ADGRL3; ANK3; C3; CACNB4; DNER; ELFN1; F2R; FLRT3; ITGAM; PCDHB5; RAB39B; SDK1; SHANK3; SPOCK2
GO:0007155	BP	e	cell adhesion	24/732	353/30718	5.05097e-06	2	24	0.000220875	ADGRL3; CD6; CLDN1; CLDN11; CNTN4; COL3A1; FLRT3; HPSE; ITGAM; LAMB1; MEGF10; NID2; PCDHA7; PCDHB5; PDGFRA; PLEK; RAC2; S100A8; SDK1; SEMA4D; SLC39A8; TENM2; THBS4; VCAM1
GO:0045785	BP	e	positive regulation of cell adhesion	22/732	306/30718	5.12256e-06	5	22	0.000222461	ANK3; CASS4; CCR2; CD6; CXCL12; EMILIN2; FCHO1; GLI2; IGFBP2; LAMA1; LAMB1; LCK; MDK; MEGF10; NCKAP1L; NID1; RASAL3; SFRP1; TNFRSF13C; TNFSF18; VCAM1; VIT
GO:0043523	BP	e	regulation of neuron apoptotic process	12/732	101/30718	5.26926e-06	6	12	0.000227264	APOE; CRLF1; EGLN3; EGR1; F2R; FAIM2; ITGAM; MDK; NTF4; PCSK9; PPARGC1A; SIX1
GO:0010648	BP	e	negative regulation of cell communication	46/732	937/30718	5.38667e-06	5	46	0.000230748	APOD; APOE; BANK1; BMP4; CILP; CXCL12; CXCL8; CYP26B1; DEPTOR; DLX1; DUSP6; EPHB2; F2RL1; FAIM2; GLI1; GLI2; GRK3; HEY1; HGF; IGFBP2; IL17RD; INPP5D; LTBP1; MDK; NEURL1; NLRP12; PDE10A; PDE4D; PEG10; PLEK; PPARG; PRDM16; RASAL3; RPS6KA1; SESN3; SFRP1; SH3BP1; SH3RF2; SLC39A8; TCIM; TLR4; TNFAIP6; TRIB1; UCHL1; WIF1; WNT11
GO:0060326	BP	e	cell chemotaxis	13/732	119/30718	5.53144e-06	4	13	0.0002348	CCR2; CXCL1; CXCL12; CXCL5; CXCL6; CXCL8; EGR3; FLT1; HGF; MDK; NCKAP1L; PDGFRA; S100A8
GO:0051336	BP	e	regulation of hydrolase activity	36/732	652/30718	5.55586e-06	4	36	0.0002348	ADRB1; CARD9; CD40; CNTN1; CSTA; EGLN3; EPHA3; F2R; F2RL1; FLT1; HGF; LAMP3; LCK; NCKAP1L; NLRP12; PDGFRA; PLCB2; PLEK; PLXNA4; PLXNC1; PMAIP1; PPARG; PREX1; RASGEF1A; RASGRF2; RPS6KA1; S100A8; SEMA4D; SERPINA3; SFRP1; SH3BP1; SPOCK2; TBC1D30; TNFSF10; VAV1; WNT11
GO:0034330	BP	e	cell junction organization	21/732	285/30718	5.71951e-06	4	21	0.000240105	ADGRL3; ANK3; C3; CACNB4; CLDN1; CLDN11; DNER; ELFN1; F2R; F2RL1; FLRT3; GJC1; ITGAM; PCDHB5; RAB39B; RAMP2; SDK1; SH3BP1; SHANK3; SPOCK2; ZNF703
GO:0051252	BP	e	regulation of RNA metabolic process	103/732	2769/30718	5.81506e-06	6	103	0.000241043	ADCY1; APOBEC3A; APOE; BACH2; BATF2; BATF3; BEND5; BHLHE22; BMP4; BMPR1B; CAMK4; CARD11; CARD9; CBX2; CD40; CEBPA; CHD7; CXCL8; DLX1; DLX2; EBF4; EGR1; EGR2; EGR3; ETV4; F2R; F2RL1; FAM220A; FOXF1; GATA6; GLI1; GLI2; HAND2; HES1; HEY1; HGF; HIVEP3; HMGA1; HOXB8; HOXD10; HOXD11; HOXD13; HR; ID1; IGF2BP3; IKZF1; IKZF3; IL18R1; IL31RA; IRF5; IRX1; KLF15; LMO2; MAGEB17; MAGEL2; MED12L; MESP2; MSX2; M…
GO:0007167	BP	e	enzyme-linked receptor protein signaling pathway	27/732	430/30718	5.81841e-06	6	27	0.000241043	BDKRB2; BMP4; BMPR1B; CASS4; CLEC14A; COL3A1; COL4A2; EFNB3; EPHA3; EPHB2; FLRT1; FLRT3; FLT1; HGF; ID1; IL31RA; INHBE; INSRR; LCK; LCP2; NTF4; PDGFD; PDGFRA; PGF; PPARG; TMEM100; VAV1
GO:0050727	BP	e	regulation of inflammatory response	19/732	244/30718	7.19418e-06	6	19	0.00029609	APOE; CCR2; CEBPA; FBXL2; IL1RL2; IL22RA1; MAPK13; MDK; MMP8; NLRP12; NLRP6; PLCG2; PPARG; PTGS2; S100A8; SLC39A8; TAFA3; TLR4; TNFAIP6
GO:1902531	BP	e	regulation of intracellular signal transduction	58/732	1315/30718	7.32946e-06	6	58	0.000299699	APOE; ARHGAP20; BANK1; BMP4; CARD11; CARD9; CASS4; CD40; CILP; CNTN1; COL3A1; CXCL12; DEPTOR; DUSP6; EPHB2; F2R; F2RL1; F2RL2; FBXL2; FLT1; GADD45G; HAND2; HGF; HPSE; IL34; LCK; MMP8; NCKAP1L; NLRP12; PDE10A; PDE4D; PDGFD; PDGFRA; PIK3R6; PLCG2; PLEK; PLEKHG1; PMAIP1; PPARG; PREX1; RASAL3; RASGEF1A; RASGRF2; RPS6KA1; S100A8; SEMA4D; SESN3; SH3BP1; SH3RF2; SLC39A8; SOX11; TAGAP; TCIM; TLR4; TNFSF1…
GO:0002685	BP	e	regulation of leukocyte migration	14/732	141/30718	7.49445e-06	6	14	0.000304468	APOD; C5AR2; CCR2; CXCL12; CXCL8; F2RL1; IL34; MDK; NCKAP1L; PGF; RAC2; THBS4; TNFAIP6; TNFSF18
GO:0002696	BP	e	positive regulation of leukocyte activation	18/732	224/30718	8.08647e-06	6	18	0.000326414	CCR2; CD40; CD6; CEBPA; EPHB2; FCHO1; GLI2; IGFBP2; INPP5D; LCK; MDK; MMP8; NCKAP1L; RASAL3; TAFA3; TLR4; TNFRSF13C; VCAM1
GO:0070663	BP	e	regulation of leukocyte proliferation	15/732	163/30718	9.07581e-06	5	15	0.000364015	CCR2; CD40; CD6; EPHB2; IGFBP2; IKZF3; IL34; NCKAP1L; RASAL3; SOX11; TNFRSF13C; TNFRSF21; TNFSF18; TNFSF8; VCAM1
GO:0010721	BP	e	negative regulation of cell development	13/732	125/30718	9.51904e-06	6	13	0.000379376	DCC; EFNB3; HES1; LRRC17; MDK; PAX6; SEMA4B; SEMA4D; SEMA6B; SFRP1; SOX11; TLR4; TNFAIP6
GO:1900046	BP	e	regulation of hemostasis	8/732	45/30718	9.89591e-06	4	8	0.000389466	APOE; CNTN1; EMILIN2; EPHB2; F2R; F2RL1; HPSE; PDGFRA
GO:0030193	BP	e	regulation of blood coagulation	8/732	45/30718	9.89591e-06	7	8	0.000389466	APOE; CNTN1; EMILIN2; EPHB2; F2R; F2RL1; HPSE; PDGFRA
GO:0120036	BP	e	plasma membrane bounded cell projection organization	35/732	650/30718	1.02357e-05	5	35	0.000400335	ANK3; APOE; BHLHE22; CNTN1; CNTN4; CXCL12; DCC; EFNB3; EPHA3; EPHB2; FLRT3; GAP43; GAS7; GLI2; GPM6B; GPRIN3; KIF5A; LAMB1; LGR6; MYO16; NCKAP1L; NTF4; PLEK; PLXNA4; PLXNC1; RTN4RL2; SEMA4B; SEMA4D; SEMA6B; SHANK3; SMO; STK26; TNXB; VANGL2; VASH2
GO:0050679	BP	e	positive regulation of epithelial cell proliferation	13/732	126/30718	1.0386e-05	6	13	0.000403709	BMP4; CLDN1; CNTN1; EGR3; LAMB1; MDK; PGF; PTPRN; SFRP1; SOX11; THBS4; VASH2; ZNF703
GO:0006357	BP	e	regulation of transcription by RNA polymerase II	57/732	1302/30718	1.06298e-05	9	57	0.00041065	BACH2; BATF3; BHLHE22; BMP4; BMPR1B; CBX2; CD40; CEBPA; DLX1; DLX2; EBF4; EGR1; EGR2; ETV4; F2RL1; FAM220A; FOXF1; GATA6; GLI1; GLI2; HAND2; HES1; HEY1; HGF; HMGA1; HOXD13; ID1; IRF5; IRX1; KLF15; LMO2; MAGEB17; MAGEL2; MED12L; MSX2; NFIA; NR2F2; PAX6; PAX8; PITX2; PPARG; PPARGC1A; PPARGC1B; PRDM16; PTPRN; RPS6KA1; SEMA4D; SIX1; SOX11; TBX2; TENM2; TET3; TLR4; ZFPM2; ZNF436; ZNF536; ZNF711
GO:0051716	BP	e	cellular response to stimulus	78/732	1975/30718	1.19605e-05	2	78	0.000459239	ADCY1; ANK3; AQP9; BATF2; BATF3; BMP4; CCR2; CD40; CD6; CDC45; CEBPA; CLGN; CRLF1; CXCL1; CXCL12; CXCL5; CXCL6; CXCL8; CYP11A1; DGAT2; DMC1; EGLN3; EGR1; EPHA3; GAP43; GATA6; GBP4; GBP5; GCK; GPR88; IL31RA; INSRR; IRF5; LMO2; MAPK13; MFSD2A; MT1F; NEURL1; NFE2L3; NLRP12; PAX8; PCSK9; PDGFRA; PDK3; PIEZO2; PLCG2; PMAIP1; PPARG; PPARGC1A; PTGFR; PTGS2; PTPRN; RAMP1; RAMP2; RASGRF2; RCSD1; RNF175; R…
GO:0032944	BP	e	regulation of mononuclear cell proliferation	14/732	147/30718	1.21196e-05	6	14	0.00045974	CCR2; CD40; CD6; EPHB2; IGFBP2; IKZF3; NCKAP1L; RASAL3; SOX11; TNFRSF13C; TNFRSF21; TNFSF18; TNFSF8; VCAM1
GO:0050670	BP	e	regulation of lymphocyte proliferation	14/732	147/30718	1.21196e-05	7	14	0.00045974	CCR2; CD40; CD6; EPHB2; IGFBP2; IKZF3; NCKAP1L; RASAL3; SOX11; TNFRSF13C; TNFRSF21; TNFSF18; TNFSF8; VCAM1
GO:0048662	BP	e	negative regulation of smooth muscle cell proliferation	7/732	34/30718	1.3021e-05	6	7	0.000490979	APOD; APOE; BMP4; OGN; PPARG; PPARGC1A; TRIB1
GO:0006796	BP	e	phosphate-containing compound metabolic process	56/732	1278/30718	1.31823e-05	4	56	0.00049345	ABCA8; ABI3; ACSM3; ADCY1; AK8; BMP4; BMPR1B; CAMK4; DAPP1; DGAT2; DUSP6; ELOVL2; EPHA3; EPHB2; ETNK2; FAM20A; FAM220A; FLT1; FMO1; FMO2; GCK; GFPT2; GPAT2; GRK3; GUCY1A1; HK3; INPP5D; INSRR; KMO; LCK; LIPC; MAP3K9; MAPK13; MFSD2A; PCYT1B; PDGFRA; PDK3; PGF; PIK3C2B; PLAAT4; PLCB2; PLCG2; PLEK; PLPP2; PLPPR3; PRKCH; RPS6KA1; SBK1; SLC22A3; SLC44A3; STK26; STK32A; TLR4; TRIB1; WNK4; WNT11
GO:1903530	BP	e	regulation of secretion by cell	22/732	325/30718	1.32433e-05	6	22	0.00049345	APOE; CADPS2; CHD7; F2R; F2RL1; GCK; GRP; ITGAM; KCNMB4; MCTP1; NCKAP1L; NNAT; PAX8; PPARG; RIMS2; RSAD2; SFRP1; SOX11; SYN1; SYT15; SYT7; TLR4
GO:0002009	BP	e	morphogenesis of an epithelium	13/732	129/30718	1.34181e-05	4	13	0.000497023	BMP4; COL4A1; FLRT3; GLI2; HES1; HOXD11; PAX8; SIX1; SMO; SOX11; TBX2; VANGL2; WNT11
GO:0050818	BP	e	regulation of coagulation	8/732	47/30718	1.38435e-05	4	8	0.000509782	APOE; CNTN1; EMILIN2; EPHB2; F2R; F2RL1; HPSE; PDGFRA
GO:0060429	BP	e	epithelium development	15/732	169/30718	1.40252e-05	4	15	0.000513471	ALDH1A2; BMP4; CLDN1; GATA6; HES1; MANSC4; MFSD2A; PAX8; PITX2; PPARG; SIX1; SMO; TBX2; WNT11; ZNF703
GO:0045944	BP	e	positive regulation of transcription by RNA polymerase II	41/732	834/30718	1.46613e-05	10	41	0.000533655	BHLHE22; BMP4; BMPR1B; CD40; CEBPA; DLX1; EBF4; EGR1; EGR2; ETV4; F2RL1; FOXF1; GATA6; GLI1; GLI2; HAND2; HES1; HEY1; HGF; HMGA1; HOXD13; IRF5; KLF15; LMO2; MED12L; NFIA; NR2F2; PAX6; PAX8; PITX2; PPARG; PPARGC1A; PPARGC1B; PTPRN; RPS6KA1; SIX1; SOX11; TET3; TLR4; ZFPM2; ZNF711
GO:0050921	BP	e	positive regulation of chemotaxis	11/732	94/30718	1.49815e-05	6	11	0.000539181	CCR2; CNTN1; CXCL12; CXCL8; F2RL1; IL34; MDK; NCKAP1L; PGF; RAC2; THBS4
GO:0051046	BP	e	regulation of secretion	23/732	352/30718	1.49844e-05	5	23	0.000539181	APOE; CADPS2; CHD7; F2R; F2RL1; GCK; GRP; ITGAM; KCNMB4; MCTP1; NCKAP1L; NNAT; PAX8; PPARG; PTPRN; RIMS2; RSAD2; SFRP1; SOX11; SYN1; SYT15; SYT7; TLR4
GO:0050769	BP	e	positive regulation of neurogenesis	12/732	112/30718	1.539e-05	7	12	0.00055063	EGR2; FZD3; HES1; IL34; MDK; NEURL1; PLXNA4; PLXNC1; PRKCH; SEMA4D; SHANK3; SOX11
GO:0042327	BP	e	positive regulation of phosphorylation	31/732	558/30718	1.5538e-05	8	31	0.000552783	BANK1; BMP4; C3; CASS4; CD40; CRLF1; EGR1; FAM20A; FLT1; HES1; HGF; IL31RA; IL34; INHBE; INSRR; LCP2; NCKAP1L; NTF4; PDGFD; PDGFRA; PGF; PIK3R6; PLCG2; PPARG; SEMA4D; TCIM; THBS4; TLR4; TNFSF18; TNXB; WDFY2
GO:0120161	BP	e	regulation of cold-induced thermogenesis	13/732	131/30718	1.58481e-05	4	13	0.00056065	ADRB1; CCR2; FABP5; G0S2; GADD45G; GPR3; ID1; IL18R1; PPARGC1A; PPARGC1B; PRDM16; TLR4; ZNF423
GO:0030182	BP	e	neuron differentiation	15/732	173/30718	1.85322e-05	4	15	0.000628534	BHLHE22; FAIM2; FZD3; FZD8; GLI2; HAND2; IRX1; PAX6; PCSK9; PITX2; RNF112; SHANK3; SOX11; TENM2; WNT11
GO:0051962	BP	e	positive regulation of nervous system development	13/732	133/30718	1.86561e-05	6	13	0.000628534	EGR2; EPHB2; FZD3; HES1; IL34; MDK; NEURL1; PLXNA4; PLXNC1; PRKCH; SEMA4D; SHANK3; SOX11
GO:0060675	BP	e	ureteric bud morphogenesis	5/732	15/30718	1.86654e-05	9	5	0.000628534	BMP4; HOXD11; PAX8; SIX1; WNT11
GO:0090023	BP	e	positive regulation of neutrophil chemotaxis	5/732	15/30718	1.86654e-05	10	5	0.000628534	CXCL8; MDK; NCKAP1L; RAC2; THBS4
GO:0072088	BP	e	nephron epithelium morphogenesis	5/732	15/30718	1.86654e-05	5	5	0.000628534	BMP4; HOXD11; PAX8; SIX1; WNT11
GO:0072078	BP	e	nephron tubule morphogenesis	5/732	15/30718	1.86654e-05	7	5	0.000628534	BMP4; HOXD11; PAX8; SIX1; WNT11
GO:0051145	BP	e	smooth muscle cell differentiation	5/732	15/30718	1.86654e-05	5	5	0.000628534	BMP4; GATA6; HES1; HEY1; RAMP2
GO:0061333	BP	e	renal tubule morphogenesis	5/732	15/30718	1.86654e-05	6	5	0.000628534	BMP4; HOXD11; PAX8; SIX1; WNT11
GO:0072171	BP	e	mesonephric tubule morphogenesis	5/732	15/30718	1.86654e-05	8	5	0.000628534	BMP4; HOXD11; PAX8; SIX1; WNT11
GO:0050678	BP	e	regulation of epithelial cell proliferation	17/732	217/30718	1.99117e-05	5	17	0.000666938	APOE; BMP4; CLDN1; CNTN1; EGR3; FLT1; LAMB1; MDK; NR2F2; PGF; PPARG; PTPRN; SFRP1; SOX11; THBS4; VASH2; ZNF703
GO:0010562	BP	e	positive regulation of phosphorus metabolic process	33/732	614/30718	2.01458e-05	6	33	0.000667155	BANK1; BMP4; C3; CASS4; CD40; CRLF1; EGR1; FAM20A; FLT1; HES1; HGF; IL31RA; IL34; INHBE; INSRR; LCP2; NCKAP1L; NTF4; PDGFD; PDGFRA; PGF; PIK3R6; PLCG2; PLEK; PPARG; PPARGC1A; SEMA4D; TCIM; THBS4; TLR4; TNFSF18; TNXB; WDFY2
GO:0045937	BP	e	positive regulation of phosphate metabolic process	33/732	614/30718	2.01458e-05	7	33	0.000667155	BANK1; BMP4; C3; CASS4; CD40; CRLF1; EGR1; FAM20A; FLT1; HES1; HGF; IL31RA; IL34; INHBE; INSRR; LCP2; NCKAP1L; NTF4; PDGFD; PDGFRA; PGF; PIK3R6; PLCG2; PLEK; PPARG; PPARGC1A; SEMA4D; TCIM; THBS4; TLR4; TNFSF18; TNXB; WDFY2
GO:0002687	BP	e	positive regulation of leukocyte migration	11/732	97/30718	2.02361e-05	7	11	0.000667155	CCR2; CXCL12; CXCL8; F2RL1; IL34; MDK; NCKAP1L; PGF; RAC2; THBS4; TNFSF18
GO:1905155	BP	e	positive regulation of membrane invagination	4/732	8/30718	2.0743e-05	6	4	0.000676782	C3; F2RL1; NCKAP1L; PLCG2
GO:0060100	BP	e	positive regulation of phagocytosis, engulfment	4/732	8/30718	2.0743e-05	9	4	0.000676782	C3; F2RL1; NCKAP1L; PLCG2
GO:0030030	BP	e	cell projection organization	36/732	695/30718	2.1058e-05	4	36	0.000683516	ANK3; APOE; BHLHE22; CNTN1; CNTN4; CXCL12; DCC; EFNB3; EPHA3; EPHB2; FLRT1; FLRT3; GAP43; GAS7; GLI2; GPM6B; GPRIN3; KIF5A; LAMB1; LGR6; MYO16; NCKAP1L; NTF4; PLEK; PLXNA4; PLXNC1; RTN4RL2; SEMA4B; SEMA4D; SEMA6B; SHANK3; SMO; STK26; TNXB; VANGL2; VASH2
GO:0006793	BP	e	phosphorus metabolic process	56/732	1291/30718	2.16174e-05	3	56	0.000698075	ABCA8; ABI3; ACSM3; ADCY1; AK8; BMP4; BMPR1B; CAMK4; DAPP1; DGAT2; DUSP6; ELOVL2; EPHA3; EPHB2; ETNK2; FAM20A; FAM220A; FLT1; FMO1; FMO2; GCK; GFPT2; GPAT2; GRK3; GUCY1A1; HK3; INPP5D; INSRR; KMO; LCK; LIPC; MAP3K9; MAPK13; MFSD2A; PCYT1B; PDGFRA; PDK3; PGF; PIK3C2B; PLAAT4; PLCB2; PLCG2; PLEK; PLPP2; PLPPR3; PRKCH; RPS6KA1; SBK1; SLC22A3; SLC44A3; STK26; STK32A; TLR4; TRIB1; WNK4; WNT11
GO:0051173	BP	e	positive regulation of nitrogen compound metabolic process	86/732	2278/30718	2.26985e-05	5	86	0.000729246	APOE; BANK1; BHLHE22; BMP4; BMPR1B; C3; CAMK4; CARD9; CASS4; CD40; CEBPA; CNTN1; CRLF1; DLX1; EBF4; EGLN3; EGR1; EGR2; ETV4; F2R; F2RL1; FAM20A; FLT1; FOXF1; GATA6; GLI1; GLI2; HAND2; HES1; HEY1; HGF; HIVEP3; HMGA1; HOXD13; IL31RA; IL34; INHBE; IRF5; KLF15; LCK; LCP2; LMO2; MED12L; MMP8; MYRF; NFIA; NLRP12; NLRP6; NR2F2; NTF4; PAX6; PAX8; PCSK9; PDGFD; PGF; PIK3R6; PITX2; PLCG2; PMAIP1; PPARG; PP…
GO:0048514	BP	e	blood vessel morphogenesis	9/732	65/30718	2.29033e-05	4	9	0.000732091	BMP4; COL4A1; FLT1; FOXF1; HES1; HEY1; ID1; RAMP2; TBX2
GO:0060411	BP	e	cardiac septum morphogenesis	7/732	37/30718	2.34204e-05	3	7	0.000744841	BMP4; GATA6; HES1; HEY1; SOX11; TBX2; ZFPM2
GO:0071495	BP	e	cellular response to endogenous stimulus	32/732	588/30718	2.5144e-05	3	32	0.000795636	AQP9; BMP4; BMPR1B; COL3A1; CXCL8; CYP11A1; DLX1; EGR1; EGR3; FLRT1; FLRT3; FLT1; GCK; HGF; ID1; INHBE; LMO2; MAPK13; NEURL1; NTF4; PAX8; PCSK9; PGF; PPARG; PTGFR; RAMP1; RAMP2; SESN3; SFRP1; TLR4; TMEM100; VCAM1
GO:0050731	BP	e	positive regulation of peptidyl-tyrosine phosphorylation	12/732	118/30718	2.61136e-05	10	12	0.000822185	BANK1; CASS4; CD40; CRLF1; HES1; HGF; IL31RA; IL34; PLCG2; SEMA4D; THBS4; TNFSF18
GO:0071624	BP	e	positive regulation of granulocyte chemotaxis	5/732	16/30718	2.66171e-05	9	5	0.000825653	CXCL8; MDK; NCKAP1L; RAC2; THBS4
GO:0050927	BP	e	positive regulation of positive chemotaxis	5/732	16/30718	2.66171e-05	7	5	0.000825653	CNTN1; CXCL12; CXCL8; F2RL1; PGF
GO:0050926	BP	e	regulation of positive chemotaxis	5/732	16/30718	2.66171e-05	6	5	0.000825653	CNTN1; CXCL12; CXCL8; F2RL1; PGF
GO:0048699	BP	e	generation of neurons	13/732	138/30718	2.76629e-05	5	13	0.000853888	ADGRL3; ASTN1; DCC; DNER; FZD3; FZD8; IRX1; PCSK9; RNF112; SIX1; SOX11; TAFA3; WNT11
GO:0045893	BP	e	positive regulation of DNA-templated transcription	51/732	1164/30718	3.22035e-05	9	51	0.000989198	APOE; BHLHE22; BMP4; BMPR1B; CAMK4; CD40; CEBPA; DLX1; EBF4; EGR1; EGR2; ETV4; F2R; F2RL1; FOXF1; GATA6; GLI1; GLI2; HAND2; HES1; HEY1; HGF; HIVEP3; HMGA1; HOXD13; IL31RA; IRF5; KLF15; LMO2; MED12L; MYRF; NFIA; NR2F2; PAX6; PAX8; PITX2; PPARG; PPARGC1A; PPARGC1B; PRDM16; PTPRN; RPS6KA1; SFRP1; SIX1; SOX11; TET3; TLR4; WNT11; ZFPM2; ZNF423; ZNF711
GO:0065008	BP	e	regulation of biological quality	51/732	1166/30718	3.31186e-05	2	51	0.00101237	ADCY1; ADD2; ADRB1; ANK3; APOE; BDKRB2; CDC42EP4; CHD7; CNTN1; CRACD; CXCL12; DEPTOR; EGR1; EMILIN2; ENPEP; EPHB2; F2R; F2RL1; GCK; GJC1; GRP; HPSE; IGF2BP3; KCND3; KCNE3; KCNMB4; MCTP1; MFSD2A; NCKAP1L; NEURL1; NLRP6; NNAT; PAX8; PCSK2; PDE4D; PDGFRA; PLEK; PMAIP1; PPARG; PPARGC1A; PTPRN; RAB20; RAMP2; RIMS2; SFRP1; SH3BP1; SHANK3; SOX11; SYT7; TMEM30B; VAV1
GO:0034097	BP	e	response to cytokine	24/732	396/30718	3.34772e-05	4	24	0.00101801	ALDH1A2; CCR2; CD40; CEBPA; COL3A1; CRLF1; CXCL1; CXCL12; CXCL5; CXCL6; CXCL8; EGR1; GBP4; GBP5; GCH1; IL31RA; IRF5; LAMP3; MAPK13; NLRP12; SFRP1; TLR4; TNFRSF21; TNFSF18
GO:0030855	BP	e	epithelial cell differentiation	15/732	182/30718	3.36264e-05	4	15	0.00101801	BMP4; CSTA; GATA6; GLI1; KLF15; NR2F2; PAX8; PITX2; PPARG; SH3BP1; SIX1; SMO; SOX11; WNT11; ZNF703
GO:0071711	BP	e	basement membrane organization	4/732	9/30718	3.66317e-05	6	4	0.00109322	COL4A1; NID1; NID2; RAMP2
GO:0060099	BP	e	regulation of phagocytosis, engulfment	4/732	9/30718	3.66317e-05	8	4	0.00109322	C3; F2RL1; NCKAP1L; PLCG2
GO:1905153	BP	e	regulation of membrane invagination	4/732	9/30718	3.66317e-05	5	4	0.00109322	C3; F2RL1; NCKAP1L; PLCG2
GO:0031399	BP	e	regulation of protein modification process	48/732	1076/30718	3.75172e-05	6	48	0.00111437	APOE; BANK1; BMP4; C3; CASS4; CCNJL; CD40; CEBPA; CRLF1; DEPTOR; DIRAS3; EGR1; EPHB2; FAM20A; FLT1; HERC5; HES1; HGF; IL31RA; IL34; INHBE; KLF15; LCP2; NCKAP1L; NLRP12; NR2F2; NTF4; PDE4D; PDGFD; PGF; PIK3R6; PLCG2; PPARG; PPARGC1A; PRKAR2B; RAMP1; SEMA4D; SFRP1; SH3BP5; SH3RF2; TCIM; THBS4; TLR4; TNFSF18; TNXB; TRIB1; UCHL1; WDFY2
GO:0043066	BP	e	negative regulation of apoptotic process	29/732	532/30718	4.00928e-05	6	29	0.00118528	APOE; BMP4; CRLF1; CXCL12; EGR3; F2R; FAIM2; FZD3; GATA6; GRIA4; HAND2; HGF; IL31RA; KRT18; LAMP3; MDK; NCKAP1L; NTF4; PPARGC1A; PRKCH; RAMP2; RPS6KA1; SEMA4D; SFRP1; SH3RF2; SIX1; TCIM; TNFRSF6B; TNFSF18
GO:0008285	BP	e	negative regulation of cell population proliferation	25/732	427/30718	4.07616e-05	5	25	0.00119942	ADAMTS8; ALDH1A2; APOD; APOE; BMP4; BMPR1B; CEBPA; CXCL1; CXCL8; F2R; FLT1; GATA6; HES1; HMGA1; MYO16; NEURL1; NR2F2; OGN; PLAAT4; PPARG; PPARGC1A; SFRP1; SOX11; TNFRSF21; TRIB1
GO:0007169	BP	e	transmembrane receptor protein tyrosine kinase signaling pathway	20/732	302/30718	4.39393e-05	7	20	0.00128691	BDKRB2; CASS4; CLEC14A; COL4A2; EFNB3; EPHA3; EPHB2; FLRT1; FLRT3; FLT1; HGF; IL31RA; INSRR; LCK; LCP2; NTF4; PDGFD; PDGFRA; PGF; VAV1
GO:0002573	BP	e	myeloid leukocyte differentiation	9/732	71/30718	4.69997e-05	5	9	0.00137017	BATF2; BATF3; BMP4; CAMK4; CEBPA; F2RL1; IL1RL1; IL31RA; PPARG
GO:0080134	BP	e	regulation of response to stress	47/732	1055/30718	4.90339e-05	4	47	0.00141424	APOE; BMP4; CARD9; CCR2; CD40; CEBPA; CLDN1; CNTN1; CXCL12; DTX4; EMILIN2; EPHB2; F2R; F2RL1; FBXL2; GADD45G; GATA6; GBP5; GCH1; GRP; GRPR; HAND2; HERC5; HPSE; IL1RL2; IL22RA1; MAPK13; MCTP1; MDK; MMP8; NLRP12; NLRP6; PDGFRA; PIK3R6; PLCG2; PMAIP1; PPARG; PTGS2; RSAD2; S100A8; SH3RF2; SLC39A8; TAFA3; TLR4; TLR5; TNFAIP6; TRIL
GO:0071396	BP	e	cellular response to lipid	17/732	233/30718	4.9133e-05	5	17	0.00141424	ADCY1; BMP4; CD6; CXCL1; CXCL5; CXCL6; CXCL8; DGAT2; EPHA3; PDK3; PLCG2; PTGFR; SFRP1; SMO; TLR4; WNT11; ZNF703
GO:0001934	BP	e	positive regulation of protein phosphorylation	28/732	510/30718	4.91852e-05	9	28	0.00141424	BANK1; BMP4; C3; CASS4; CD40; CRLF1; EGR1; FAM20A; FLT1; HES1; HGF; IL31RA; IL34; INHBE; LCP2; NTF4; PDGFD; PGF; PIK3R6; PLCG2; PPARG; SEMA4D; TCIM; THBS4; TLR4; TNFSF18; TNXB; WDFY2
GO:1902680	BP	e	positive regulation of RNA biosynthetic process	51/732	1171/30718	5.0033e-05	8	51	0.00141708	APOE; BHLHE22; BMP4; BMPR1B; CAMK4; CD40; CEBPA; DLX1; EBF4; EGR1; EGR2; ETV4; F2R; F2RL1; FOXF1; GATA6; GLI1; GLI2; HAND2; HES1; HEY1; HGF; HIVEP3; HMGA1; HOXD13; IL31RA; IRF5; KLF15; LMO2; MED12L; MYRF; NFIA; NR2F2; PAX6; PAX8; PITX2; PPARG; PPARGC1A; PPARGC1B; PRDM16; PTPRN; RPS6KA1; SFRP1; SIX1; SOX11; TET3; TLR4; WNT11; ZFPM2; ZNF423; ZNF711
GO:0035270	BP	e	endocrine system development	5/732	18/30718	5.01839e-05	4	5	0.00141708	GLI2; MDK; PAX8; SIX1; WNT11
GO:0042472	BP	e	inner ear morphogenesis	5/732	18/30718	5.01839e-05	4	5	0.00141708	CHD7; EPHB2; PAX8; SIX1; SOBP
GO:0045665	BP	e	negative regulation of neuron differentiation	5/732	18/30718	5.01839e-05	6	5	0.00141708	CNTN4; DLX1; DLX2; HES1; HEY1
GO:0030324	BP	e	lung development	6/732	29/30718	5.33559e-05	4	6	0.00149992	BMP4; CEBPA; FOXF1; GLI2; SOX11; WNT11
GO:0050730	BP	e	regulation of peptidyl-tyrosine phosphorylation	14/732	168/30718	5.40037e-05	9	14	0.00151138	BANK1; CASS4; CD40; CRLF1; HES1; HGF; IL31RA; IL34; PLCG2; SEMA4D; SFRP1; SH3BP5; THBS4; TNFSF18
GO:0045765	BP	e	regulation of angiogenesis	16/732	212/30718	5.43021e-05	6	16	0.00151301	CCR2; CD40; CNTN1; COL4A2; CXCL8; EMILIN2; FLT1; GATA6; MDK; PGF; PIK3R6; PPARG; RAMP2; SFRP1; THBS4; VASH2
GO:0044057	BP	e	regulation of system process	18/732	259/30718	5.62404e-05	4	18	0.00156011	ADRB1; BDKRB2; CLIC2; EGR2; F2R; F2RL1; HAND2; KCND3; KCNE3; KCNMB4; MYRF; PDE4D; PPARG; RIMS2; SHANK3; TBX2; TMEM100; TNFRSF21
GO:1901342	BP	e	regulation of vasculature development	16/732	213/30718	5.74413e-05	5	16	0.00158644	CCR2; CD40; CNTN1; COL4A2; CXCL8; EMILIN2; FLT1; GATA6; MDK; PGF; PIK3R6; PPARG; RAMP2; SFRP1; THBS4; VASH2
GO:1903428	BP	e	positive regulation of reactive oxygen species biosynthetic process	4/732	10/30718	5.98997e-05	7	4	0.00164711	MMP8; PLCG2; SLC5A3; TLR4
GO:0009605	BP	e	response to external stimulus	36/732	730/30718	6.02819e-05	2	36	0.00165041	APOBEC3A; BATF2; C4B; CARD9; CD40; CD6; CXCL1; CXCL5; CXCL6; CXCL8; CYP24A1; F2R; F2RL1; GBP4; GBP5; GCH1; GNLY; IRF5; MDK; MFSD2A; NLRP6; PCSK9; PI3; PIEZO2; PLCG2; PMAIP1; RSAD2; RTP4; S100A8; SESN3; SFRP1; STK26; TLR4; TLR5; TMEM150C; TRIB1
GO:0007409	BP	e	axonogenesis	14/732	170/30718	6.14346e-05	8	14	0.00167469	ANK3; CNTN1; CNTN4; CXCL12; DCC; EFNB3; EPHA3; EPHB2; GLI2; KIF5A; LGR6; SEMA4B; SEMA4D; SEMA6B
GO:1902105	BP	e	regulation of leukocyte differentiation	15/732	192/30718	6.2242e-05	7	15	0.00168774	BMP4; CAMK4; CCR2; GLI2; IKZF3; IL34; INPP5D; LRRC17; MDK; NCKAP1L; PRXL2A; SFRP1; TLR4; TMEM176B; TNFAIP6
GO:0050778	BP	e	positive regulation of immune response	24/732	412/30718	6.24492e-05	5	24	0.00168774	C5AR2; CARD11; CCR2; CD3G; CD40; F2RL1; FCHO1; GBP5; IL18R1; INPP5D; ITGAM; LCK; LCP2; NCKAP1L; PDE4D; PLCG2; PRAM1; PRKCH; RSAD2; TLR4; TLR5; TNFRSF21; TRIL; VAV1
GO:1902533	BP	e	positive regulation of intracellular signal transduction	36/732	735/30718	6.39322e-05	7	36	0.00172043	APOE; BMP4; CARD11; CARD9; CASS4; CD40; CNTN1; COL3A1; F2R; F2RL1; F2RL2; FLT1; GADD45G; HAND2; HGF; HPSE; IL34; LCK; MMP8; NCKAP1L; NLRP12; PDGFD; PDGFRA; PIK3R6; PLCG2; PMAIP1; PPARG; RASGEF1A; S100A8; SEMA4D; SH3RF2; SOX11; TCIM; TLR4; TNFSF10; WNT11
GO:0090596	BP	e	sensory organ morphogenesis	7/732	43/30718	6.47626e-05	4	7	0.00173536	CHD7; EPHB2; MFAP5; PAX8; SIX1; SOBP; TBX2
GO:0071363	BP	e	cellular response to growth factor stimulus	18/732	262/30718	6.52376e-05	4	18	0.0017365	BMP4; BMPR1B; COL3A1; CXCL8; DLX1; EGR3; FLRT1; FLRT3; FLT1; HGF; ID1; INHBE; NTF4; PGF; PPARG; RAMP2; SFRP1; TMEM100
GO:0014013	BP	e	regulation of gliogenesis	6/732	30/30718	6.53566e-05	7	6	0.0017365	EGR2; HES1; IL34; MDK; PRKCH; SOX11
GO:0009611	BP	e	response to wounding	10/732	92/30718	6.90013e-05	3	10	0.00182563	CLDN1; COL3A1; FLRT3; GAP43; HPSE; PDGFRA; PLCG2; PPL; RTN4RL2; SYT7
GO:1903131	BP	e	mononuclear cell differentiation	13/732	151/30718	7.08359e-05	5	13	0.00186633	BATF2; BATF3; BMP4; CAMK4; CHD7; F2RL1; IKZF1; IL31RA; LCK; MFNG; PLCG2; PPARG; VCAM1
GO:0051093	BP	e	negative regulation of developmental process	27/732	494/30718	7.21649e-05	4	27	0.00189343	BMP4; CCR2; CNTN4; COL4A2; DCC; DLX1; DLX2; EFNB3; HES1; HEY1; HOXB8; IL17RD; LRRC17; MDK; PAX6; PPARG; SEMA4B; SEMA4D; SEMA6B; SFRP1; SOX11; SRGN; TBX2; THBS4; TLR4; TNFAIP6; WNT11
GO:0002521	BP	e	leukocyte differentiation	15/732	195/30718	7.42178e-05	4	15	0.00193921	BATF2; BATF3; BMP4; CAMK4; CEBPA; CHD7; F2RL1; IKZF1; IL1RL1; IL31RA; LCK; MFNG; PLCG2; PPARG; VCAM1
GO:2000027	BP	e	regulation of animal organ morphogenesis	7/732	44/30718	7.54429e-05	5	7	0.00196308	BMP4; FZD3; PAX8; SIX1; SMO; VANGL2; WNT11
GO:0043281	BP	e	regulation of cysteine-type endopeptidase activity involved in apoptotic process	13/732	152/30718	7.58018e-05	10	13	0.0019643	CARD9; CNTN1; EGLN3; F2R; HGF; LAMP3; LCK; NLRP12; PMAIP1; PPARG; RPS6KA1; S100A8; TNFSF10
GO:0016043	BP	e	cellular component organization	126/732	3758/30718	7.68783e-05	3	126	0.00197696	ADAMTS15; ADAMTS8; ADD2; ADGRL3; ALDH1A2; ANK3; APOE; ASIP; BFSP1; BHLHE22; C3; CACNB4; CARD11; CARD9; CASS4; CD3G; CD40; CDC42EP4; CDC45; CHD7; CLDN1; CLDN11; CNTN1; CNTN4; COL14A1; COL15A1; COL23A1; COL3A1; COL4A1; COL4A2; COL5A3; CRACD; CXCL12; DCC; DEPTOR; DIRAS3; DMC1; DNER; DPT; EFNB3; ELFN1; EPHA3; EPHB2; F2R; F2RL1; FCHO1; FLRT1; FLRT3; FMNL1; FSD1; GAP43; GAS2; GAS7; GBP5; GJC1; GLI2; GP…
GO:0051345	BP	e	positive regulation of hydrolase activity	25/732	432/30718	7.69185e-05	5	25	0.00197696	ADRB1; CARD9; CD40; CNTN1; EGLN3; F2R; F2RL1; FLT1; LCK; NLRP12; PDGFRA; PLCB2; PLEK; PMAIP1; PPARG; PREX1; RASGEF1A; RASGRF2; S100A8; SEMA4D; SFRP1; SH3BP1; TBC1D30; TNFSF10; WNT11
GO:0051049	BP	e	regulation of transport	48/732	1109/30718	7.74607e-05	4	48	0.0019828	ABCA8; ANK3; APOD; APOE; BMP4; C3; C4A; C4B; CACNB4; CADPS2; CCR2; CHD7; CLIC2; CXCL12; EPHA3; EPHB2; F2R; F2RL1; GCK; GRP; ITGAM; KCNAB3; KCNE3; KCNG1; KCNMB4; MCTP1; NCKAP1L; NNAT; PAX8; PCSK9; PDE4D; PLCG2; PPARG; PPARGC1A; PTPRN; RAC2; RIMS2; RSAD2; SFRP1; SHANK3; SOX11; STAC; SYN1; SYT15; SYT7; TLR4; TMEM30B; WNK4
GO:0043085	BP	e	positive regulation of catalytic activity	39/732	840/30718	8.0365e-05	4	39	0.00204882	ADRB1; APOE; CARD9; CASS4; CD40; CNTN1; EGLN3; EGR1; F2R; F2RL1; FLT1; GCH1; IL34; INSRR; ITGAM; LCK; LCP2; NLRP12; PDGFD; PDGFRA; PIK3R6; PLAAT4; PLCB2; PLEK; PMAIP1; PPARG; PREX1; RASGEF1A; RASGRF2; S100A8; SEMA4D; SFRP1; SH3BP1; SLC5A3; TBC1D30; TCIM; TLR4; TNFSF10; WNT11
GO:0045596	BP	e	negative regulation of cell differentiation	21/732	341/30718	8.12853e-05	5	21	0.00206393	BMP4; CNTN4; DCC; DLX1; DLX2; EFNB3; HES1; HEY1; HOXB8; IL17RD; LRRC17; MDK; PAX6; PPARG; SEMA4B; SEMA4D; SEMA6B; SFRP1; SOX11; TLR4; TNFAIP6
GO:1904018	BP	e	positive regulation of vasculature development	11/732	113/30718	8.39108e-05	6	11	0.00211355	CD40; CNTN1; CXCL8; EMILIN2; FLT1; GATA6; MDK; PGF; PIK3R6; RAMP2; VASH2
GO:0045766	BP	e	positive regulation of angiogenesis	11/732	113/30718	8.39108e-05	7	11	0.00211355	CD40; CNTN1; CXCL8; EMILIN2; FLT1; GATA6; MDK; PGF; PIK3R6; RAMP2; VASH2
GO:0009719	BP	e	response to endogenous stimulus	33/732	666/30718	8.70715e-05	2	33	0.00217255	AQP9; BMP4; BMPR1B; CITED4; COL3A1; CXCL8; CYP11A1; DLX1; EGR1; EGR3; FLRT1; FLRT3; FLT1; GCK; HGF; ID1; INHBE; LMO2; MAPK13; NEURL1; NTF4; PAX8; PCSK9; PGF; PPARG; PTGFR; RAMP1; RAMP2; SESN3; SFRP1; TLR4; TMEM100; VCAM1
GO:1902624	BP	e	positive regulation of neutrophil migration	5/732	20/30718	8.72885e-05	8	5	0.00217255	CXCL8; MDK; NCKAP1L; RAC2; THBS4
GO:0042471	BP	e	ear morphogenesis	5/732	20/30718	8.72885e-05	5	5	0.00217255	CHD7; EPHB2; PAX8; SIX1; SOBP
GO:0001936	BP	e	regulation of endothelial cell proliferation	11/732	114/30718	9.09039e-05	6	11	0.00225363	APOE; BMP4; CNTN1; EGR3; FLT1; MDK; NR2F2; PGF; PPARG; THBS4; VASH2
GO:1905330	BP	e	regulation of morphogenesis of an epithelium	6/732	32/30718	9.57842e-05	5	6	0.00234741	BMP4; MDK; PAX8; SIX1; SMO; TBX2
GO:0030858	BP	e	positive regulation of epithelial cell differentiation	6/732	32/30718	9.57842e-05	6	6	0.00234741	BMP4; ETV4; PAX8; PLAAT4; PRKCH; TMEM100
GO:0043069	BP	e	negative regulation of programmed cell death	29/732	553/30718	9.58049e-05	5	29	0.00234741	APOE; BMP4; CRLF1; CXCL12; EGR3; F2R; FAIM2; FZD3; GATA6; GRIA4; HAND2; HGF; IL31RA; KRT18; LAMP3; MDK; NCKAP1L; NTF4; PPARGC1A; PRKCH; RAMP2; RPS6KA1; SEMA4D; SFRP1; SH3RF2; SIX1; TCIM; TNFRSF6B; TNFSF18
GO:0045600	BP	e	positive regulation of fat cell differentiation	7/732	46/30718	0.00010112	6	7	0.00246804	FNDC5; MEDAG; PPARG; PTGS2; SFRP1; SIX1; WDFY2
GO:0044092	BP	e	negative regulation of molecular function	32/732	641/30718	0.000105396	3	32	0.00256247	APOE; BMP4; CCR2; CEBPA; CLIC2; CSTA; DEPTOR; EPHB2; GRP; HES1; HEY1; HGF; ID1; KCNE3; LAMP3; MSX2; NCKAP1L; NLRP12; NR2F2; PCSK9; PPARG; PRKAR2B; RPS6KA1; SEMA4D; SERPINA3; SH3BP5; SMO; SOX11; SPOCK2; TCEAL7; TRIB1; UCHL1
GO:0010817	BP	e	regulation of hormone levels	14/732	179/30718	0.000107017	3	14	0.00259188	CHD7; EGR1; ENPEP; GCK; GRP; NNAT; PAX8; PCSK2; PPARG; PTPRN; RIMS2; SFRP1; SOX11; SYT7
GO:0051101	BP	e	regulation of DNA binding	9/732	79/30718	0.0001097	4	9	0.00264557	HAND2; HES1; HEY1; MMP8; MSX2; PAX6; PPARG; SMO; SOX11
GO:0070848	BP	e	response to growth factor	18/732	273/30718	0.000110075	3	18	0.00264557	BMP4; BMPR1B; COL3A1; CXCL8; DLX1; EGR3; FLRT1; FLRT3; FLT1; HGF; ID1; INHBE; NTF4; PGF; PPARG; RAMP2; SFRP1; TMEM100
GO:0022008	BP	e	neurogenesis	14/732	180/30718	0.00011355	4	14	0.00271872	ADGRL3; ASTN1; DCC; DNER; FZD3; FZD8; IRX1; NTN5; PCSK9; RNF112; SIX1; SOX11; TAFA3; WNT11
GO:0071900	BP	e	regulation of protein serine/threonine kinase activity	18/732	274/30718	0.000115254	10	18	0.00274908	APOE; BMP4; CCNJL; CD40; CEBPA; DIRAS3; FLT1; HERC5; IL34; NR2F2; PDGFD; PIK3R6; PPARG; PRKAR2B; TCIM; TLR4; TRIB1; UCHL1
GO:0019219	BP	e	regulation of nucleobase-containing compound metabolic process	104/732	3015/30718	0.000118917	5	104	0.00281512	ADCY1; APOBEC3A; APOE; BACH2; BATF2; BATF3; BEND5; BHLHE22; BMP4; BMPR1B; CAMK4; CARD11; CARD9; CBX2; CD40; CEBPA; CHD7; CXCL8; DLX1; DLX2; EBF4; EGR1; EGR2; EGR3; ETV4; F2R; F2RL1; FAM220A; FOXF1; GATA6; GCK; GLI1; GLI2; HAND2; HES1; HEY1; HGF; HIVEP3; HMGA1; HOXB8; HOXD10; HOXD11; HOXD13; HR; ID1; IGF2BP3; IKZF1; IKZF3; IL18R1; IL31RA; IRF5; IRX1; KLF15; LMO2; MAGEB17; MAGEL2; MED12L; MESP2; MS…
GO:0050864	BP	e	regulation of B cell activation	9/732	80/30718	0.000121027	7	9	0.00284368	BANK1; CD40; EPHB2; IKZF3; INPP5D; NCKAP1L; SFRP1; TNFRSF13C; TNFRSF21
GO:0048732	BP	e	gland development	9/732	80/30718	0.000121027	4	9	0.00284368	CEBPA; GLI2; HAND2; HES1; MDK; PAX8; PCSK9; SIX1; WNT11
GO:0050768	BP	e	negative regulation of neurogenesis	8/732	63/30718	0.000122001	7	8	0.00285592	DCC; EFNB3; HES1; PAX6; SEMA4B; SEMA4D; SEMA6B; SOX11
GO:0002768	BP	e	immune response-regulating cell surface receptor signaling pathway	15/732	204/30718	0.000123048	6	15	0.00286976	C5AR2; CD3G; CD40; FCHO1; INPP5D; LCK; LCP2; NCKAP1L; PDE4D; PLCG2; PRAM1; TLR4; TNFRSF21; TRIL; VAV1
GO:0043011	BP	e	myeloid dendritic cell differentiation	3/732	5/30718	0.000130024	7	3	0.00302126	BATF2; BATF3; CAMK4
GO:0061564	BP	e	axon development	9/732	81/30718	0.000133315	7	9	0.00307503	ANK3; BHLHE22; CNTN4; DCC; EPHB2; GAP43; GPM6B; RTN4RL2; VASH2
GO:0048568	BP	e	embryonic organ development	9/732	81/30718	0.000133315	4	9	0.00307503	CXCL8; FOXF1; GLI2; HEY1; MFSD2A; PDGFRA; RNF112; SOX11; TBX2
GO:0090189	BP	e	regulation of branching involved in ureteric bud morphogenesis	4/732	12/30718	0.000135915	6	4	0.00311465	BMP4; PAX8; SIX1; SMO
GO:0071345	BP	e	cellular response to cytokine stimulus	20/732	328/30718	0.000136022	5	20	0.00311465	CCR2; CD40; CEBPA; CRLF1; CXCL1; CXCL12; CXCL5; CXCL6; CXCL8; EGR1; GBP4; GBP5; IL31RA; IRF5; MAPK13; NLRP12; SFRP1; TLR4; TNFRSF21; TNFSF18
GO:0071526	BP	e	semaphorin-plexin signaling pathway	6/732	34/30718	0.000136517	6	6	0.00311467	PLXNA4; PLXNC1; SEMA4B; SEMA4D; SEMA6B; SH3BP1
GO:0043207	BP	e	response to external biotic stimulus	26/732	487/30718	0.000137686	3	26	0.00312999	APOBEC3A; BATF2; C4B; CARD9; CD40; CD6; CXCL1; CXCL5; CXCL6; CXCL8; F2R; F2RL1; GBP4; GBP5; GCH1; GNLY; IRF5; NLRP6; PI3; PLCG2; PMAIP1; RSAD2; RTP4; S100A8; TLR4; TRIB1
GO:0003018	BP	e	vascular process in circulatory system	12/732	140/30718	0.00013883	4	12	0.00313339	ABCC9; ADRB1; BDKRB2; F2R; F2RL1; FABP5; KCNMB4; MFSD2A; RAMP2; SLC13A3; SLC22A3; SLC5A3
GO:0007420	BP	e	brain development	12/732	140/30718	0.00013883	4	12	0.00313339	ADGRL3; AFF2; APOD; B3GNT5; CNTN1; CNTN4; COL4A1; DLX2; EGR2; MFSD2A; NNAT; SHANK3
GO:0050863	BP	e	regulation of T cell activation	16/732	230/30718	0.000141357	7	16	0.00317901	BMP4; CAMK4; CCR2; CD6; FCHO1; GLI2; IGFBP2; LCK; MDK; NCKAP1L; RASAL3; TNFRSF13C; TNFRSF21; TNFSF18; TNFSF8; VCAM1
GO:0014015	BP	e	positive regulation of gliogenesis	5/732	22/30718	0.000142521	8	5	0.00318246	EGR2; HES1; IL34; MDK; PRKCH
GO:1905332	BP	e	positive regulation of morphogenesis of an epithelium	5/732	22/30718	0.000142521	6	5	0.00318246	BMP4; MDK; PAX8; SIX1; SMO
GO:0002237	BP	e	response to molecule of bacterial origin	13/732	162/30718	0.00014454	4	13	0.00321615	C4B; CD6; CXCL1; CXCL5; CXCL6; CXCL8; F2R; GCH1; IRF5; PLCG2; S100A8; TLR4; TRIB1
GO:0007189	BP	e	adenylate cyclase-activating G protein-coupled receptor signaling pathway	9/732	82/30718	0.000146627	7	9	0.0032511	ADCY1; ADGRE3; ADGRG6; ADGRL3; ADRB1; GPR3; PTGFR; RAMP1; RAMP2
GO:0002429	BP	e	immune response-activating cell surface receptor signaling pathway	14/732	185/30718	0.000151662	8	14	0.00334273	C5AR2; CD3G; FCHO1; INPP5D; LCK; LCP2; NCKAP1L; PDE4D; PLCG2; PRAM1; TLR4; TNFRSF21; TRIL; VAV1
GO:0032675	BP	e	regulation of interleukin-6 production	10/732	101/30718	0.000151822	9	10	0.00334273	C5AR2; CARD9; F2R; F2RL1; MAPK13; MMP8; NCKAP1L; NLRP12; PLCG2; TLR4
GO:0030595	BP	e	leukocyte chemotaxis	9/732	83/30718	0.000161031	5	9	0.00351812	CCR2; CXCL1; CXCL5; CXCL6; CXCL8; FLT1; MDK; NCKAP1L; S100A8
GO:0070098	BP	e	chemokine-mediated signaling pathway	6/732	35/30718	0.000161463	7	6	0.00351812	CCR2; CXCL1; CXCL12; CXCL5; CXCL6; CXCL8
GO:0070665	BP	e	positive regulation of leukocyte proliferation	10/732	102/30718	0.000164786	6	10	0.00357812	CCR2; CD40; CD6; EPHB2; IGFBP2; IL34; NCKAP1L; RASAL3; TNFRSF13C; VCAM1
GO:0050776	BP	e	regulation of immune response	30/732	592/30718	0.000171832	4	30	0.0037183	C5AR2; CARD11; CARD9; CCR2; CD3G; CD40; COL3A1; DTX4; F2RL1; FCHO1; GATA6; GBP5; IL18R1; INPP5D; ITGAM; LCK; LCP2; NCKAP1L; PDE4D; PIK3R6; PLCG2; PPARG; PRAM1; PRKCH; RSAD2; TLR4; TLR5; TNFRSF21; TRIL; VAV1
GO:0032879	BP	e	regulation of localization	55/732	1371/30718	0.000181322	3	55	0.00391022	ABCA8; ANK3; APOD; APOE; BMP4; C3; C4A; C4B; CACNB4; CADPS2; CCR2; CHD7; CLIC2; CXCL12; EPHA3; EPHB2; F2R; F2RL1; GCK; GPM6B; GRP; ITGAM; KCNAB3; KCNE3; KCNG1; KCNMB4; LCK; MCTP1; NCKAP1L; NNAT; PAX8; PCSK9; PDE4D; PLCB2; PLCG2; PPARG; PPARGC1A; PRKCH; PTPRN; RAC2; RIMS2; RSAD2; SFRP1; SHANK3; SLC26A4; SLC5A3; SOX11; STAC; SYN1; SYT15; SYT7; TLR4; TMEM30B; TNFAIP6; WNK4
GO:1901701	BP	e	cellular response to oxygen-containing compound	30/732	600/30718	0.000188622	4	30	0.00402582	ADCY1; AQP9; CD6; CXCL1; CXCL5; CXCL6; CXCL8; CYP11A1; DGAT2; EGR1; EPHA3; GCK; MAPK13; NEURL1; PCSK9; PDGFRA; PDK3; PLCG2; PPARG; PTGFR; PTPRN; SESN3; SFRP1; SMO; SYT15; SYT7; TLR4; VCAM1; WNT11; ZNF703
GO:0097529	BP	e	myeloid leukocyte migration	8/732	67/30718	0.000189018	5	8	0.00402582	CCR2; CXCL1; CXCL5; CXCL6; CXCL8; FLT1; NCKAP1L; S100A8
GO:0051961	BP	e	negative regulation of nervous system development	8/732	67/30718	0.000189018	6	8	0.00402582	DCC; EFNB3; HES1; PAX6; SEMA4B; SEMA4D; SEMA6B; SOX11
GO:1990868	BP	e	response to chemokine	6/732	36/30718	0.000189879	5	6	0.00402582	CCR2; CXCL1; CXCL12; CXCL5; CXCL6; CXCL8
GO:1990869	BP	e	cellular response to chemokine	6/732	36/30718	0.000189879	6	6	0.00402582	CCR2; CXCL1; CXCL12; CXCL5; CXCL6; CXCL8
GO:0002683	BP	e	negative regulation of immune system process	18/732	286/30718	0.000196304	4	18	0.00414807	APOD; BANK1; CCR2; COL3A1; CXCL12; DTX4; F2RL1; IL31RA; LRRC17; MDK; NCKAP1L; PPARG; SFRP1; SOX11; TAFA3; TLR4; TNFAIP6; TNFRSF21
GO:0010720	BP	e	positive regulation of cell development	16/732	237/30718	0.000199182	6	16	0.00419482	BMP4; EGR2; FZD3; GLI2; HES1; IL34; INPP5D; MDK; NCKAP1L; NEURL1; PLXNA4; PLXNC1; PRKCH; SEMA4D; SHANK3; SOX11
GO:0071840	BP	e	cellular component organization or biogenesis	127/732	3890/30718	0.000200051	2	127	0.00419907	ADAMTS15; ADAMTS8; ADD2; ADGRL3; ALDH1A2; ANK3; APOE; ASIP; BFSP1; BHLHE22; C3; CACNB4; CARD11; CARD9; CASS4; CD3G; CD40; CDC42EP4; CDC45; CHD7; CLDN1; CLDN11; CNTN1; CNTN4; COL14A1; COL15A1; COL23A1; COL3A1; COL4A1; COL4A2; COL5A3; CRACD; CXCL12; DCC; DEPTOR; DIRAS3; DMC1; DNER; DPT; EFNB3; ELFN1; EPHA3; EPHB2; F2R; F2RL1; FCHO1; FLRT1; FLRT3; FMNL1; FSD1; GAP43; GAS2; GAS7; GBP5; GJC1; GLI2; GP…
GO:0098742	BP	e	cell-cell adhesion via plasma-membrane adhesion molecules	12/732	146/30718	0.000206079	4	12	0.00431123	ADGRL3; CD6; CLDN1; CLDN11; CNTN4; FLRT3; ITGAM; PCDHA7; PCDHB5; SDK1; TENM2; VCAM1
GO:0042592	BP	e	homeostatic process	28/732	555/30718	0.000208084	1	28	0.00433747	ACSM3; ANK3; APOE; CCR2; CD40; CEBPA; CLDN1; CXCL12; DGAT2; FAM20A; GCK; HK3; LCK; LIPC; MFSD2A; NCKAP1L; PAX6; PCSK9; PDK3; PMAIP1; PPARG; PPARGC1A; PTPRN; RAB20; SERPINA3; SLC39A8; TLR4; TRPM2
GO:0009892	BP	e	negative regulation of metabolic process	77/732	2116/30718	0.000208891	4	77	0.00433747	APOBEC3A; APOD; APOE; BACH2; BATF3; BEND5; BMP4; C5AR2; CBX2; CEBPA; CILP; CSTA; CXCL8; DEPTOR; DLX1; DLX2; EPHB2; F2RL1; FAM220A; GATA6; GCK; GLI2; HAND2; HES1; HEY1; HGF; HMGA1; ID1; IGF2BP3; IKZF1; IL18R1; IRX1; KLF15; LAMP3; LZTS1; MAGEB17; MAGEL2; MFSD2A; MMP8; MSX2; NCKAP1L; NLRP12; NLRP6; NR2F2; PAIP2B; PAX6; PCSK9; PDE4D; PLEK; PPARG; PRDM16; PRKAR2B; RCOR2; RPS6KA1; SEMA4D; SERPINA3; SFM…
GO:1903034	BP	e	regulation of response to wounding	10/732	105/30718	0.0002094	5	10	0.00433747	APOE; CLDN1; CNTN1; EMILIN2; EPHB2; F2R; F2RL1; HPSE; MDK; PDGFRA
GO:0009607	BP	e	response to biotic stimulus	27/732	523/30718	0.000210208	2	27	0.00433993	APOBEC3A; BATF2; C4B; CARD9; CD40; CD6; CXCL1; CXCL5; CXCL6; CXCL8; F2R; F2RL1; GBP4; GBP5; GCH1; GNLY; IRF5; NLRP6; PI3; PLCG2; PMAIP1; RSAD2; RTP4; S100A8; SMO; TLR4; TRIB1
GO:0120162	BP	e	positive regulation of cold-induced thermogenesis	9/732	86/30718	0.000211495	5	9	0.00435223	ADRB1; CCR2; FABP5; G0S2; GADD45G; GPR3; PPARGC1A; PPARGC1B; PRDM16
GO:0061041	BP	e	regulation of wound healing	9/732	87/30718	0.000230984	6	9	0.00472243	APOE; CLDN1; CNTN1; EMILIN2; EPHB2; F2R; F2RL1; HPSE; PDGFRA
GO:0098542	BP	e	defense response to other organism	20/732	342/30718	0.000236257	5	20	0.0048146	APOBEC3A; BATF2; CARD9; CD40; CXCL1; CXCL5; CXCL6; CXCL8; F2RL1; GBP4; GBP5; GNLY; NLRP6; PI3; PLCG2; PMAIP1; RSAD2; RTP4; S100A8; TLR4
GO:0043280	BP	e	positive regulation of cysteine-type endopeptidase activity involved in apoptotic process	10/732	107/30718	0.000244449	11	10	0.00496546	CARD9; CNTN1; EGLN3; F2R; LCK; NLRP12; PMAIP1; PPARG; S100A8; TNFSF10
GO:0051254	BP	e	positive regulation of RNA metabolic process	52/732	1290/30718	0.000245445	7	52	0.00496967	APOE; BHLHE22; BMP4; BMPR1B; CAMK4; CD40; CEBPA; DLX1; EBF4; EGR1; EGR2; ETV4; F2R; F2RL1; FOXF1; GATA6; GLI1; GLI2; HAND2; HES1; HEY1; HGF; HIVEP3; HMGA1; HOXD13; IL31RA; IRF5; KLF15; LMO2; MED12L; MYRF; NFIA; NLRP6; NR2F2; PAX6; PAX8; PITX2; PPARG; PPARGC1A; PPARGC1B; PRDM16; PTPRN; RPS6KA1; SFRP1; SIX1; SOX11; TET3; TLR4; WNT11; ZFPM2; ZNF423; ZNF711
GO:2000427	BP	e	positive regulation of apoptotic cell clearance	3/732	6/30718	0.00025543	9	3	0.00515526	C3; C4A; C4B
GO:0060485	BP	e	mesenchyme development	6/732	38/30718	0.000258467	4	6	0.00519989	BMP4; FOXF1; HEY1; SIX1; TBX2; WNT11
GO:0003013	BP	e	circulatory system process	14/732	195/30718	0.000261978	3	14	0.00525375	ABCC9; ADRB1; BDKRB2; CXCL12; F2R; F2RL1; FABP5; GUCY1A1; KCNMB4; MFSD2A; RAMP2; SLC13A3; SLC22A3; SLC5A3
GO:0043032	BP	e	positive regulation of macrophage activation	4/732	14/30718	0.000264595	7	4	0.00527264	CEBPA; MMP8; TAFA3; TLR4
GO:0048546	BP	e	digestive tract morphogenesis	4/732	14/30718	0.000264595	4	4	0.00527264	FOXF1; GLI1; PDGFRA; SOX11
GO:0051056	BP	e	regulation of small GTPase mediated signal transduction	15/732	219/30718	0.000267002	7	15	0.00530382	APOE; ARHGAP20; COL3A1; EPHB2; F2R; F2RL1; F2RL2; PLEKHG1; PREX1; RASAL3; RASGEF1A; RASGRF2; SH3BP1; TAGAP; VAV1
GO:0050852	BP	e	T cell receptor signaling pathway	9/732	89/30718	0.000274449	10	9	0.00541756	CD3G; FCHO1; INPP5D; LCK; LCP2; PDE4D; PLCG2; PRAM1; TNFRSF21
GO:2000377	BP	e	regulation of reactive oxygen species metabolic process	9/732	89/30718	0.000274449	5	9	0.00541756	F2RL1; GCH1; ITGAM; MMP8; PDK3; PLCG2; RAC2; SLC5A3; TLR4
GO:0002718	BP	e	regulation of cytokine production involved in immune response	8/732	71/30718	0.000283673	9	8	0.00555939	CAMK4; CCR2; F2RL1; IL18R1; IRF5; PLCG2; RSAD2; TRIL
GO:0042129	BP	e	regulation of T cell proliferation	10/732	109/30718	0.000284282	8	10	0.00555939	CCR2; CD6; IGFBP2; NCKAP1L; RASAL3; TNFRSF13C; TNFRSF21; TNFSF18; TNFSF8; VCAM1
GO:0040013	BP	e	negative regulation of locomotion	16/732	245/30718	0.000289478	4	16	0.00564348	APOD; APOE; BMP4; COL3A1; CXCL12; EMILIN2; MCTP1; NR2F2; PPARG; SEMA4B; SEMA4D; SEMA6B; SFRP1; STK26; TRIB1; WNT11
GO:0050671	BP	e	positive regulation of lymphocyte proliferation	9/732	90/30718	0.000298596	8	9	0.00578236	CCR2; CD40; CD6; EPHB2; IGFBP2; NCKAP1L; RASAL3; TNFRSF13C; VCAM1
GO:0032946	BP	e	positive regulation of mononuclear cell proliferation	9/732	90/30718	0.000298596	7	9	0.00578236	CCR2; CD40; CD6; EPHB2; IGFBP2; NCKAP1L; RASAL3; TNFRSF13C; VCAM1
GO:0030888	BP	e	regulation of B cell proliferation	6/732	39/30718	0.000299357	8	6	0.00578236	CD40; EPHB2; IKZF3; NCKAP1L; TNFRSF13C; TNFRSF21
GO:0022409	BP	e	positive regulation of cell-cell adhesion	14/732	198/30718	0.000306252	6	14	0.00587948	ANK3; CCR2; CD6; EMILIN2; FCHO1; GLI2; IGFBP2; LCK; MDK; MEGF10; NCKAP1L; RASAL3; TNFRSF13C; VCAM1
GO:0090066	BP	e	regulation of anatomical structure size	14/732	198/30718	0.000306252	3	14	0.00587948	ADD2; ADRB1; BDKRB2; CDC42EP4; CRACD; CXCL12; DEPTOR; F2R; F2RL1; KCNMB4; NCKAP1L; PLEK; SH3BP1; VAV1
GO:0045664	BP	e	regulation of neuron differentiation	8/732	72/30718	0.000312558	5	8	0.00598231	CNTN4; DLX1; DLX2; HES1; HEY1; NTF4; SIX1; SOX11
GO:0010605	BP	e	negative regulation of macromolecule metabolic process	72/732	1972/30718	0.000315416	5	72	0.00601871	APOBEC3A; APOD; APOE; BACH2; BATF3; BEND5; BMP4; C5AR2; CBX2; CEBPA; CILP; CSTA; CXCL8; DEPTOR; DLX1; DLX2; EPHB2; F2RL1; FAM220A; GATA6; GLI2; HAND2; HES1; HEY1; HGF; HMGA1; ID1; IGF2BP3; IKZF1; IRX1; KLF15; LAMP3; MAGEB17; MAGEL2; MMP8; MSX2; NCKAP1L; NLRP12; NLRP6; NR2F2; PAIP2B; PAX6; PCSK9; PDE4D; PPARG; PRDM16; PRKAR2B; RCOR2; RPS6KA1; SEMA4D; SERPINA3; SFMBT2; SFRP1; SH3BP5; SH3RF2; SMO; S…
GO:0002757	BP	e	immune response-activating signaling pathway	16/732	247/30718	0.000316929	7	16	0.00602932	C5AR2; CD3G; CD40; FCHO1; INPP5D; LCK; LCP2; NCKAP1L; PDE4D; PLCG2; PRAM1; TLR4; TLR5; TNFRSF21; TRIL; VAV1
GO:2000116	BP	e	regulation of cysteine-type endopeptidase activity	13/732	176/30718	0.000326707	9	13	0.00619661	CARD9; CNTN1; EGLN3; F2R; HGF; LAMP3; LCK; NLRP12; PMAIP1; PPARG; RPS6KA1; S100A8; TNFSF10
GO:0060412	BP	e	ventricular septum morphogenesis	5/732	26/30718	0.000329013	4	5	0.0062103	BMP4; HES1; HEY1; SOX11; ZFPM2
GO:1903844	BP	e	regulation of cellular response to transforming growth factor beta stimulus	10/732	111/30718	0.000329401	5	10	0.0062103	CILP; DLX1; IL17RD; LTBP1; PEG10; PPARG; PRDM16; SOX11; TNXB; ZNF703
GO:0007389	BP	e	pattern specification process	11/732	132/30718	0.000332742	2	11	0.00624843	BMPR1B; GLI2; HES1; HEY1; HOXD11; MESP2; PITX2; SFRP1; SMO; TBX2; VANGL2
GO:0061138	BP	e	morphogenesis of a branching epithelium	6/732	40/30718	0.00034515	5	6	0.00639238	BMP4; COL4A1; GLI2; HOXD11; PAX8; SIX1
GO:0048754	BP	e	branching morphogenesis of an epithelial tube	6/732	40/30718	0.00034515	6	6	0.00639238	BMP4; COL4A1; GLI2; HOXD11; PAX8; SIX1
GO:0001763	BP	e	morphogenesis of a branching structure	6/732	40/30718	0.00034515	3	6	0.00639238	BMP4; COL4A1; GLI2; HOXD11; PAX8; SIX1
GO:0090183	BP	e	regulation of kidney development	4/732	15/30718	0.000354024	4	4	0.00646171	BMP4; PAX8; SIX1; SMO
GO:0001658	BP	e	branching involved in ureteric bud morphogenesis	4/732	15/30718	0.000354024	7	4	0.00646171	BMP4; HOXD11; PAX8; SIX1
GO:0097028	BP	e	dendritic cell differentiation	4/732	15/30718	0.000354024	6	4	0.00646171	BATF2; BATF3; CAMK4; F2RL1
GO:0060688	BP	e	regulation of morphogenesis of a branching structure	4/732	15/30718	0.000354024	5	4	0.00646171	BMP4; PAX8; SIX1; SMO
GO:0048713	BP	e	regulation of oligodendrocyte differentiation	4/732	15/30718	0.000354024	6	4	0.00646171	HES1; IL34; MDK; TNFRSF21
GO:1902532	BP	e	negative regulation of intracellular signal transduction	22/732	402/30718	0.000356127	7	22	0.00648131	APOE; BANK1; BMP4; CILP; CXCL12; DEPTOR; DUSP6; EPHB2; F2RL1; NLRP12; PDE10A; PDE4D; PLEK; PPARG; RASAL3; RPS6KA1; SESN3; SH3BP1; SH3RF2; SLC39A8; TLR4; UCHL1
GO:0002253	BP	e	activation of immune response	16/732	250/30718	0.000362313	6	16	0.00657489	C5AR2; CD3G; CD40; FCHO1; INPP5D; LCK; LCP2; NCKAP1L; PDE4D; PLCG2; PRAM1; TLR4; TLR5; TNFRSF21; TRIL; VAV1
GO:0090092	BP	e	regulation of transmembrane receptor protein serine/threonine kinase signaling pathway	14/732	202/30718	0.000375145	6	14	0.00678818	BMP4; CILP; DLX1; IL17RD; INHBE; LTBP1; PEG10; PPARG; PRDM16; SOX11; TNFAIP6; TNXB; ZNF423; ZNF703
GO:0060541	BP	e	respiratory system development	5/732	27/30718	0.00039592	4	5	0.00714357	BMP4; CEBPA; CHD7; FOXF1; GLI2
GO:0071772	BP	e	response to BMP	7/732	57/30718	0.000398375	4	7	0.00714691	BMP4; BMPR1B; DLX1; INHBE; PPARG; SFRP1; TMEM100
GO:0071773	BP	e	cellular response to BMP stimulus	7/732	57/30718	0.000398375	5	7	0.00714691	BMP4; BMPR1B; DLX1; INHBE; PPARG; SFRP1; TMEM100
GO:0051251	BP	e	positive regulation of lymphocyte activation	14/732	204/30718	0.00041429	7	14	0.00741132	CCR2; CD40; CD6; EPHB2; FCHO1; GLI2; IGFBP2; INPP5D; LCK; MDK; NCKAP1L; RASAL3; TNFRSF13C; VCAM1
GO:0048638	BP	e	regulation of developmental growth	11/732	136/30718	0.000429808	4	11	0.00766714	APOE; DCC; GLI1; MFSD2A; RIMS2; SEMA4B; SEMA4D; SEMA6B; SIX1; TBX2; ZFPM2
GO:0035886	BP	e	vascular associated smooth muscle cell differentiation	3/732	7/30718	0.000439074	6	3	0.00776642	GATA6; HES1; RAMP2
GO:0051451	BP	e	myoblast migration	3/732	7/30718	0.000439074	5	3	0.00776642	MEGF10; SIX1; THBS4
GO:0070486	BP	e	leukocyte aggregation	3/732	7/30718	0.000439074	5	3	0.00776642	RAC2; S100A8; SEMA4D
GO:0051707	BP	e	response to other organism	21/732	380/30718	0.000455463	4	21	0.00803375	APOBEC3A; BATF2; CARD9; CD40; CXCL1; CXCL5; CXCL6; CXCL8; F2RL1; GBP4; GBP5; GNLY; IRF5; NLRP6; PI3; PLCG2; PMAIP1; RSAD2; RTP4; S100A8; TLR4
GO:0030099	BP	e	myeloid cell differentiation	11/732	137/30718	0.00045747	4	11	0.00804662	BATF2; BATF3; BMP4; CAMK4; CEBPA; F2RL1; IKZF1; IL1RL1; IL31RA; NCKAP1L; PPARG
GO:0048534	BP	e	hematopoietic or lymphoid organ development	4/732	16/30718	0.00046316	4	4	0.008124	HAND2; HES1; PITX2; SIX1
GO:0052547	BP	e	regulation of peptidase activity	16/732	256/30718	0.000470098	7	16	0.00822092	CARD9; CNTN1; CSTA; EGLN3; F2R; HGF; LAMP3; LCK; NLRP12; PMAIP1; PPARG; RPS6KA1; S100A8; SERPINA3; SPOCK2; TNFSF10
GO:0045685	BP	e	regulation of glial cell differentiation	5/732	28/30718	0.000472602	5	5	0.00822092	EGR2; HES1; IL34; MDK; TNFRSF21
GO:0032735	BP	e	positive regulation of interleukin-12 production	5/732	28/30718	0.000472602	10	5	0.00822092	CD40; IRF5; MDK; PLCG2; TLR4
GO:0044255	BP	e	cellular lipid metabolic process	30/732	633/30718	0.00048418	4	30	0.00839913	ABCA8; ACSM3; ADH1B; ALDH1A2; APOE; B3GNT5; CERS4; DGAT2; ELOVL2; ETNK2; GCK; GGT5; GPAT2; INPP5D; LIPC; MFSD2A; PCYT1B; PGF; PIK3C2B; PLAAT4; PLCB2; PLCG2; PLEK; PLPP2; PLPPR3; PPARGC1A; PTGS2; SCD5; SLC44A3; ST6GALNAC3
GO:1903706	BP	e	regulation of hemopoiesis	16/732	257/30718	0.000490504	6	16	0.00848545	BMP4; CAMK4; CCR2; GLI2; HOXB8; IKZF3; IL34; INPP5D; LRRC17; MDK; NCKAP1L; PRXL2A; SFRP1; TLR4; TMEM176B; TNFAIP6
GO:0051247	BP	e	positive regulation of protein metabolic process	44/732	1075/30718	0.000501758	6	44	0.00865635	APOE; BANK1; BMP4; C3; CARD9; CASS4; CD40; CEBPA; CNTN1; CRLF1; EGLN3; EGR1; F2R; FAM20A; FLT1; HES1; HGF; IL31RA; IL34; INHBE; LCK; LCP2; NLRP12; NTF4; PCSK9; PDGFD; PGF; PIK3R6; PLCG2; PMAIP1; PPARG; PPARGC1A; RAMP1; S100A8; SEMA4D; SH3RF2; TCIM; THBS4; TLR4; TNFSF10; TNFSF18; TNXB; TRIB1; WDFY2
GO:0006629	BP	e	lipid metabolic process	33/732	732/30718	0.000509687	3	33	0.00876913	ABCA8; ACSM3; ADH1B; ALDH1A2; APOE; B3GNT5; CERS4; CYP11A1; CYP24A1; CYP26B1; DGAT2; ELOVL2; ETNK2; GCK; GGT5; GPAT2; INPP5D; LIPC; MFSD2A; PCYT1B; PGF; PIK3C2B; PLAAT4; PLCB2; PLCG2; PLEK; PLPP2; PLPPR3; PPARGC1A; PTGS2; SCD5; SLC44A3; ST6GALNAC3
GO:0052548	BP	e	regulation of endopeptidase activity	15/732	234/30718	0.000537623	8	15	0.00922455	CARD9; CNTN1; EGLN3; F2R; HGF; LAMP3; LCK; NLRP12; PMAIP1; PPARG; RPS6KA1; S100A8; SERPINA3; SPOCK2; TNFSF10
GO:0043405	BP	e	regulation of MAP kinase activity	11/732	140/30718	0.00054955	11	11	0.0093781	APOE; BMP4; CD40; FLT1; IL34; PDGFD; PIK3R6; PPARG; TLR4; TRIB1; UCHL1
GO:0015909	BP	e	long-chain fatty acid transport	5/732	29/30718	0.000559944	9	5	0.00952965	APOE; BDKRB2; FABP5; MFSD2A; PPARG
GO:0019221	BP	e	cytokine-mediated signaling pathway	15/732	235/30718	0.000561947	6	15	0.00953795	CCR2; CEBPA; CRLF1; CXCL1; CXCL12; CXCL5; CXCL6; CXCL8; EGR1; IL18R1; IL1RL1; IL31RA; IL34; IRF5; TNFSF18
GO:0048646	BP	e	anatomical structure formation involved in morphogenesis	14/732	211/30718	0.000579936	2	14	0.00981682	ADAMTS15; BMP4; COL4A2; EGR3; HEY1; HPSE; LAMB1; MESP2; MMP8; PDGFRA; PGF; PTGFRN; RAMP2; VANGL2
GO:0034329	BP	e	cell junction assembly	13/732	187/30718	0.000582556	5	13	0.00983474	ADGRL3; CLDN1; CLDN11; DNER; FLRT3; GJC1; PCDHB5; RAMP2; SDK1; SH3BP1; SHANK3; SPOCK2; ZNF703
GO:0050878	BP	e	regulation of body fluid levels	8/732	79/30718	0.00058902	3	8	0.00991726	APOE; CNTN1; EMILIN2; EPHB2; F2R; F2RL1; HPSE; PDGFRA
GO:0045687	BP	e	positive regulation of glial cell differentiation	4/732	17/30718	0.000594295	9	4	0.00995287	EGR2; HES1; IL34; MDK
GO:1900017	BP	e	positive regulation of cytokine production involved in inflammatory response	4/732	17/30718	0.000594295	10	4	0.00995287	CARD9; CD6; GBP5; TLR4
GO:0007416	BP	e	synapse assembly	7/732	61/30718	0.000605608	6	7	0.0101154	ADGRL3; DNER; FLRT3; PCDHB5; SDK1; SHANK3; SPOCK2
GO:1905477	BP	e	positive regulation of protein localization to membrane	8/732	80/30718	0.000641019	7	8	0.0106504	ANK3; EPHA3; EPHB2; ITGAM; PRKCH; SLC5A3; STAC; TNFAIP6
GO:0007423	BP	e	sensory organ development	8/732	80/30718	0.000641019	4	8	0.0106504	BHLHE22; BMPR1B; CHD7; MAB21L1; NTF4; PAX6; PAX8; PITX2
GO:0045859	BP	e	regulation of protein kinase activity	24/732	476/30718	0.000651905	9	24	0.0107744	APOE; BMP4; CASS4; CCNJL; CD40; CEBPA; DEPTOR; DIRAS3; EGR1; EPHB2; FLT1; HERC5; IL34; LCP2; NR2F2; PDGFD; PIK3R6; PPARG; PRKAR2B; SH3BP5; TCIM; TLR4; TRIB1; UCHL1
GO:0140546	BP	e	defense response to symbiont	16/732	264/30718	0.00065581	6	16	0.0107823	APOBEC3A; CARD9; CD40; CXCL1; CXCL5; CXCL6; CXCL8; F2RL1; GBP5; GNLY; NLRP6; PI3; PLCG2; PMAIP1; RSAD2; RTP4
GO:0043087	BP	e	regulation of GTPase activity	16/732	264/30718	0.00065581	5	16	0.0107823	ADRB1; CD40; EPHA3; F2R; F2RL1; PLXNA4; PLXNC1; PREX1; RASGEF1A; RASGRF2; SEMA4D; SFRP1; SH3BP1; TBC1D30; VAV1; WNT11
GO:0001568	BP	e	blood vessel development	6/732	45/30718	0.000662224	3	6	0.0108594	BMP4; FOXF1; GATA6; HES1; HEY1; TBX2
GO:0002764	BP	e	immune response-regulating signaling pathway	16/732	265/30718	0.000682924	5	16	0.0111409	C5AR2; CD3G; CD40; FCHO1; INPP5D; LCK; LCP2; NCKAP1L; PDE4D; PLCG2; PRAM1; TLR4; TLR5; TNFRSF21; TRIL; VAV1
GO:0060231	BP	e	mesenchymal to epithelial transition	3/732	8/30718	0.000690072	5	3	0.0111707	BMP4; PAX8; SMO
GO:2000425	BP	e	regulation of apoptotic cell clearance	3/732	8/30718	0.000690072	8	3	0.0111707	C3; C4A; C4B
GO:0048557	BP	e	embryonic digestive tract morphogenesis	3/732	8/30718	0.000690072	5	3	0.0111707	FOXF1; PDGFRA; SOX11
GO:0007507	BP	e	heart development	11/732	144/30718	0.000695934	4	11	0.0112367	BMP4; CHD7; COL3A1; FLRT3; FOXF1; GLI2; HAND2; MESP2; RAMP2; TBX2; ZFPM2
GO:2001056	BP	e	positive regulation of cysteine-type endopeptidase activity	10/732	122/30718	0.000697813	10	10	0.0112382	CARD9; CNTN1; EGLN3; F2R; LCK; NLRP12; PMAIP1; PPARG; S100A8; TNFSF10
GO:0008610	BP	e	lipid biosynthetic process	23/732	442/30718	0.000705866	4	23	0.0113389	ABCA8; ACSM3; B3GNT5; CERS4; CYP11A1; DGAT2; ELOVL2; ETNK2; GCK; GGT5; GPAT2; INPP5D; LIPC; MFSD2A; PCYT1B; PGF; PIK3C2B; PLCG2; PLPP2; PTGS2; SCD5; SLC44A3; ST6GALNAC3
GO:0016310	BP	e	phosphorylation	26/732	528/30718	0.000716483	5	26	0.0114801	ABI3; BMP4; BMPR1B; CAMK4; EPHA3; EPHB2; FAM20A; FLT1; GCK; GRK3; HK3; INSRR; LCK; MAP3K9; MAPK13; PDGFRA; PDK3; PRKCH; RPS6KA1; SBK1; STK26; STK32A; TLR4; TRIB1; WNK4; WNT11
GO:0046486	BP	e	glycerolipid metabolic process	16/732	267/30718	0.000740031	5	16	0.0118274	APOE; DGAT2; ETNK2; GCK; GPAT2; INPP5D; LIPC; MFSD2A; PCYT1B; PGF; PIK3C2B; PLAAT4; PLCB2; PLCG2; PLEK; SLC44A3
GO:0050866	BP	e	negative regulation of cell activation	10/732	123/30718	0.000743675	5	10	0.0118555	APOE; BANK1; IL31RA; MDK; NCKAP1L; PDGFRA; SFRP1; SOX11; TAFA3; TNFRSF21
GO:2000379	BP	e	positive regulation of reactive oxygen species metabolic process	6/732	46/30718	0.00074639	6	6	0.0118687	F2RL1; ITGAM; MMP8; PLCG2; SLC5A3; TLR4
GO:0048678	BP	e	response to axon injury	4/732	18/30718	0.000749756	4	4	0.0118922	FLRT3; GAP43; PLCG2; RTN4RL2
GO:0006468	BP	e	protein phosphorylation	24/732	483/30718	0.000754594	6	24	0.0119389	ABI3; BMP4; BMPR1B; CAMK4; EPHA3; EPHB2; FAM20A; FLT1; GRK3; INSRR; LCK; MAP3K9; MAPK13; PDGFRA; PDK3; PRKCH; RPS6KA1; SBK1; STK26; STK32A; TLR4; TRIB1; WNK4; WNT11
GO:0030834	BP	e	regulation of actin filament depolymerization	5/732	31/30718	0.000770294	10	5	0.0121567	ADD2; CRACD; F2RL1; PLEK; SH3BP1
GO:0031327	BP	e	negative regulation of cellular biosynthetic process	58/732	1548/30718	0.000785913	6	58	0.0123414	APOBEC3A; APOD; APOE; BACH2; BATF3; BEND5; BMP4; C5AR2; CBX2; CEBPA; CILP; CXCL8; DLX1; DLX2; F2RL1; FAM220A; GATA6; GCK; GLI2; HAND2; HES1; HEY1; HMGA1; ID1; IGF2BP3; IKZF1; IRX1; MAGEB17; MAGEL2; MMP8; MSX2; NCKAP1L; NLRP12; NLRP6; NR2F2; PAIP2B; PAX6; PLEK; PPARG; PRDM16; RCOR2; SEMA4D; SFMBT2; SFRP1; SMO; SOX11; SRGN; TBX2; TCEAL7; TENM2; TLR4; TNFRSF21; WNT11; ZFPM2; ZNF423; ZNF436; ZNF536; …
GO:0050851	BP	e	antigen receptor-mediated signaling pathway	10/732	124/30718	0.00079199	9	10	0.0124059	CD3G; FCHO1; INPP5D; LCK; LCP2; NCKAP1L; PDE4D; PLCG2; PRAM1; TNFRSF21
GO:0042102	BP	e	positive regulation of T cell proliferation	7/732	64/30718	0.000810963	9	7	0.0126715	CCR2; CD6; IGFBP2; NCKAP1L; RASAL3; TNFRSF13C; VCAM1
GO:0009890	BP	e	negative regulation of biosynthetic process	58/732	1556/30718	0.000819359	5	58	0.012771	APOBEC3A; APOD; APOE; BACH2; BATF3; BEND5; BMP4; C5AR2; CBX2; CEBPA; CILP; CXCL8; DLX1; DLX2; F2RL1; FAM220A; GATA6; GCK; GLI2; HAND2; HES1; HEY1; HMGA1; ID1; IGF2BP3; IKZF1; IRX1; MAGEB17; MAGEL2; MMP8; MSX2; NCKAP1L; NLRP12; NLRP6; NR2F2; PAIP2B; PAX6; PLEK; PPARG; PRDM16; RCOR2; SEMA4D; SFMBT2; SFRP1; SMO; SOX11; SRGN; TBX2; TCEAL7; TENM2; TLR4; TNFRSF21; WNT11; ZFPM2; ZNF423; ZNF436; ZNF536; …
GO:0030593	BP	e	neutrophil chemotaxis	6/732	47/30718	0.000838585	8	6	0.0130384	CXCL1; CXCL5; CXCL6; CXCL8; NCKAP1L; S100A8
GO:0050900	BP	e	leukocyte migration	9/732	104/30718	0.000865818	4	9	0.0134068	CCR2; CXCL1; CXCL5; CXCL6; CXCL8; FLT1; MDK; NCKAP1L; S100A8
GO:0006644	BP	e	phospholipid metabolic process	16/732	271/30718	0.000866535	5	16	0.0134068	ABCA8; ETNK2; GPAT2; INPP5D; LIPC; MFSD2A; PCYT1B; PGF; PIK3C2B; PLAAT4; PLCB2; PLCG2; PLEK; PLPP2; PLPPR3; SLC44A3
GO:0032496	BP	e	response to lipopolysaccharide	11/732	148/30718	0.000873364	5	11	0.0134793	CD6; CXCL1; CXCL5; CXCL6; CXCL8; F2R; GCH1; PLCG2; S100A8; TLR4; TRIB1
GO:2001238	BP	e	positive regulation of extrinsic apoptotic signaling pathway	5/732	32/30718	0.000895203	8	5	0.0137826	G0S2; PMAIP1; SFRP1; TLR4; TNFSF10
GO:0051090	BP	e	regulation of DNA-binding transcription factor activity	19/732	345/30718	0.000927915	9	19	0.014106	ADCY1; CARD11; CARD9; CD40; HES1; ID1; IL18R1; NLRP12; PLCG2; PPARG; PPARGC1A; PPARGC1B; PRKCH; S100A8; SMO; TCEAL7; TLR4; TNFSF18; TRIB1
GO:0030194	BP	e	positive regulation of blood coagulation	4/732	19/30718	0.000931884	8	4	0.014106	CNTN1; EMILIN2; F2R; HPSE
GO:0003148	BP	e	outflow tract septum morphogenesis	4/732	19/30718	0.000931884	4	4	0.014106	BMP4; GATA6; TBX2; ZFPM2
GO:0050820	BP	e	positive regulation of coagulation	4/732	19/30718	0.000931884	5	4	0.014106	CNTN1; EMILIN2; F2R; HPSE
GO:1900048	BP	e	positive regulation of hemostasis	4/732	19/30718	0.000931884	5	4	0.014106	CNTN1; EMILIN2; F2R; HPSE
GO:0048566	BP	e	embryonic digestive tract development	4/732	19/30718	0.000931884	5	4	0.014106	FOXF1; GLI2; PDGFRA; SOX11
GO:0045577	BP	e	regulation of B cell differentiation	4/732	19/30718	0.000931884	9	4	0.014106	IKZF3; INPP5D; NCKAP1L; SFRP1
GO:1903036	BP	e	positive regulation of response to wounding	6/732	48/30718	0.000939313	6	6	0.0141166	CLDN1; CNTN1; EMILIN2; F2R; HPSE; MDK
GO:0072001	BP	e	renal system development	6/732	48/30718	0.000939313	4	6	0.0141166	BMP4; FOXF1; GLI2; PAX8; PCSK9; SIX1
GO:0034103	BP	e	regulation of tissue remodeling	6/732	48/30718	0.000939313	4	6	0.0141166	HAND2; INPP5D; MDK; SFRP1; SYT7; THBS4
GO:0043549	BP	e	regulation of kinase activity	26/732	548/30718	0.000955533	8	26	0.0143262	APOE; BMP4; CASS4; CCNJL; CD40; CEBPA; DEPTOR; DIRAS3; EGR1; EPHB2; FLT1; HERC5; IL34; INSRR; LCP2; NR2F2; PDGFD; PDGFRA; PIK3R6; PPARG; PRKAR2B; SH3BP5; TCIM; TLR4; TRIB1; UCHL1
GO:0051246	BP	e	regulation of protein metabolic process	64/732	1775/30718	0.000971699	5	64	0.0144937	APOE; BANK1; BMP4; C3; CARD9; CASS4; CCNJL; CD40; CEBPA; CNTN1; CRLF1; CSTA; DEPTOR; DIRAS3; EGLN3; EGR1; EPHB2; F2R; FAM20A; FLT1; HERC5; HES1; HGF; IGF2BP3; IL31RA; IL34; INHBE; KLF15; LAMP3; LCK; LCP2; NCKAP1L; NLRP12; NR2F2; NTF4; PAIP2B; PCSK9; PDE4D; PDGFD; PGF; PIK3R6; PLCG2; PMAIP1; PPARG; PPARGC1A; PRKAR2B; RAMP1; RPS6KA1; S100A8; SEMA4D; SERPINA3; SFRP1; SH3BP5; SH3RF2; SPOCK2; TCIM; TH…
GO:0001933	BP	e	negative regulation of protein phosphorylation	15/732	248/30718	0.0009741	9	15	0.0144937	APOE; BMP4; CEBPA; DEPTOR; EPHB2; NLRP12; NR2F2; PDE4D; PPARG; PRKAR2B; SEMA4D; SFRP1; SH3BP5; TRIB1; UCHL1
GO:0043524	BP	e	negative regulation of neuron apoptotic process	7/732	66/30718	0.000975912	7	7	0.0144937	APOE; CRLF1; F2R; MDK; NTF4; PPARGC1A; SIX1
GO:0006919	BP	e	activation of cysteine-type endopeptidase activity involved in apoptotic process	7/732	66/30718	0.000975912	12	7	0.0144937	CNTN1; EGLN3; F2R; LCK; NLRP12; PPARG; S100A8
GO:0002700	BP	e	regulation of production of molecular mediator of immune response	9/732	106/30718	0.000992398	8	9	0.0147038	CAMK4; CCR2; EPHB2; F2RL1; IL18R1; IRF5; PLCG2; RSAD2; TRIL
GO:0097435	BP	e	supramolecular fiber organization	22/732	425/30718	0.00100984	4	22	0.0148901	ADD2; BFSP1; CASS4; COL14A1; COL3A1; COL5A3; DPT; FSD1; GAS2; GAS7; LIMD2; MAGEL2; MARCKSL1; NEFL; NEFM; PDGFRA; PREX1; PSTPIP1; RAC2; SH3BP1; TNFAIP6; TNXB
GO:0090190	BP	e	positive regulation of branching involved in ureteric bud morphogenesis	3/732	9/30718	0.00101679	7	3	0.0148901	PAX8; SIX1; SMO
GO:0001773	BP	e	myeloid dendritic cell activation	3/732	9/30718	0.00101679	5	3	0.0148901	BATF2; BATF3; CAMK4
GO:0030836	BP	e	positive regulation of actin filament depolymerization	3/732	9/30718	0.00101679	11	3	0.0148901	CRACD; F2RL1; PLEK
GO:0071636	BP	e	positive regulation of transforming growth factor beta production	3/732	9/30718	0.00101679	10	3	0.0148901	GATA6; PTGS2; TNXB
GO:0050870	BP	e	positive regulation of T cell activation	11/732	151/30718	0.00102972	8	11	0.0150444	CCR2; CD6; FCHO1; GLI2; IGFBP2; LCK; MDK; NCKAP1L; RASAL3; TNFRSF13C; VCAM1
GO:0048844	BP	e	artery morphogenesis	5/732	33/30718	0.00103457	5	5	0.0150804	BMP4; FOXF1; HES1; HEY1; TBX2
GO:0031644	BP	e	regulation of nervous system process	7/732	67/30718	0.00106772	5	7	0.0155275	EGR2; F2R; MYRF; RIMS2; SHANK3; TMEM100; TNFRSF21
GO:0031324	BP	e	negative regulation of cellular metabolic process	68/732	1912/30718	0.00108108	5	68	0.0156471	APOBEC3A; APOD; APOE; BACH2; BATF3; BEND5; BMP4; C5AR2; CBX2; CEBPA; CILP; CXCL8; DEPTOR; DLX1; DLX2; EPHB2; F2RL1; FAM220A; GATA6; GCK; GLI2; HAND2; HES1; HEY1; HGF; HMGA1; ID1; IGF2BP3; IKZF1; IRX1; LZTS1; MAGEB17; MAGEL2; MFSD2A; MMP8; MSX2; NCKAP1L; NLRP12; NLRP6; NR2F2; PAIP2B; PAX6; PDE4D; PLEK; PPARG; PRDM16; PRKAR2B; RCOR2; SEMA4D; SFMBT2; SFRP1; SH3BP5; SMO; SOX11; SRGN; TBX2; TCEAL7; TE…
GO:0034765	BP	e	regulation of monoatomic ion transmembrane transport	14/732	225/30718	0.0010834	6	14	0.0156471	ANK3; CACNB4; CCR2; CLIC2; EPHB2; F2R; GRP; KCNAB3; KCNE3; KCNG1; PCSK9; PDE4D; SHANK3; STAC
GO:0051091	BP	e	positive regulation of DNA-binding transcription factor activity	14/732	225/30718	0.0010834	10	14	0.0156471	ADCY1; CARD11; CARD9; CD40; IL18R1; PLCG2; PPARG; PPARGC1A; PPARGC1B; PRKCH; S100A8; SMO; TLR4; TNFSF18
GO:0043086	BP	e	negative regulation of catalytic activity	20/732	385/30718	0.00113317	4	20	0.0163286	APOE; BMP4; CCR2; CEBPA; CSTA; DEPTOR; EPHB2; HGF; LAMP3; NCKAP1L; NR2F2; PPARG; PRKAR2B; RPS6KA1; SEMA4D; SERPINA3; SH3BP5; SPOCK2; TRIB1; UCHL1
GO:0031401	BP	e	positive regulation of protein modification process	30/732	671/30718	0.00116406	7	30	0.0167221	BANK1; BMP4; C3; CASS4; CD40; CRLF1; EGR1; FAM20A; FLT1; HES1; HGF; IL31RA; IL34; INHBE; LCP2; NTF4; PDGFD; PGF; PIK3R6; PLCG2; PPARG; PPARGC1A; RAMP1; SEMA4D; TCIM; THBS4; TLR4; TNFSF18; TNXB; WDFY2
GO:0032755	BP	e	positive regulation of interleukin-6 production	7/732	68/30718	0.00116617	10	7	0.0167221	CARD9; F2R; F2RL1; MAPK13; MMP8; PLCG2; TLR4
GO:0071621	BP	e	granulocyte chemotaxis	6/732	50/30718	0.00116845	7	6	0.0167221	CXCL1; CXCL5; CXCL6; CXCL8; NCKAP1L; S100A8
GO:0032409	BP	e	regulation of transporter activity	13/732	202/30718	0.00118825	3	13	0.0169086	ANK3; CACNB4; CCR2; CLIC2; EPHB2; GRP; KCNE3; KCNG1; PCSK9; PDE4D; PPARGC1A; SHANK3; STAC
GO:0048168	BP	e	regulation of neuronal synaptic plasticity	5/732	34/30718	0.00118941	8	5	0.0169086	APOE; EPHB2; MCTP1; NEURL1; SHANK3
GO:0032956	BP	e	regulation of actin cytoskeleton organization	15/732	253/30718	0.00118954	7	15	0.0169086	ADD2; CDC42EP4; CRACD; CXCL12; EPHA3; F2RL1; GPM6B; MDK; NCKAP1L; PDGFRA; PLEK; SFRP1; SH3BP1; SHANK3; WNT11
GO:0120035	BP	e	regulation of plasma membrane bounded cell projection organization	22/732	438/30718	0.00121814	6	22	0.0172761	ABI3; APOE; CDC42EP4; DCC; EFNB3; EPHA3; F2RL1; GAP43; LZTS1; MDK; MFSD2A; NEURL1; PLXNA4; PLXNC1; RAC2; RTN4RL2; SEMA4B; SEMA4D; SEMA6B; SHANK3; TBC1D30; TENM2
GO:1903305	BP	e	regulation of regulated secretory pathway	7/732	69/30718	0.00127159	8	7	0.0179937	F2RL1; ITGAM; NCKAP1L; RIMS2; SYN1; SYT15; SYT7
GO:0051098	BP	e	regulation of binding	14/732	229/30718	0.00128129	3	14	0.0180903	ADD2; APOE; BMP4; CLIC2; HAND2; HES1; HEY1; MMP8; MSX2; PAX6; PCSK9; PPARG; SMO; SOX11
GO:1901564	BP	e	organonitrogen compound metabolic process	110/732	3424/30718	0.00128618	3	110	0.0181187	ABCA8; ABI3; ACSM3; ADAM23; ADAMTS15; ADAMTS8; ADCY1; ALDH5A1; APOE; ASRGL1; B3GALT5; B3GNT5; BCHE; BHMT; BMP4; BMPR1B; CAMK4; CERS4; CHST6; CLGN; CNTN1; COL3A1; CPA5; CPB1; CSTA; DAPP1; DGAT2; DTX4; DUSP6; EGLN3; EGR2; ELOVL2; ENPEP; EPHA3; EPHB2; FAM20A; FAM220A; FBXL2; FLT1; FMO1; FMO2; FMO3; GCH1; GCK; GFPT2; GGT5; GRK3; GUCY1A1; HAL; HAND2; HERC5; HGF; HK3; HPSE; IGF2BP3; INSRR; KLHL3; KMO; …
GO:0017015	BP	e	regulation of transforming growth factor beta receptor signaling pathway	9/732	110/30718	0.00129055	7	9	0.0181397	CILP; IL17RD; LTBP1; PEG10; PPARG; PRDM16; SOX11; TNXB; ZNF703
GO:1990266	BP	e	neutrophil migration	6/732	51/30718	0.00129793	7	6	0.0181624	CXCL1; CXCL5; CXCL6; CXCL8; NCKAP1L; S100A8
GO:0002720	BP	e	positive regulation of cytokine production involved in immune response	6/732	51/30718	0.00129793	10	6	0.0181624	CAMK4; F2RL1; IL18R1; IRF5; PLCG2; RSAD2
GO:0032970	BP	e	regulation of actin filament-based process	16/732	282/30718	0.00131291	4	16	0.0183312	ADD2; CDC42EP4; CRACD; CXCL12; EPHA3; F2RL1; GPM6B; MDK; NCKAP1L; PDE4D; PDGFRA; PLEK; SFRP1; SH3BP1; SHANK3; WNT11
GO:0010558	BP	e	negative regulation of macromolecule biosynthetic process	56/732	1518/30718	0.00131907	7	56	0.0183765	APOBEC3A; APOD; APOE; BACH2; BATF3; BEND5; BMP4; C5AR2; CBX2; CEBPA; CILP; CXCL8; DLX1; DLX2; F2RL1; FAM220A; GATA6; GLI2; HAND2; HES1; HEY1; HMGA1; ID1; IGF2BP3; IKZF1; IRX1; MAGEB17; MAGEL2; MMP8; MSX2; NCKAP1L; NLRP12; NLRP6; NR2F2; PAIP2B; PAX6; PPARG; PRDM16; RCOR2; SEMA4D; SFMBT2; SFRP1; SMO; SOX11; SRGN; TBX2; TCEAL7; TENM2; TLR4; TNFRSF21; WNT11; ZFPM2; ZNF423; ZNF436; ZNF536; ZNF703
GO:0051050	BP	e	positive regulation of transport	27/732	585/30718	0.00135282	5	27	0.0187496	ABCA8; ANK3; APOE; C3; C4A; C4B; CADPS2; CCR2; CXCL12; EPHB2; F2R; F2RL1; GCK; GRP; ITGAM; NCKAP1L; NNAT; PCSK9; PLCG2; PPARG; PPARGC1A; RAC2; SHANK3; SOX11; STAC; TLR4; TMEM30B
GO:2000677	BP	e	regulation of transcription regulatory region DNA binding	5/732	35/30718	0.00136074	5	5	0.0187496	HAND2; HEY1; MSX2; PAX6; SOX11
GO:0150063	BP	e	visual system development	5/732	35/30718	0.00136074	5	5	0.0187496	BMPR1B; C3; ITGAM; MAB21L1; PAX6
GO:0048880	BP	e	sensory system development	5/732	35/30718	0.00136074	4	5	0.0187496	BMPR1B; C3; ITGAM; MAB21L1; PAX6
GO:0043388	BP	e	positive regulation of DNA binding	5/732	35/30718	0.00136074	5	5	0.0187496	HAND2; HES1; MMP8; PAX6; PPARG
GO:0030278	BP	e	regulation of ossification	7/732	70/30718	0.00138432	4	7	0.0188173	BMP4; BMPR1B; GPM6B; MDK; SFRP1; SOX11; SRGN
GO:0006775	BP	e	fat-soluble vitamin metabolic process	4/732	21/30718	0.00138555	4	4	0.0188173	ALDH1A2; CYP11A1; CYP24A1; CYP26B1
GO:0003197	BP	e	endocardial cushion development	4/732	21/30718	0.00138555	5	4	0.0188173	BMP4; FOXF1; HEY1; TBX2
GO:0036230	BP	e	granulocyte activation	4/732	21/30718	0.00138555	5	4	0.0188173	CXCL6; CXCL8; F2RL1; PREX1
GO:0042119	BP	e	neutrophil activation	4/732	21/30718	0.00138555	6	4	0.0188173	CXCL6; CXCL8; F2RL1; PREX1
GO:0072073	BP	e	kidney epithelium development	4/732	21/30718	0.00138555	5	4	0.0188173	BMP4; PAX8; SIX1; WNT11
GO:0007267	BP	e	cell-cell signaling	15/732	257/30718	0.00138956	4	15	0.0188173	APBA2; APOE; CACNB4; CHRNA5; GJC1; GRIA4; KCNMB4; KCNQ3; KIF5A; PCDHB5; PENK; PLCG2; RIMS2; RPS6KA1; SYN1
GO:0023052	BP	e	signaling	15/732	257/30718	0.00138956	3	15	0.0188173	APBA2; APOE; CACNB4; CHRNA5; GJC1; GRIA4; KCNMB4; KCNQ3; KIF5A; PCDHB5; PENK; PLCG2; RIMS2; RPS6KA1; SYN1
GO:0060251	BP	e	regulation of glial cell proliferation	3/732	10/30718	0.00142689	5	3	0.019199	HES1; PRKCH; SOX11
GO:0150078	BP	e	positive regulation of neuroinflammatory response	3/732	10/30718	0.00142689	8	3	0.019199	MMP8; PLCG2; TAFA3
GO:0050930	BP	e	induction of positive chemotaxis	3/732	10/30718	0.00142689	8	3	0.019199	CXCL12; CXCL8; PGF
GO:0050890	BP	e	cognition	9/732	112/30718	0.0014646	4	9	0.0196643	APOE; CAMK4; CHD7; EPHB2; GPR88; MFSD2A; NTF4; SHANK3; SOBP
GO:0007154	BP	e	cell communication	21/732	412/30718	0.00151292	2	21	0.02027	APBA2; APOE; CACNB4; CHRNA5; GJC1; GRIA4; KCNMB4; KCNQ3; KIF5A; MFSD2A; PCDHB5; PCSK9; PENK; PLCG2; PMAIP1; RIMS2; RPS6KA1; SESN3; SFRP1; STK26; SYN1
GO:0032412	BP	e	regulation of monoatomic ion transmembrane transporter activity	12/732	183/30718	0.00154384	7	12	0.0206295	ANK3; CACNB4; CCR2; CLIC2; EPHB2; GRP; KCNE3; KCNG1; PCSK9; PDE4D; SHANK3; STAC
GO:0006641	BP	e	triglyceride metabolic process	5/732	36/30718	0.00154958	7	5	0.0206295	APOE; DGAT2; GCK; GPAT2; LIPC
GO:0045670	BP	e	regulation of osteoclast differentiation	5/732	36/30718	0.00154958	9	5	0.0206295	CAMK4; LRRC17; PRXL2A; TLR4; TNFAIP6
GO:0050766	BP	e	positive regulation of phagocytosis	6/732	53/30718	0.00158949	8	6	0.0211161	C3; C4A; C4B; F2RL1; NCKAP1L; PLCG2
GO:0031344	BP	e	regulation of cell projection organization	22/732	452/30718	0.00160263	5	22	0.0212364	ABI3; APOE; CDC42EP4; DCC; EFNB3; EPHA3; F2RL1; GAP43; LZTS1; MDK; MFSD2A; NEURL1; PLXNA4; PLXNC1; RAC2; RTN4RL2; SEMA4B; SEMA4D; SEMA6B; SHANK3; TBC1D30; TENM2
GO:0016055	BP	e	Wnt signaling pathway	8/732	92/30718	0.00160529	6	8	0.0212364	FZD3; FZD8; NID1; PLCG2; SFRP1; TCF7L1; VANGL2; WNT11
GO:0050764	BP	e	regulation of phagocytosis	7/732	72/30718	0.00163309	7	7	0.0215588	C3; C4A; C4B; F2RL1; NCKAP1L; PLCG2; SYT7
GO:0051099	BP	e	positive regulation of binding	9/732	114/30718	0.00165702	4	9	0.021829	ADD2; APOE; BMP4; CLIC2; HAND2; HES1; MMP8; PAX6; PPARG
GO:0009953	BP	e	dorsal/ventral pattern formation	4/732	22/30718	0.00166178	4	4	0.021846	BMPR1B; GLI2; HOXD11; SFRP1
GO:0044419	BP	e	biological process involved in interspecies interaction between organisms	22/732	454/30718	0.00167309	1	22	0.021874	APOBEC3A; BATF2; CARD9; CD40; CXCL1; CXCL5; CXCL6; CXCL8; F2RL1; FBXL2; GBP4; GBP5; GNLY; IRF5; NLRP6; PI3; PLCG2; PMAIP1; RSAD2; RTP4; S100A8; TLR4
GO:1903980	BP	e	positive regulation of microglial cell activation	2/732	3/30718	0.00167433	9	2	0.021874	MMP8; TAFA3
GO:0097647	BP	e	amylin receptor signaling pathway	2/732	3/30718	0.00167433	7	2	0.021874	RAMP1; RAMP2
GO:0006469	BP	e	negative regulation of protein kinase activity	11/732	161/30718	0.00172626	10	11	0.0225058	APOE; BMP4; CEBPA; DEPTOR; EPHB2; NR2F2; PPARG; PRKAR2B; SH3BP5; TRIB1; UCHL1
GO:0010975	BP	e	regulation of neuron projection development	15/732	263/30718	0.00174201	7	15	0.0226641	ABI3; APOE; DCC; EFNB3; EPHA3; LZTS1; MDK; MFSD2A; PLXNA4; PLXNC1; RTN4RL2; SEMA4B; SEMA4D; SEMA6B; SHANK3
GO:0048878	BP	e	chemical homeostasis	22/732	456/30718	0.00174779	2	22	0.0226924	ACSM3; ANK3; APOE; CCR2; CD40; CEBPA; CXCL12; DGAT2; FAM20A; GCK; HK3; LCK; LIPC; PAX6; PCSK9; PDK3; PPARG; PPARGC1A; PTPRN; RAB20; SLC39A8; TRPM2
GO:0043030	BP	e	regulation of macrophage activation	5/732	37/30718	0.001757	6	5	0.0227184	CEBPA; IL31RA; MMP8; TAFA3; TLR4
GO:0061844	BP	e	antimicrobial humoral immune response mediated by antimicrobial peptide	5/732	37/30718	0.001757	8	5	0.0227184	CXCL1; CXCL5; CXCL6; CXCL8; GNLY
GO:0001938	BP	e	positive regulation of endothelial cell proliferation	7/732	73/30718	0.00176983	7	7	0.0228373	BMP4; CNTN1; EGR3; MDK; PGF; THBS4; VASH2
GO:0010563	BP	e	negative regulation of phosphorus metabolic process	17/732	306/30718	0.00178439	6	17	0.0229016	APOE; BMP4; CEBPA; DEPTOR; EPHB2; NCKAP1L; NLRP12; NR2F2; PDE4D; PLEK; PPARG; PRKAR2B; SEMA4D; SFRP1; SH3BP5; TRIB1; UCHL1
GO:0045936	BP	e	negative regulation of phosphate metabolic process	17/732	306/30718	0.00178439	7	17	0.0229016	APOE; BMP4; CEBPA; DEPTOR; EPHB2; NCKAP1L; NLRP12; NR2F2; PDE4D; PLEK; PPARG; PRKAR2B; SEMA4D; SFRP1; SH3BP5; TRIB1; UCHL1
GO:0007188	BP	e	adenylate cyclase-modulating G protein-coupled receptor signaling pathway	10/732	138/30718	0.00178572	6	10	0.0229016	ADCY1; ADGRE3; ADGRG6; ADGRL3; ADRB1; GPR3; PTGFR; RAMP1; RAMP2; RIMS2
GO:0098916	BP	e	anterograde trans-synaptic signaling	13/732	212/30718	0.00183122	7	13	0.0233385	APBA2; APOE; CACNB4; CHRNA5; GRIA4; KCNMB4; KCNQ3; KIF5A; PCDHB5; PENK; RIMS2; RPS6KA1; SYN1
GO:0007268	BP	e	chemical synaptic transmission	13/732	212/30718	0.00183122	8	13	0.0233385	APBA2; APOE; CACNB4; CHRNA5; GRIA4; KCNMB4; KCNQ3; KIF5A; PCDHB5; PENK; RIMS2; RPS6KA1; SYN1
GO:0099537	BP	e	trans-synaptic signaling	13/732	212/30718	0.00183122	6	13	0.0233385	APBA2; APOE; CACNB4; CHRNA5; GRIA4; KCNMB4; KCNQ3; KIF5A; PCDHB5; PENK; RIMS2; RPS6KA1; SYN1
GO:0022407	BP	e	regulation of cell-cell adhesion	17/732	308/30718	0.00184188	5	17	0.0233385	ANK3; CCR2; CD6; CXCL12; EMILIN2; FCHO1; GLI2; IGFBP2; LCK; MDK; MEGF10; NCKAP1L; RASAL3; TNFRSF13C; TNFRSF21; VCAM1; ZNF703
GO:2001257	BP	e	regulation of cation channel activity	8/732	94/30718	0.00184203	8	8	0.0233385	ANK3; CACNB4; CLIC2; GRP; KCNE3; KCNG1; PDE4D; STAC
GO:0015850	BP	e	organic hydroxy compound transport	8/732	94/30718	0.00184203	5	8	0.0233385	ABCA8; APOE; AQP9; LIPC; SLC18B1; SLC22A3; SLC5A3; SYT7
GO:0045017	BP	e	glycerolipid biosynthetic process	12/732	187/30718	0.00185229	6	12	0.0234214	DGAT2; ETNK2; GCK; GPAT2; INPP5D; LIPC; MFSD2A; PCYT1B; PGF; PIK3C2B; PLCG2; SLC44A3
GO:0010950	BP	e	positive regulation of endopeptidase activity	10/732	139/30718	0.00188405	9	10	0.0237753	CARD9; CNTN1; EGLN3; F2R; LCK; NLRP12; PMAIP1; PPARG; S100A8; TNFSF10
GO:0042311	BP	e	vasodilation	3/732	11/30718	0.00192734	7	3	0.0240924	ADRB1; BDKRB2; F2RL1
GO:0021510	BP	e	spinal cord development	3/732	11/30718	0.00192734	3	3	0.0240924	GLI2; SOX11; VIT
GO:0045444	BP	e	fat cell differentiation	6/732	55/30718	0.00192831	4	6	0.0240924	CEBPA; EGR2; PPARG; PPARGC1A; PRDM16; ZFPM2
GO:0097530	BP	e	granulocyte migration	6/732	55/30718	0.00192831	6	6	0.0240924	CXCL1; CXCL5; CXCL6; CXCL8; NCKAP1L; S100A8
GO:0046883	BP	e	regulation of hormone secretion	9/732	117/30718	0.00198312	7	9	0.0246909	CHD7; GCK; GRP; NNAT; PAX8; PPARG; SFRP1; SOX11; SYT7
GO:0050771	BP	e	negative regulation of axonogenesis	5/732	38/30718	0.00198406	9	5	0.0246909	DCC; EFNB3; SEMA4B; SEMA4D; SEMA6B
GO:0030336	BP	e	negative regulation of cell migration	13/732	215/30718	0.00207235	6	13	0.0257388	APOD; APOE; BMP4; COL3A1; CXCL12; EMILIN2; MCTP1; NR2F2; PPARG; SFRP1; STK26; TRIB1; WNT11
GO:0042326	BP	e	negative regulation of phosphorylation	15/732	268/30718	0.00209004	8	15	0.0259075	APOE; BMP4; CEBPA; DEPTOR; EPHB2; NLRP12; NR2F2; PDE4D; PPARG; PRKAR2B; SEMA4D; SFRP1; SH3BP5; TRIB1; UCHL1
GO:0042593	BP	e	glucose homeostasis	8/732	96/30718	0.00210547	4	8	0.0259964	CEBPA; GCK; HK3; PAX6; PDK3; PPARG; PPARGC1A; PTPRN
GO:0033500	BP	e	carbohydrate homeostasis	8/732	96/30718	0.00210547	3	8	0.0259964	CEBPA; GCK; HK3; PAX6; PDK3; PPARG; PPARGC1A; PTPRN
GO:0022898	BP	e	regulation of transmembrane transporter activity	12/732	190/30718	0.00211537	6	12	0.0260675	ANK3; CACNB4; CCR2; CLIC2; EPHB2; GRP; KCNE3; KCNG1; PCSK9; PDE4D; SHANK3; STAC
GO:0099536	BP	e	synaptic signaling	13/732	216/30718	0.00215831	5	13	0.0265446	APBA2; APOE; CACNB4; CHRNA5; GRIA4; KCNMB4; KCNQ3; KIF5A; PCDHB5; PENK; RIMS2; RPS6KA1; SYN1
GO:0090287	BP	e	regulation of cellular response to growth factor stimulus	13/732	217/30718	0.00224718	4	13	0.0275301	BMP4; CILP; DLX1; IL17RD; LTBP1; PEG10; PPARG; PRDM16; SOX11; TNFAIP6; TNXB; ZNF423; ZNF703
GO:0046649	BP	e	lymphocyte activation	14/732	244/30718	0.00231261	4	14	0.0281503	BANK1; CD3G; CD40; CHD7; EPHB2; F2RL1; IKZF1; LCK; MDK; MFNG; PLCG2; RSAD2; TNFSF18; VCAM1
GO:1902679	BP	e	negative regulation of RNA biosynthetic process	38/732	954/30718	0.00231284	8	38	0.0281503	APOBEC3A; BACH2; BATF3; BEND5; BMP4; CBX2; CEBPA; DLX1; DLX2; FAM220A; GATA6; GLI2; HES1; HEY1; HMGA1; ID1; IKZF1; IRX1; MAGEB17; MAGEL2; MSX2; NR2F2; PAX6; PPARG; PRDM16; RCOR2; SEMA4D; SFRP1; SOX11; TBX2; TCEAL7; TENM2; WNT11; ZFPM2; ZNF423; ZNF436; ZNF536; ZNF703
GO:0150077	BP	e	regulation of neuroinflammatory response	4/732	24/30718	0.00232462	7	4	0.0281503	MMP8; PLCG2; PTGS2; TAFA3
GO:0032743	BP	e	positive regulation of interleukin-2 production	4/732	24/30718	0.00232462	10	4	0.0281503	CARD11; CCR2; PDE4D; PLCG2
GO:0010574	BP	e	regulation of vascular endothelial growth factor production	4/732	24/30718	0.00232462	9	4	0.0281503	C3; CCR2; HPSE; PTGS2
GO:0030323	BP	e	respiratory tube development	4/732	24/30718	0.00232462	4	4	0.0281503	BMP4; CEBPA; FOXF1; GLI2
GO:0010977	BP	e	negative regulation of neuron projection development	7/732	77/30718	0.00240773	8	7	0.0291005	APOE; DCC; EFNB3; RTN4RL2; SEMA4B; SEMA4D; SEMA6B
GO:1903039	BP	e	positive regulation of leukocyte cell-cell adhesion	11/732	168/30718	0.00241234	7	11	0.0291005	CCR2; CD6; FCHO1; GLI2; IGFBP2; LCK; MDK; NCKAP1L; RASAL3; TNFRSF13C; VCAM1
GO:0042531	BP	e	positive regulation of tyrosine phosphorylation of STAT protein	5/732	40/30718	0.00250133	11	5	0.029769	CD40; CRLF1; HES1; IL31RA; TNFSF18
GO:0032653	BP	e	regulation of interleukin-10 production	5/732	40/30718	0.00250133	9	5	0.029769	F2RL1; MMP8; PLCG2; TLR4; TNFRSF21
GO:0035567	BP	e	non-canonical Wnt signaling pathway	5/732	40/30718	0.00250133	7	5	0.029769	FZD3; FZD8; SFRP1; VANGL2; WNT11
GO:0035050	BP	e	embryonic heart tube development	3/732	12/30718	0.00252448	5	3	0.029769	HES1; PITX2; TBX2
GO:0045618	BP	e	positive regulation of keratinocyte differentiation	3/732	12/30718	0.00252448	8	3	0.029769	ETV4; PLAAT4; PRKCH
GO:0007413	BP	e	axonal fasciculation	3/732	12/30718	0.00252448	8	3	0.029769	CNTN4; EPHA3; EPHB2
GO:2001046	BP	e	positive regulation of integrin-mediated signaling pathway	3/732	12/30718	0.00252448	7	3	0.029769	LAMA1; LAMB1; NID1
GO:0010656	BP	e	negative regulation of muscle cell apoptotic process	3/732	12/30718	0.00252448	7	3	0.029769	GRIA4; HAND2; MDK
GO:0090336	BP	e	positive regulation of brown fat cell differentiation	3/732	12/30718	0.00252448	7	3	0.029769	FNDC5; PTGS2; SIX1
GO:0033081	BP	e	regulation of T cell differentiation in thymus	3/732	12/30718	0.00252448	10	3	0.029769	BMP4; CAMK4; GLI2
GO:0048538	BP	e	thymus development	3/732	12/30718	0.00252448	5	3	0.029769	HAND2; HES1; SIX1
GO:0106030	BP	e	neuron projection fasciculation	3/732	12/30718	0.00252448	7	3	0.029769	CNTN4; EPHA3; EPHB2
GO:0060070	BP	e	canonical Wnt signaling pathway	6/732	58/30718	0.00253545	7	6	0.0298425	FZD3; FZD8; NID1; SFRP1; TCF7L1; WNT11
GO:0006811	BP	e	monoatomic ion transport	23/732	496/30718	0.00256399	4	23	0.0301221	ABCC9; APOL1; ASIC4; CLIC2; F2R; KCNAB3; KCND3; KCNE3; KCNG1; KCNMB4; KCNQ3; LCK; NIPAL4; PIEZO2; PLCB2; PLCG2; RAMP1; RAMP2; SLC26A4; SLC39A8; TRPM2; TRPM6; WNK4
GO:0043409	BP	e	negative regulation of MAPK cascade	9/732	122/30718	0.00263861	8	9	0.030941	APOE; BMP4; DUSP6; EPHB2; F2RL1; PPARG; SH3RF2; TLR4; UCHL1
GO:0043410	BP	e	positive regulation of MAPK cascade	17/732	326/30718	0.00268063	8	17	0.0313692	APOE; BMP4; CARD9; CD40; F2R; F2RL1; FLT1; GADD45G; HAND2; IL34; MMP8; PDGFD; PDGFRA; PIK3R6; PLCG2; SH3RF2; TLR4
GO:0043068	BP	e	positive regulation of programmed cell death	18/732	357/30718	0.00268509	5	18	0.0313692	BMP4; CD40; DUSP6; EMILIN2; G0S2; GADD45G; GBP5; IRF5; ITGAM; LCK; NEURL1; PCSK9; PMAIP1; PPARG; S100A8; SFRP1; TLR4; TNFSF10
GO:0071634	BP	e	regulation of transforming growth factor beta production	4/732	25/30718	0.00271578	9	4	0.0316092	GATA6; LTBP1; PTGS2; TNXB
GO:0010660	BP	e	regulation of muscle cell apoptotic process	4/732	25/30718	0.00271578	6	4	0.0316092	GRIA4; HAND2; MDK; PPARG
GO:0050728	BP	e	negative regulation of inflammatory response	8/732	100/30718	0.00272069	7	8	0.0316092	APOE; IL22RA1; MDK; NLRP12; PPARG; SLC39A8; TAFA3; TNFAIP6
GO:0048660	BP	e	regulation of smooth muscle cell proliferation	7/732	79/30718	0.00278654	5	7	0.0322552	APOD; APOE; BMP4; OGN; PPARG; PPARGC1A; TRIB1
GO:0042692	BP	e	muscle cell differentiation	7/732	79/30718	0.00278654	4	7	0.0322552	ADAMTS15; BMP4; GATA6; HES1; HEY1; MEGF10; RAMP2
GO:1900015	BP	e	regulation of cytokine production involved in inflammatory response	5/732	41/30718	0.0027937	9	5	0.0322788	APOD; CARD9; CD6; GBP5; TLR4
GO:0043269	BP	e	regulation of monoatomic ion transport	16/732	294/30718	0.00281151	5	16	0.0324251	ANK3; CACNB4; CCR2; CLIC2; CXCL12; EPHB2; F2R; GRP; KCNAB3; KCNE3; KCNG1; PCSK9; PDE4D; SHANK3; STAC; WNK4
GO:2000146	BP	e	negative regulation of cell motility	13/732	223/30718	0.00284572	5	13	0.0327596	APOD; APOE; BMP4; COL3A1; CXCL12; EMILIN2; MCTP1; NR2F2; PPARG; SFRP1; STK26; TRIB1; WNT11
GO:0008064	BP	e	regulation of actin polymerization or depolymerization	8/732	101/30718	0.00289445	9	8	0.0332597	ADD2; CDC42EP4; CRACD; CXCL12; F2RL1; NCKAP1L; PLEK; SH3BP1
GO:0030001	BP	e	metal ion transport	19/732	375/30718	0.0029788	6	19	0.0341667	ABCC9; ASIC4; F2R; KCNAB3; KCND3; KCNE3; KCNG1; KCNMB4; KCNQ3; LCK; NIPAL4; PLCB2; PLCG2; RAMP1; RAMP2; SLC39A8; TRPM2; TRPM6; WNK4
GO:0002702	BP	e	positive regulation of production of molecular mediator of immune response	7/732	80/30718	0.00299228	9	7	0.0342589	CAMK4; EPHB2; F2RL1; IL18R1; IRF5; PLCG2; RSAD2
GO:0019730	BP	e	antimicrobial humoral response	6/732	60/30718	0.00301323	7	6	0.0344361	CXCL1; CXCL5; CXCL6; CXCL8; GNLY; PI3
GO:0033673	BP	e	negative regulation of kinase activity	11/732	173/30718	0.00302594	9	11	0.0345187	APOE; BMP4; CEBPA; DEPTOR; EPHB2; NR2F2; PPARG; PRKAR2B; SH3BP5; TRIB1; UCHL1
GO:2001236	BP	e	regulation of extrinsic apoptotic signaling pathway	8/732	102/30718	0.00307673	7	8	0.0350346	BMP4; DEPTOR; FAIM2; G0S2; PMAIP1; SFRP1; TLR4; TNFSF10
GO:1900271	BP	e	regulation of long-term synaptic potentiation	4/732	26/30718	0.00314974	8	4	0.0356725	ADCY1; APOE; EPHB2; SHANK3
GO:1903426	BP	e	regulation of reactive oxygen species biosynthetic process	4/732	26/30718	0.00314974	6	4	0.0356725	MMP8; PLCG2; SLC5A3; TLR4
GO:0030890	BP	e	positive regulation of B cell proliferation	4/732	26/30718	0.00314974	9	4	0.0356725	CD40; EPHB2; NCKAP1L; TNFRSF13C
GO:0045892	BP	e	negative regulation of DNA-templated transcription	37/732	942/30718	0.00317342	9	37	0.0358762	BACH2; BATF3; BEND5; BMP4; CBX2; CEBPA; DLX1; DLX2; FAM220A; GATA6; GLI2; HES1; HEY1; HMGA1; ID1; IKZF1; IRX1; MAGEB17; MAGEL2; MSX2; NR2F2; PAX6; PPARG; PRDM16; RCOR2; SEMA4D; SFRP1; SOX11; TBX2; TCEAL7; TENM2; WNT11; ZFPM2; ZNF423; ZNF436; ZNF536; ZNF703
GO:1903037	BP	e	regulation of leukocyte cell-cell adhesion	13/732	226/30718	0.00319049	6	13	0.0359324	CCR2; CD6; CXCL12; FCHO1; GLI2; IGFBP2; LCK; MDK; NCKAP1L; RASAL3; TNFRSF13C; TNFRSF21; VCAM1
GO:0045667	BP	e	regulation of osteoblast differentiation	7/732	81/30718	0.00320943	5	7	0.0359324	BMP4; BMPR1B; HGF; PPARG; SEMA4D; SOX11; TNFAIP6
GO:0019432	BP	e	triglyceride biosynthetic process	3/732	13/30718	0.00322404	8	3	0.0359324	DGAT2; GCK; GPAT2
GO:0014812	BP	e	muscle cell migration	3/732	13/30718	0.00322404	4	3	0.0359324	MEGF10; SIX1; THBS4
GO:2000678	BP	e	negative regulation of transcription regulatory region DNA binding	3/732	13/30718	0.00322404	6	3	0.0359324	HEY1; MSX2; SOX11
GO:0060045	BP	e	positive regulation of cardiac muscle cell proliferation	3/732	13/30718	0.00322404	9	3	0.0359324	GLI1; TBX2; ZFPM2
GO:1901881	BP	e	positive regulation of protein depolymerization	3/732	13/30718	0.00322404	7	3	0.0359324	CRACD; F2RL1; PLEK
GO:0001657	BP	e	ureteric bud development	3/732	13/30718	0.00322404	8	3	0.0359324	BMP4; SIX1; WNT11
GO:0030832	BP	e	regulation of actin filament length	8/732	103/30718	0.00326781	8	8	0.0360924	ADD2; CDC42EP4; CRACD; CXCL12; F2RL1; NCKAP1L; PLEK; SH3BP1
GO:0032352	BP	e	positive regulation of hormone metabolic process	2/732	4/30718	0.00329572	5	2	0.0360924	EGR1; PAX8
GO:0003337	BP	e	mesenchymal to epithelial transition involved in metanephros morphogenesis	2/732	4/30718	0.00329572	6	2	0.0360924	PAX8; SMO
GO:0150146	BP	e	cell junction disassembly	2/732	4/30718	0.00329572	5	2	0.0360924	C3; ITGAM
GO:0003357	BP	e	noradrenergic neuron differentiation	2/732	4/30718	0.00329572	5	2	0.0360924	HAND2; SOX11
GO:0071503	BP	e	response to heparin	2/732	4/30718	0.00329572	5	2	0.0360924	EGR1; SFRP1
GO:0097646	BP	e	calcitonin family receptor signaling pathway	2/732	4/30718	0.00329572	6	2	0.0360924	RAMP1; RAMP2
GO:0010667	BP	e	negative regulation of cardiac muscle cell apoptotic process	2/732	4/30718	0.00329572	9	2	0.0360924	HAND2; MDK
GO:0098883	BP	e	synapse pruning	2/732	4/30718	0.00329572	6	2	0.0360924	C3; ITGAM
GO:0010664	BP	e	negative regulation of striated muscle cell apoptotic process	2/732	4/30718	0.00329572	8	2	0.0360924	HAND2; MDK
GO:0006812	BP	e	monoatomic cation transport	20/732	420/30718	0.00331146	5	20	0.0362018	ABCC9; ASIC4; F2R; KCNAB3; KCND3; KCNE3; KCNG1; KCNMB4; KCNQ3; LCK; NIPAL4; PIEZO2; PLCB2; PLCG2; RAMP1; RAMP2; SLC39A8; TRPM2; TRPM6; WNK4
GO:0032535	BP	e	regulation of cellular component size	10/732	151/30718	0.00344216	4	10	0.0374449	ADD2; CDC42EP4; CRACD; CXCL12; DEPTOR; F2RL1; NCKAP1L; PLEK; SH3BP1; VAV1
GO:0032655	BP	e	regulation of interleukin-12 production	5/732	43/30718	0.00345131	9	5	0.0374449	CD40; IRF5; MDK; PLCG2; TLR4
GO:0090303	BP	e	positive regulation of wound healing	5/732	43/30718	0.00345131	7	5	0.0374449	CLDN1; CNTN1; EMILIN2; F2R; HPSE
GO:0007159	BP	e	leukocyte cell-cell adhesion	5/732	43/30718	0.00345131	4	5	0.0374449	RAC2; S100A8; SEMA4D; SLC39A8; VCAM1
GO:0045927	BP	e	positive regulation of growth	9/732	127/30718	0.0034549	4	9	0.0374449	GLI1; MFSD2A; RIMS2; RPS6KA1; S100A8; SEMA4D; SFRP1; TBX2; ZFPM2
GO:0006810	BP	e	transport	76/732	2294/30718	0.0034654	3	76	0.0374942	ABCA8; ABCA9; ABCC9; ANK3; AP3B2; APOE; APOL1; AQP9; ASIC4; BACH2; BDKRB2; CADPS2; CD3G; CLIC2; CXCL8; DENND1C; DNER; EGR2; F2R; FABP5; FCHO1; GRK3; GRP; ITGAM; KCNAB3; KCND3; KCNE3; KCNG1; KCNMB4; KCNQ3; KIF5A; KRT18; LCK; LIPC; MAGEL2; MEGF10; MFSD2A; NEFL; NIPAL4; OCIAD2; OLFM2; PCSK9; PEG10; PIEZO2; PLCB2; PLCG2; PLEK; PMAIP1; PPARG; PTPRN; RAB20; RAB39B; RAMP1; RAMP2; RCSD1; RIMS2; SH3BP1; S…
GO:0018108	BP	e	peptidyl-tyrosine phosphorylation	6/732	62/30718	0.00355521	8	6	0.0383999	ABI3; EPHA3; EPHB2; FLT1; LCK; PDGFRA
GO:0043171	BP	e	peptide catabolic process	4/732	27/30718	0.00362867	5	4	0.0389927	ENPEP; GGT5; LVRN; TRHDE
GO:0048010	BP	e	vascular endothelial growth factor receptor signaling pathway	4/732	27/30718	0.00362867	8	4	0.0389927	CLEC14A; FLT1; PGF; VAV1
GO:0006911	BP	e	phagocytosis, engulfment	4/732	27/30718	0.00362867	7	4	0.0389927	ITGAM; MEGF10; SH3BP1; XKR6
GO:2001235	BP	e	positive regulation of apoptotic signaling pathway	7/732	83/30718	0.00367961	7	7	0.0393387	G0S2; LCK; PMAIP1; S100A8; SFRP1; TLR4; TNFSF10
GO:0051172	BP	e	negative regulation of nitrogen compound metabolic process	58/732	1665/30718	0.00375219	5	58	0.0400467	APOBEC3A; APOE; BACH2; BATF3; BEND5; BMP4; CBX2; CEBPA; CSTA; DEPTOR; DLX1; DLX2; EPHB2; FAM220A; GATA6; GLI2; HES1; HEY1; HGF; HMGA1; ID1; IGF2BP3; IKZF1; IRX1; KLF15; LAMP3; MAGEB17; MAGEL2; MSX2; NCKAP1L; NLRP12; NR2F2; PAIP2B; PAX6; PDE4D; PPARG; PRDM16; PRKAR2B; RCOR2; RPS6KA1; SEMA4D; SERPINA3; SFRP1; SH3BP5; SH3RF2; SOX11; SPOCK2; TBX2; TCEAL7; TENM2; TRIB1; UCHL1; WNT11; ZFPM2; ZNF423; ZN…
GO:0010952	BP	e	positive regulation of peptidase activity	10/732	153/30718	0.00378019	8	10	0.0402773	CARD9; CNTN1; EGLN3; F2R; LCK; NLRP12; PMAIP1; PPARG; S100A8; TNFSF10
GO:0043065	BP	e	positive regulation of apoptotic process	17/732	340/30718	0.00381073	6	17	0.0405341	BMP4; CD40; DUSP6; EMILIN2; G0S2; GADD45G; IRF5; ITGAM; LCK; NEURL1; PCSK9; PMAIP1; PPARG; S100A8; SFRP1; TLR4; TNFSF10
GO:0010543	BP	e	regulation of platelet activation	5/732	44/30718	0.00381871	5	5	0.0405505	APOE; EMILIN2; PDGFRA; PLEK; TLR4
GO:0090101	BP	e	negative regulation of transmembrane receptor protein serine/threonine kinase signaling pathway	8/732	106/30718	0.0038967	7	8	0.041309	CILP; DLX1; IL17RD; LTBP1; PEG10; PPARG; PRDM16; TNFAIP6
GO:0043547	BP	e	positive regulation of GTPase activity	12/732	205/30718	0.00392817	6	12	0.0415587	ADRB1; CD40; F2R; F2RL1; PREX1; RASGEF1A; RASGRF2; SEMA4D; SFRP1; SH3BP1; TBC1D30; WNT11
GO:0045598	BP	e	regulation of fat cell differentiation	7/732	84/30718	0.00393346	5	7	0.0415587	FNDC5; MEDAG; PPARG; PTGS2; SFRP1; SIX1; WDFY2
GO:0006650	BP	e	glycerophospholipid metabolic process	13/732	232/30718	0.00398208	6	13	0.042002	ETNK2; GPAT2; INPP5D; LIPC; MFSD2A; PCYT1B; PGF; PIK3C2B; PLAAT4; PLCB2; PLCG2; PLEK; SLC44A3
GO:0019637	BP	e	organophosphate metabolic process	28/732	660/30718	0.00402122	4	28	0.0422497	ABCA8; ACSM3; ADCY1; AK8; DGAT2; ELOVL2; ETNK2; FMO1; FMO2; GCK; GFPT2; GPAT2; GUCY1A1; HK3; INPP5D; KMO; LIPC; MFSD2A; PCYT1B; PGF; PIK3C2B; PLAAT4; PLCB2; PLCG2; PLEK; PLPP2; PLPPR3; SLC44A3
GO:0072163	BP	e	mesonephric epithelium development	3/732	14/30718	0.00403116	6	3	0.0422497	BMP4; SIX1; WNT11
GO:0072164	BP	e	mesonephric tubule development	3/732	14/30718	0.00403116	7	3	0.0422497	BMP4; SIX1; WNT11
GO:0045619	BP	e	regulation of lymphocyte differentiation	9/732	130/30718	0.00403241	8	9	0.0422497	BMP4; CAMK4; CCR2; GLI2; IKZF3; INPP5D; MDK; NCKAP1L; SFRP1
GO:0050708	BP	e	regulation of protein secretion	10/732	155/30718	0.00414398	8	10	0.043243	APOE; F2R; F2RL1; GCK; NNAT; PPARG; RSAD2; SFRP1; SYT7; TLR4
GO:0035025	BP	e	positive regulation of Rho protein signal transduction	4/732	28/30718	0.00415468	9	4	0.043243	COL3A1; F2R; F2RL1; F2RL2
GO:0050919	BP	e	negative chemotaxis	4/732	28/30718	0.00415468	4	4	0.043243	LGR6; SEMA4B; SEMA4D; SEMA6B
GO:0008037	BP	e	cell recognition	4/732	28/30718	0.00415468	2	4	0.043243	CD6; CNTN4; EPHA3; EPHB2
GO:0018212	BP	e	peptidyl-tyrosine modification	6/732	64/30718	0.00416641	7	6	0.0432936	ABI3; EPHA3; EPHB2; FLT1; LCK; PDGFRA
GO:0046470	BP	e	phosphatidylcholine metabolic process	5/732	45/30718	0.00421327	7	5	0.0436365	LIPC; MFSD2A; PCYT1B; PLAAT4; SLC44A3
GO:0044344	BP	e	cellular response to fibroblast growth factor stimulus	5/732	45/30718	0.00421327	5	5	0.0436365	CXCL8; EGR3; FLRT1; FLRT3; SFRP1
GO:0099177	BP	e	regulation of trans-synaptic signaling	12/732	207/30718	0.00424358	5	12	0.0438782	ADCY1; APOE; CCR2; EPHB2; FABP5; GRIA4; KCNMB4; MCTP1; NEURL1; RIMS2; SHANK3; SYN1
GO:0031400	BP	e	negative regulation of protein modification process	18/732	359/30718	0.0042937	7	18	0.0443236	APOE; BMP4; CEBPA; DEPTOR; EPHB2; KLF15; NCKAP1L; NLRP12; NR2F2; PDE4D; PPARG; PRKAR2B; SEMA4D; SFRP1; SH3BP5; SH3RF2; TRIB1; UCHL1
GO:0071901	BP	e	negative regulation of protein serine/threonine kinase activity	7/732	86/30718	0.00448075	11	7	0.0461788	APOE; BMP4; CEBPA; NR2F2; PPARG; PRKAR2B; UCHL1
GO:0002695	BP	e	negative regulation of leukocyte activation	8/732	109/30718	0.00461514	6	8	0.0474087	BANK1; IL31RA; MDK; NCKAP1L; SFRP1; SOX11; TAFA3; TNFRSF21
GO:0060537	BP	e	muscle tissue development	8/732	109/30718	0.00461514	4	8	0.0474087	BMP4; EGR2; GATA6; HEY1; MSX2; SIX1; SMO; TBX2
GO:0015908	BP	e	fatty acid transport	5/732	46/30718	0.00463606	8	5	0.0475461	APOE; BDKRB2; FABP5; MFSD2A; PPARG
GO:0045935	BP	e	positive regulation of nucleobase-containing compound metabolic process	52/732	1460/30718	0.00466466	6	52	0.0477616	APOE; BHLHE22; BMP4; BMPR1B; CAMK4; CD40; CEBPA; DLX1; EBF4; EGR1; EGR2; ETV4; F2R; F2RL1; FOXF1; GATA6; GLI1; GLI2; HAND2; HES1; HEY1; HGF; HIVEP3; HMGA1; HOXD13; IL31RA; IRF5; KLF15; LMO2; MED12L; MYRF; NFIA; NLRP6; NR2F2; PAX6; PAX8; PITX2; PPARG; PPARGC1A; PPARGC1B; PRDM16; PTPRN; RPS6KA1; SFRP1; SIX1; SOX11; TET3; TLR4; WNT11; ZFPM2; ZNF423; ZNF711
GO:1900225	BP	e	regulation of NLRP3 inflammasome complex assembly	4/732	29/30718	0.00472984	6	4	0.0482719	FBXL2; GBP5; PLCG2; TLR4
GO:0140467	BP	e	integrated stress response signaling	4/732	29/30718	0.00472984	4	4	0.0482719	BATF2; BATF3; CEBPA; NFE2L3
GO:0001822	BP	e	kidney development	6/732	66/30718	0.00485193	4	6	0.049358	BMP4; GLI2; PAX8; PCSK9; SIX1; VANGL2
GO:0030510	BP	e	regulation of BMP signaling pathway	6/732	66/30718	0.00485193	7	6	0.049358	BMP4; DLX1; PPARG; SOX11; TNFAIP6; ZNF423
GO:1903522	BP	e	regulation of blood circulation	9/732	134/30718	0.00491672	5	9	0.0497176	ADRB1; BDKRB2; CLIC2; F2R; KCND3; KCNE3; KCNMB4; PDE4D; TBX2
GO:0016485	BP	e	protein processing	9/732	134/30718	0.00491672	6	9	0.0497176	ASRGL1; CNTN1; ENPEP; MYRF; PCSK1; PCSK2; PCSK9; PHEX; SRGN
GO:0035850	BP	e	epithelial cell differentiation involved in kidney development	3/732	15/30718	0.00495045	5	3	0.0497176	KLF15; PAX8; SMO
GO:0060421	BP	e	positive regulation of heart growth	3/732	15/30718	0.00495045	7	3	0.0497176	GLI1; TBX2; ZFPM2
GO:0001562	BP	e	response to protozoan	3/732	15/30718	0.00495045	5	3	0.0497176	BATF2; CD40; GBP4
GO:0046622	BP	e	positive regulation of organ growth	3/732	15/30718	0.00495045	6	3	0.0497176	GLI1; TBX2; ZFPM2
GO:0055023	BP	e	positive regulation of cardiac muscle tissue growth	3/732	15/30718	0.00495045	8	3	0.0497176	GLI1; TBX2; ZFPM2
GO:0042832	BP	e	defense response to protozoan	3/732	15/30718	0.00495045	6	3	0.0497176	BATF2; CD40; GBP4
GO:0051253	BP	e	negative regulation of RNA metabolic process	39/732	1038/30718	0.00504734	7	39	0.0506101	APOBEC3A; BACH2; BATF3; BEND5; BMP4; CBX2; CEBPA; DLX1; DLX2; FAM220A; GATA6; GLI2; HES1; HEY1; HMGA1; ID1; IGF2BP3; IKZF1; IRX1; MAGEB17; MAGEL2; MSX2; NR2F2; PAX6; PPARG; PRDM16; RCOR2; SEMA4D; SFRP1; SOX11; TBX2; TCEAL7; TENM2; WNT11; ZFPM2; ZNF423; ZNF436; ZNF536; ZNF703
GO:0071774	BP	e	response to fibroblast growth factor	5/732	47/30718	0.00508815	4	5	0.0507766	CXCL8; EGR3; FLRT1; FLRT3; SFRP1
GO:0071260	BP	e	cellular response to mechanical stimulus	5/732	47/30718	0.00508815	5	5	0.0507766	CD40; PIEZO2; TLR4; TLR5; TMEM150C
GO:0046579	BP	e	positive regulation of Ras protein signal transduction	5/732	47/30718	0.00508815	9	5	0.0507766	COL3A1; F2R; F2RL1; F2RL2; RASGEF1A
GO:0045807	BP	e	positive regulation of endocytosis	8/732	111/30718	0.00514778	7	8	0.0512904	APOE; C3; C4A; C4B; F2RL1; NCKAP1L; PCSK9; PLCG2
GO:1902905	BP	e	positive regulation of supramolecular fiber organization	9/732	135/30718	0.00515968	6	9	0.0513278	APOE; CDC42EP4; CRACD; F2RL1; NCKAP1L; PLEK; SFRP1; TNXB; WNT11
GO:0032715	BP	e	negative regulation of interleukin-6 production	4/732	30/30718	0.00535614	10	4	0.0526977	C5AR2; NCKAP1L; NLRP12; TLR4
GO:0034370	BP	e	triglyceride-rich lipoprotein particle remodeling	2/732	5/30718	0.00540618	8	2	0.0526977	APOE; LIPC
GO:0050873	BP	e	brown fat cell differentiation	2/732	5/30718	0.00540618	5	2	0.0526977	PPARGC1A; PRDM16
GO:1990403	BP	e	embryonic brain development	2/732	5/30718	0.00540618	5	2	0.0526977	MFSD2A; RNF112
GO:1902043	BP	e	positive regulation of extrinsic apoptotic signaling pathway via death domain receptors	2/732	5/30718	0.00540618	9	2	0.0526977	PMAIP1; SFRP1
GO:0032667	BP	e	regulation of interleukin-23 production	2/732	5/30718	0.00540618	9	2	0.0526977	PLCG2; TLR4
GO:0034372	BP	e	very-low-density lipoprotein particle remodeling	2/732	5/30718	0.00540618	9	2	0.0526977	APOE; LIPC
GO:0030878	BP	e	thyroid gland development	2/732	5/30718	0.00540618	5	2	0.0526977	PAX8; SIX1
GO:0110011	BP	e	regulation of basement membrane organization	2/732	5/30718	0.00540618	6	2	0.0526977	LAMB1; NID1
GO:0003093	BP	e	regulation of glomerular filtration	2/732	5/30718	0.00540618	6	2	0.0526977	F2R; F2RL1
GO:0060253	BP	e	negative regulation of glial cell proliferation	2/732	5/30718	0.00540618	9	2	0.0526977	HES1; SOX11
GO:1900449	BP	e	regulation of glutamate receptor signaling pathway	2/732	5/30718	0.00540618	6	2	0.0526977	FRRS1L; SHANK3
GO:0060563	BP	e	neuroepithelial cell differentiation	2/732	5/30718	0.00540618	6	2	0.0526977	SOX11; WNT11
GO:0071496	BP	e	cellular response to external stimulus	11/732	187/30718	0.00543178	3	11	0.0528654	CD40; MFSD2A; PCSK9; PIEZO2; PMAIP1; SESN3; SFRP1; STK26; TLR4; TLR5; TMEM150C
GO:0098657	BP	e	import into cell	20/732	425/30718	0.00549116	4	20	0.0533609	ABCC9; APOE; CXCL8; DENND1C; DNER; FCHO1; GRK3; ITGAM; MEGF10; OCIAD2; RAMP1; RAMP2; SH3BP1; SLC18B1; SLC22A3; SLC39A8; SLC5A3; SYT7; TLR4; XKR6
GO:0001678	BP	e	intracellular glucose homeostasis	5/732	48/30718	0.00557057	5	5	0.0540491	GCK; HK3; PDK3; PPARGC1A; PTPRN
GO:0006959	BP	e	humoral immune response	6/732	68/30718	0.00561685	3	6	0.0544143	CXCL1; CXCL5; CXCL6; CXCL8; GNLY; PI3
GO:0031345	BP	e	negative regulation of cell projection organization	8/732	113/30718	0.00572616	6	8	0.0553881	APOE; DCC; EFNB3; RTN4RL2; SEMA4B; SEMA4D; SEMA6B; TBC1D30
GO:0050770	BP	e	regulation of axonogenesis	7/732	90/30718	0.00574544	8	7	0.0554894	DCC; EFNB3; PLXNA4; PLXNC1; SEMA4B; SEMA4D; SEMA6B
GO:0043408	BP	e	regulation of MAPK cascade	21/732	471/30718	0.00575994	7	21	0.0554967	APOE; BMP4; CARD9; CD40; DUSP6; EPHB2; F2R; F2RL1; FLT1; GADD45G; HAND2; IL34; MMP8; PDGFD; PDGFRA; PIK3R6; PLCG2; PPARG; SH3RF2; TLR4; UCHL1
GO:0006897	BP	e	endocytosis	15/732	294/30718	0.00576383	5	15	0.0554967	APOE; CXCL8; DENND1C; DNER; FCHO1; GRK3; ITGAM; MEGF10; OCIAD2; RAMP1; RAMP2; SH3BP1; SYT7; TLR4; XKR6
GO:0002697	BP	e	regulation of immune effector process	12/732	216/30718	0.00592317	4	12	0.0569439	CAMK4; CCR2; EPHB2; F2RL1; IL18R1; IRF5; ITGAM; NCKAP1L; PIK3R6; PLCG2; RSAD2; TRIL
GO:0016540	BP	e	protein autoprocessing	3/732	16/30718	0.00598597	7	3	0.0571983	ASRGL1; MYRF; PCSK9
GO:0031646	BP	e	positive regulation of nervous system process	3/732	16/30718	0.00598597	6	3	0.0571983	EGR2; MYRF; RIMS2
GO:0006656	BP	e	phosphatidylcholine biosynthetic process	3/732	16/30718	0.00598597	8	3	0.0571983	MFSD2A; PCYT1B; SLC44A3
GO:0090335	BP	e	regulation of brown fat cell differentiation	3/732	16/30718	0.00598597	6	3	0.0571983	FNDC5; PTGS2; SIX1
GO:0001666	BP	e	response to hypoxia	6/732	69/30718	0.00603069	5	6	0.0572375	EGLN3; GATA6; PMAIP1; PPARG; PTGS2; SFRP1
GO:0071456	BP	e	cellular response to hypoxia	6/732	69/30718	0.00603069	6	6	0.0572375	EGLN3; GATA6; PMAIP1; PPARG; PTGS2; SFRP1
GO:0032651	BP	e	regulation of interleukin-1 beta production	6/732	69/30718	0.00603069	10	6	0.0572375	EGR1; F2R; F2RL1; GBP5; NLRP12; TLR4
GO:0008544	BP	e	epidermis development	6/732	69/30718	0.00603069	4	6	0.0572375	CLDN1; FABP5; GATA6; GLI1; MANSC4; NTF4
GO:0042476	BP	e	odontogenesis	4/732	31/30718	0.00603552	4	4	0.0572375	BMP4; GLI2; LAMB1; PITX2
GO:0032731	BP	e	positive regulation of interleukin-1 beta production	5/732	49/30718	0.00608437	11	5	0.0572695	EGR1; F2RL1; GBP5; NLRP12; TLR4
GO:0035150	BP	e	regulation of tube size	5/732	49/30718	0.00608437	4	5	0.0572695	ADRB1; BDKRB2; F2R; F2RL1; KCNMB4
GO:0035296	BP	e	regulation of tube diameter	5/732	49/30718	0.00608437	5	5	0.0572695	ADRB1; BDKRB2; F2R; F2RL1; KCNMB4
GO:0042509	BP	e	regulation of tyrosine phosphorylation of STAT protein	5/732	49/30718	0.00608437	10	5	0.0572695	CD40; CRLF1; HES1; IL31RA; TNFSF18
GO:0097746	BP	e	blood vessel diameter maintenance	5/732	49/30718	0.00608437	6	5	0.0572695	ADRB1; BDKRB2; F2R; F2RL1; KCNMB4
GO:0140352	BP	e	export from cell	12/732	217/30718	0.00613835	4	12	0.0576914	CADPS2; GRP; KCND3; KCNE3; OLFM2; PLEK; PTPRN; RIMS2; SYN1; SYT15; SYT7; TVP23A
GO:0032102	BP	e	negative regulation of response to external stimulus	14/732	263/30718	0.00622857	5	14	0.058452	APOE; DTX4; IL22RA1; MDK; NLRP12; PDGFRA; PPARG; SEMA4B; SEMA4D; SEMA6B; SLC39A8; TAFA3; TNFAIP6; TRIB1
GO:0051051	BP	e	negative regulation of transport	14/732	265/30718	0.00645492	5	14	0.0603232	APOD; APOE; CLIC2; EPHA3; EPHB2; F2R; GRP; KCNE3; MCTP1; NCKAP1L; PCSK9; RSAD2; SFRP1; WNK4
GO:0002761	BP	e	regulation of myeloid leukocyte differentiation	6/732	70/30718	0.00646628	8	6	0.0603232	CAMK4; IL34; LRRC17; PRXL2A; TLR4; TNFAIP6
GO:0042060	BP	e	wound healing	6/732	70/30718	0.00646628	4	6	0.0603232	CLDN1; COL3A1; HPSE; PDGFRA; PPL; SYT7
GO:0051057	BP	e	positive regulation of small GTPase mediated signal transduction	5/732	50/30718	0.00663059	8	5	0.0616733	COL3A1; F2R; F2RL1; F2RL2; RASGEF1A
GO:0050871	BP	e	positive regulation of B cell activation	5/732	50/30718	0.00663059	8	5	0.0616733	CD40; EPHB2; INPP5D; NCKAP1L; TNFRSF13C
GO:0051338	BP	e	regulation of transferase activity	27/732	664/30718	0.00671407	4	27	0.0622333	APOE; BMP4; CASS4; CCNJL; CD40; CEBPA; DEPTOR; DIRAS3; EGR1; EPHB2; FLT1; HERC5; IL34; INSRR; LCP2; NR2F2; PDGFD; PDGFRA; PIK3R6; PLAAT4; PPARG; PRKAR2B; SH3BP5; TCIM; TLR4; TRIB1; UCHL1
GO:0001755	BP	e	neural crest cell migration	4/732	32/30718	0.00676986	6	4	0.0622333	PITX2; SEMA4B; SEMA4D; SEMA6B
GO:0051149	BP	e	positive regulation of muscle cell differentiation	4/732	32/30718	0.00676986	6	4	0.0622333	LAMA1; LAMB1; NID1; OLFM2
GO:0048706	BP	e	embryonic skeletal system development	4/732	32/30718	0.00676986	5	4	0.0622333	PDGFRA; SIX1; SOX11; WNT11
GO:0035924	BP	e	cellular response to vascular endothelial growth factor stimulus	4/732	32/30718	0.00676986	5	4	0.0622333	EGR3; FLT1; PGF; RAMP2
GO:0046850	BP	e	regulation of bone remodeling	4/732	32/30718	0.00676986	5	4	0.0622333	INPP5D; MDK; SFRP1; SYT7
GO:0090497	BP	e	mesenchymal cell migration	4/732	32/30718	0.00676986	5	4	0.0622333	PITX2; SEMA4B; SEMA4D; SEMA6B
GO:0045604	BP	e	regulation of epidermal cell differentiation	4/732	32/30718	0.00676986	6	4	0.0622333	BMP4; ETV4; PLAAT4; PRKCH
GO:0040008	BP	e	regulation of growth	17/732	352/30718	0.00690021	3	17	0.0633391	APOE; DCC; GLI1; MFSD2A; MT1F; PAPPA2; RIMS2; RPS6KA1; S100A8; SEMA4B; SEMA4D; SEMA6B; SFRP1; SIX1; TBX2; WNT11; ZFPM2
GO:0141124	BP	e	intracellular signaling cassette	22/732	503/30718	0.00705348	6	22	0.0644255	ADGRG6; APOE; BMP4; CARD11; CLIC2; CXCL8; DIRAS3; DUSP6; GUCY1A1; IL31RA; INHBE; MAPK13; MCTP1; PDE4D; PLCG2; PTGFR; RASGEF1A; RASGRF2; SHANK3; TLR4; TRIB1; VCAM1
GO:0051092	BP	e	positive regulation of NF-kappaB transcription factor activity	9/732	142/30718	0.00713074	11	9	0.0644255	CARD11; CARD9; CD40; IL18R1; PLCG2; PRKCH; S100A8; TLR4; TNFSF18
GO:0002065	BP	e	columnar/cuboidal epithelial cell differentiation	3/732	17/30718	0.00714133	5	3	0.0644255	GATA6; SOX11; WNT11
GO:0018149	BP	e	peptide cross-linking	3/732	17/30718	0.00714133	6	3	0.0644255	COL3A1; CSTA; PI3
GO:0085029	BP	e	extracellular matrix assembly	3/732	17/30718	0.00714133	6	3	0.0644255	GPM6B; RAMP2; TNXB
GO:0007498	BP	e	mesoderm development	3/732	17/30718	0.00714133	4	3	0.0644255	IKZF1; IKZF3; MEST
GO:0090322	BP	e	regulation of superoxide metabolic process	3/732	17/30718	0.00714133	6	3	0.0644255	F2RL1; GCH1; ITGAM
GO:0050869	BP	e	negative regulation of B cell activation	3/732	17/30718	0.00714133	8	3	0.0644255	BANK1; SFRP1; TNFRSF21
GO:0002526	BP	e	acute inflammatory response	3/732	17/30718	0.00714133	5	3	0.0644255	CD6; CNTN1; NLRP6
GO:0045606	BP	e	positive regulation of epidermal cell differentiation	3/732	17/30718	0.00714133	7	3	0.0644255	ETV4; PLAAT4; PRKCH
GO:0061036	BP	e	positive regulation of cartilage development	3/732	17/30718	0.00714133	6	3	0.0644255	BMP4; BMPR1B; MDK
GO:1902259	BP	e	regulation of delayed rectifier potassium channel activity	3/732	17/30718	0.00714133	10	3	0.0644255	ANK3; KCNE3; KCNG1
GO:0000122	BP	e	negative regulation of transcription by RNA polymerase II	28/732	689/30718	0.00728357	10	28	0.0656146	BACH2; BATF3; BMP4; CBX2; CEBPA; DLX1; DLX2; FAM220A; GATA6; GLI2; HES1; HEY1; ID1; IRX1; MAGEB17; MAGEL2; MSX2; NR2F2; PAX6; PPARG; PRDM16; SEMA4D; SOX11; TBX2; TENM2; ZFPM2; ZNF436; ZNF536
GO:0019216	BP	e	regulation of lipid metabolic process	12/732	222/30718	0.00730874	5	12	0.0657474	APOD; APOE; C3; EGR1; FLT1; MFSD2A; PDGFRA; PLCG2; PPARG; PPARGC1A; PTGS2; SERPINA3
GO:1904062	BP	e	regulation of monoatomic cation transmembrane transport	11/732	195/30718	0.00736744	7	11	0.0661809	ANK3; CACNB4; CLIC2; F2R; GRP; KCNAB3; KCNE3; KCNG1; PCSK9; PDE4D; STAC
GO:0036293	BP	e	response to decreased oxygen levels	6/732	72/30718	0.00740529	4	6	0.0663316	EGLN3; GATA6; PMAIP1; PPARG; PTGS2; SFRP1
GO:0036294	BP	e	cellular response to decreased oxygen levels	6/732	72/30718	0.00740529	5	6	0.0663316	EGLN3; GATA6; PMAIP1; PPARG; PTGS2; SFRP1
GO:0002224	BP	e	toll-like receptor signaling pathway	4/732	33/30718	0.00756093	11	4	0.0675336	CD40; PLCG2; TLR4; TLR5
GO:0043392	BP	e	negative regulation of DNA binding	4/732	33/30718	0.00756093	5	4	0.0675336	HEY1; MSX2; SMO; SOX11
GO:0050877	BP	e	nervous system process	17/732	359/30718	0.00768388	3	17	0.0684417	APOE; CAMK4; CCR2; CHD7; EPHB2; GCH1; GPR88; MFSD2A; NTF4; PAX6; PENK; PIEZO2; RTP4; SHANK3; SLC26A4; SOBP; TMEM150C
GO:0034762	BP	e	regulation of transmembrane transport	15/732	306/30718	0.00768434	5	15	0.0684417	ANK3; C3; CACNB4; CCR2; CLIC2; EPHB2; F2R; GRP; KCNAB3; KCNE3; KCNG1; PCSK9; PDE4D; SHANK3; STAC
GO:0072359	BP	e	circulatory system development	8/732	119/30718	0.00776021	4	8	0.0690199	COL3A1; FLRT3; FOXF1; GLI2; HAND2; HEY1; RAMP2; ZFPM2
GO:0032729	BP	e	positive regulation of type II interferon production	5/732	52/30718	0.00782428	10	5	0.069296	CCR2; F2RL1; IL18R1; PDE4D; TLR4
GO:0003007	BP	e	heart morphogenesis	5/732	52/30718	0.00782428	4	5	0.069296	CHD7; HES1; HEY1; MESP2; TBX2
GO:0046887	BP	e	positive regulation of hormone secretion	5/732	52/30718	0.00782428	8	5	0.069296	GCK; GRP; NNAT; PPARG; SOX11
GO:0030512	BP	e	negative regulation of transforming growth factor beta receptor signaling pathway	6/732	73/30718	0.00790996	8	6	0.0693239	CILP; IL17RD; LTBP1; PEG10; PPARG; PRDM16
GO:0110053	BP	e	regulation of actin filament organization	11/732	197/30718	0.00792648	8	11	0.0693239	ADD2; CDC42EP4; CRACD; CXCL12; F2RL1; NCKAP1L; PLEK; SFRP1; SH3BP1; SHANK3; WNT11
GO:0035357	BP	e	peroxisome proliferator activated receptor signaling pathway	2/732	6/30718	0.00798155	6	2	0.0693239	PDK3; PPARG
GO:0006069	BP	e	ethanol oxidation	2/732	6/30718	0.00798155	7	2	0.0693239	ADH1B; ADH1C
GO:0060976	BP	e	coronary vasculature development	2/732	6/30718	0.00798155	4	2	0.0693239	BMP4; GATA6
GO:2000644	BP	e	regulation of receptor catabolic process	2/732	6/30718	0.00798155	6	2	0.0693239	APOE; PCSK9
GO:0032661	BP	e	regulation of interleukin-18 production	2/732	6/30718	0.00798155	9	2	0.0693239	GBP5; NLRP12
GO:0098810	BP	e	neurotransmitter reuptake	2/732	6/30718	0.00798155	6	2	0.0693239	SLC18B1; SLC22A3
GO:0051610	BP	e	serotonin uptake	2/732	6/30718	0.00798155	7	2	0.0693239	SLC18B1; SLC22A3
GO:1901388	BP	e	regulation of transforming growth factor beta activation	2/732	6/30718	0.00798155	10	2	0.0693239	LTBP1; TNXB
GO:0052646	BP	e	alditol phosphate metabolic process	2/732	6/30718	0.00798155	5	2	0.0693239	GCK; GPAT2
GO:0006072	BP	e	glycerol-3-phosphate metabolic process	2/732	6/30718	0.00798155	6	2	0.0693239	GCK; GPAT2
GO:0097084	BP	e	vascular associated smooth muscle cell development	2/732	6/30718	0.00798155	5	2	0.0693239	HES1; RAMP2
GO:2000646	BP	e	positive regulation of receptor catabolic process	2/732	6/30718	0.00798155	7	2	0.0693239	APOE; PCSK9
GO:0030100	BP	e	regulation of endocytosis	11/732	198/30718	0.00821807	6	11	0.0712799	APOE; C3; C4A; C4B; EPHA3; F2RL1; MCTP1; NCKAP1L; PCSK9; PLCG2; SYT7
GO:0001937	BP	e	negative regulation of endothelial cell proliferation	4/732	34/30718	0.00841046	7	4	0.0718105	APOE; FLT1; NR2F2; PPARG
GO:0019935	BP	e	cyclic-nucleotide-mediated signaling	4/732	34/30718	0.00841046	7	4	0.0718105	ADGRG6; APOE; GUCY1A1; PDE4D
GO:0003143	BP	e	embryonic heart tube morphogenesis	4/732	34/30718	0.00841046	6	4	0.0718105	HES1; SMO; TBX2; VANGL2
GO:1905562	BP	e	regulation of vascular endothelial cell proliferation	3/732	18/30718	0.00841965	7	3	0.0718105	FLT1; MDK; PPARG
GO:0048843	BP	e	negative regulation of axon extension involved in axon guidance	3/732	18/30718	0.00841965	11	3	0.0718105	SEMA4B; SEMA4D; SEMA6B
GO:0046463	BP	e	acylglycerol biosynthetic process	3/732	18/30718	0.00841965	7	3	0.0718105	DGAT2; GCK; GPAT2
GO:1900227	BP	e	positive regulation of NLRP3 inflammasome complex assembly	3/732	18/30718	0.00841965	7	3	0.0718105	GBP5; PLCG2; TLR4
GO:0010875	BP	e	positive regulation of cholesterol efflux	3/732	18/30718	0.00841965	9	3	0.0718105	ABCA8; APOE; PPARG
GO:0046460	BP	e	neutral lipid biosynthetic process	3/732	18/30718	0.00841965	6	3	0.0718105	DGAT2; GCK; GPAT2
GO:0045671	BP	e	negative regulation of osteoclast differentiation	3/732	18/30718	0.00841965	10	3	0.0718105	LRRC17; TLR4; TNFAIP6
GO:0150104	BP	e	transport across blood-brain barrier	6/732	74/30718	0.0084389	6	6	0.0718105	ABCC9; FABP5; MFSD2A; SLC13A3; SLC22A3; SLC5A3
GO:0032677	BP	e	regulation of interleukin-8 production	6/732	74/30718	0.0084389	9	6	0.0718105	C5AR2; CNTN1; F2R; F2RL1; TLR4; TLR5
GO:0010232	BP	e	vascular transport	6/732	74/30718	0.0084389	5	6	0.0718105	ABCC9; FABP5; MFSD2A; SLC13A3; SLC22A3; SLC5A3
GO:0048167	BP	e	regulation of synaptic plasticity	6/732	74/30718	0.0084389	7	6	0.0718105	ADCY1; APOE; EPHB2; MCTP1; NEURL1; SHANK3
GO:0009308	BP	e	amine metabolic process	5/732	53/30718	0.00847373	4	5	0.0719125	GCH1; HAND2; KMO; SLC22A3; VCAM1
GO:0030509	BP	e	BMP signaling pathway	5/732	53/30718	0.00847373	9	5	0.0719125	BMP4; BMPR1B; INHBE; PPARG; TMEM100
GO:0002791	BP	e	regulation of peptide secretion	7/732	97/30718	0.00857551	6	7	0.0724832	CHD7; GCK; GRP; NNAT; PAX8; SFRP1; SYT7
GO:0090087	BP	e	regulation of peptide transport	7/732	97/30718	0.00857551	5	7	0.0724832	CHD7; GCK; GRP; NNAT; PAX8; SFRP1; SYT7
GO:0090276	BP	e	regulation of peptide hormone secretion	7/732	97/30718	0.00857551	8	7	0.0724832	CHD7; GCK; GRP; NNAT; PAX8; SFRP1; SYT7
GO:0010959	BP	e	regulation of metal ion transport	13/732	244/30718	0.00875651	6	13	0.0739139	ANK3; CACNB4; CLIC2; CXCL12; F2R; GRP; KCNAB3; KCNE3; KCNG1; PCSK9; PDE4D; STAC; WNK4
GO:0006909	BP	e	phagocytosis	6/732	75/30718	0.00899273	6	6	0.0758062	ITGAM; MEGF10; SH3BP1; SYT7; TLR4; XKR6
GO:1903707	BP	e	negative regulation of hemopoiesis	5/732	54/30718	0.00915955	7	5	0.0769036	LRRC17; MDK; SFRP1; TLR4; TNFAIP6
GO:1902106	BP	e	negative regulation of leukocyte differentiation	5/732	54/30718	0.00915955	8	5	0.0769036	LRRC17; MDK; SFRP1; TLR4; TNFAIP6
GO:0099024	BP	e	plasma membrane invagination	4/732	35/30718	0.00932011	6	4	0.0777334	ITGAM; MEGF10; SH3BP1; XKR6
GO:0003281	BP	e	ventricular septum development	4/732	35/30718	0.00932011	4	4	0.0777334	HES1; HEY1; SOX11; ZFPM2
GO:0061035	BP	e	regulation of cartilage development	4/732	35/30718	0.00932011	5	4	0.0777334	BMP4; BMPR1B; MDK; WNT11
GO:0045682	BP	e	regulation of epidermis development	4/732	35/30718	0.00932011	4	4	0.0777334	BMP4; ETV4; PLAAT4; PRKCH
GO:0046474	BP	e	glycerophospholipid biosynthetic process	10/732	175/30718	0.0095027	7	10	0.0791515	ETNK2; GPAT2; INPP5D; LIPC; MFSD2A; PCYT1B; PGF; PIK3C2B; PLCG2; SLC44A3
GO:0032874	BP	e	positive regulation of stress-activated MAPK cascade	7/732	99/30718	0.00954496	9	7	0.0793984	BMP4; CARD9; F2RL1; GADD45G; HAND2; MMP8; SH3RF2
GO:2001044	BP	e	regulation of integrin-mediated signaling pathway	3/732	19/30718	0.0098236	6	3	0.0810579	LAMA1; LAMB1; NID1
GO:0031663	BP	e	lipopolysaccharide-mediated signaling pathway	3/732	19/30718	0.0098236	6	3	0.0810579	CD6; PLCG2; TLR4
GO:0030866	BP	e	cortical actin cytoskeleton organization	3/732	19/30718	0.0098236	7	3	0.0810579	FMNL1; NCKAP1L; PLEK
GO:0003203	BP	e	endocardial cushion morphogenesis	3/732	19/30718	0.0098236	5	3	0.0810579	BMP4; HEY1; TBX2
GO:0001656	BP	e	metanephros development	3/732	19/30718	0.0098236	5	3	0.0810579	BMP4; PAX8; SIX1
GO:0072132	BP	e	mesenchyme morphogenesis	3/732	19/30718	0.0098236	4	3	0.0810579	BMP4; HEY1; TBX2
GO:0017157	BP	e	regulation of exocytosis	8/732	124/30718	0.00983457	7	8	0.0810579	CADPS2; F2RL1; ITGAM; NCKAP1L; RIMS2; SYN1; SYT15; SYT7
GO:1901879	BP	e	regulation of protein depolymerization	5/732	55/30718	0.00988268	6	5	0.081348	ADD2; CRACD; F2RL1; PLEK; SH3BP1
GO:0051223	BP	e	regulation of protein transport	16/732	336/30718	0.00991393	7	16	0.0814987	ANK3; APOD; APOE; BMP4; F2R; F2RL1; GCK; ITGAM; NNAT; PPARG; RAC2; RSAD2; SFRP1; SYT7; TLR4; TMEM30B
GO:0003002	BP	e	regionalization	7/732	100/30718	0.0100586	3	7	0.0824728	BMPR1B; GLI2; HES1; HEY1; HOXD11; PITX2; SFRP1
GO:0007610	BP	e	behavior	7/732	100/30718	0.0100586	2	7	0.0824728	APOE; CAMK4; EGR1; EPHB2; GPR88; NTF4; SHANK3
GO:0043271	BP	e	negative regulation of monoatomic ion transport	6/732	77/30718	0.0101775	6	6	0.083339	CLIC2; EPHB2; GRP; KCNE3; PCSK9; WNK4
GO:0006968	BP	e	cellular defense response	4/732	36/30718	0.0102914	4	4	0.0837528	CCR2; GNLY; IL1RL2; LGALS3BP
GO:0003208	BP	e	cardiac ventricle morphogenesis	4/732	36/30718	0.0102914	4	4	0.0837528	BMP4; FOXF1; HEY1; ZFPM2
GO:0050709	BP	e	negative regulation of protein secretion	4/732	36/30718	0.0102914	9	4	0.0837528	APOE; F2R; RSAD2; SFRP1
GO:0046578	BP	e	regulation of Ras protein signal transduction	8/732	125/30718	0.0102945	8	8	0.0837528	COL3A1; EPHB2; F2R; F2RL1; F2RL2; RASAL3; RASGEF1A; SH3BP1
GO:1905475	BP	e	regulation of protein localization to membrane	8/732	125/30718	0.0102945	6	8	0.0837528	ANK3; EPHA3; EPHB2; ITGAM; PRKCH; SLC5A3; STAC; TNFAIP6
GO:0070304	BP	e	positive regulation of stress-activated protein kinase signaling cascade	7/732	101/30718	0.0105921	8	7	0.0860626	BMP4; CARD9; F2RL1; GADD45G; HAND2; MMP8; SH3RF2
GO:0032413	BP	e	negative regulation of ion transmembrane transporter activity	5/732	56/30718	0.010644	8	5	0.086151	CLIC2; EPHB2; GRP; KCNE3; PCSK9
GO:1901379	BP	e	regulation of potassium ion transmembrane transport	5/732	56/30718	0.010644	8	5	0.086151	ANK3; GRP; KCNAB3; KCNE3; KCNG1
GO:0032732	BP	e	positive regulation of interleukin-1 production	5/732	56/30718	0.010644	10	5	0.086151	EGR1; F2RL1; GBP5; NLRP12; TLR4
GO:0051128	BP	e	regulation of cellular component organization	60/732	1812/30718	0.0107831	4	60	0.0871167	ABI3; ADD2; APOD; APOE; BMP4; C3; C4A; C4B; CDC42EP4; CRACD; CXCL12; DCC; EFNB3; EPHA3; EPHB2; F2RL1; FBXL2; FSD1; GAP43; GBP5; GPM6B; HGF; LAMA1; LAMB1; LZTS1; MCTP1; MDK; MFSD2A; NCKAP1L; NEURL1; NID1; PAPPA2; PCSK9; PDGFRA; PLCG2; PLEK; PLXNA4; PLXNC1; PMAIP1; PPARG; PPARGC1A; PRKCH; RAC2; RIMS2; RPS6KA1; RTN4RL2; S100A8; SEMA4B; SEMA4D; SEMA6B; SFRP1; SH3BP1; SHANK3; SYT7; TBC1D30; TENM2; TLR…
GO:0032652	BP	e	regulation of interleukin-1 production	6/732	78/30718	0.0108096	9	6	0.0871167	EGR1; F2R; F2RL1; GBP5; NLRP12; TLR4
GO:0050804	BP	e	modulation of chemical synaptic transmission	11/732	206/30718	0.0108608	6	11	0.0871167	ADCY1; APOE; CCR2; EPHB2; GRIA4; KCNMB4; MCTP1; NEURL1; RIMS2; SHANK3; SYN1
GO:1903532	BP	e	positive regulation of secretion by cell	9/732	152/30718	0.0108861	7	9	0.0871167	CADPS2; F2RL1; GCK; GRP; ITGAM; NNAT; PPARG; SOX11; TLR4
GO:0001655	BP	e	urogenital system development	2/732	7/30718	0.0109985	4	2	0.0871167	EPHB2; PAX8
GO:0060392	BP	e	negative regulation of SMAD protein signal transduction	2/732	7/30718	0.0109985	8	2	0.0871167	CILP; PPARG
GO:0060973	BP	e	cell migration involved in heart development	2/732	7/30718	0.0109985	4	2	0.0871167	FLRT3; PITX2
GO:0048714	BP	e	positive regulation of oligodendrocyte differentiation	2/732	7/30718	0.0109985	10	2	0.0871167	IL34; MDK
GO:0019694	BP	e	alkanesulfonate metabolic process	2/732	7/30718	0.0109985	4	2	0.0871167	FMO1; FMO3
GO:0019530	BP	e	taurine metabolic process	2/732	7/30718	0.0109985	5	2	0.0871167	FMO1; FMO3
GO:0071679	BP	e	commissural neuron axon guidance	2/732	7/30718	0.0109985	9	2	0.0871167	EPHB2; SMO
GO:0035666	BP	e	TRIF-dependent toll-like receptor signaling pathway	2/732	7/30718	0.0109985	13	2	0.0871167	CD40; TLR4
GO:0048670	BP	e	regulation of collateral sprouting	2/732	7/30718	0.0109985	9	2	0.0871167	DCC; SEMA4D
GO:0045110	BP	e	intermediate filament bundle assembly	2/732	7/30718	0.0109985	8	2	0.0871167	NEFL; NEFM
GO:0006837	BP	e	serotonin transport	2/732	7/30718	0.0109985	6	2	0.0871167	SLC18B1; SLC22A3
GO:0045637	BP	e	regulation of myeloid cell differentiation	8/732	127/30718	0.0112621	7	8	0.0888686	CAMK4; HOXB8; IL34; LRRC17; NCKAP1L; PRXL2A; TLR4; TNFAIP6
GO:0003161	BP	e	cardiac conduction system development	3/732	20/30718	0.0113555	7	3	0.0890478	GATA6; HEY1; MSX2
GO:0060043	BP	e	regulation of cardiac muscle cell proliferation	3/732	20/30718	0.0113555	8	3	0.0890478	GLI1; TBX2; ZFPM2
GO:0045684	BP	e	positive regulation of epidermis development	3/732	20/30718	0.0113555	5	3	0.0890478	ETV4; PLAAT4; PRKCH
GO:0061005	BP	e	cell differentiation involved in kidney development	3/732	20/30718	0.0113555	4	3	0.0890478	KLF15; PAX8; SMO
GO:0050857	BP	e	positive regulation of antigen receptor-mediated signaling pathway	3/732	20/30718	0.0113555	7	3	0.0890478	CARD11; LCK; PRKCH
GO:0032757	BP	e	positive regulation of interleukin-8 production	5/732	57/30718	0.0114445	10	5	0.0893012	CNTN1; F2R; F2RL1; TLR4; TLR5
GO:0001525	BP	e	angiogenesis	5/732	57/30718	0.0114445	3	5	0.0893012	BMP4; EGR3; HPSE; PGF; RAMP2
GO:0061387	BP	e	regulation of extent of cell growth	5/732	57/30718	0.0114445	6	5	0.0893012	APOE; DCC; SEMA4B; SEMA4D; SEMA6B
GO:0048015	BP	e	phosphatidylinositol-mediated signaling	5/732	57/30718	0.0114445	6	5	0.0893012	MYO16; PDGFRA; PIK3C2B; PLCB2; PLCG2
GO:0032411	BP	e	positive regulation of transporter activity	6/732	79/30718	0.0114691	6	6	0.0893821	ANK3; CCR2; EPHB2; PPARGC1A; SHANK3; STAC
GO:0006869	BP	e	lipid transport	10/732	181/30718	0.0118525	5	10	0.0922559	ABCA8; ABCA9; APOE; BDKRB2; FABP5; LIPC; MFSD2A; PPARG; SYT7; TMEM30B
GO:0030856	BP	e	regulation of epithelial cell differentiation	6/732	80/30718	0.0121564	5	6	0.0945046	BMP4; ETV4; PAX8; PLAAT4; PRKCH; TMEM100
GO:0042632	BP	e	cholesterol homeostasis	5/732	58/30718	0.012285	5	5	0.0953866	ACSM3; APOE; DGAT2; LIPC; PCSK9
GO:0045778	BP	e	positive regulation of ossification	4/732	38/30718	0.0124249	5	4	0.0961177	BMP4; BMPR1B; GPM6B; SOX11
GO:0003279	BP	e	cardiac septum development	4/732	38/30718	0.0124249	3	4	0.0961177	HES1; HEY1; SOX11; ZFPM2
GO:0007219	BP	e	Notch signaling pathway	4/732	38/30718	0.0124249	6	4	0.0961177	DTX4; HES1; HEY1; ZNF423
GO:0051248	BP	e	negative regulation of protein metabolic process	26/732	653/30718	0.0127206	6	26	0.0982846	APOE; BMP4; CEBPA; CSTA; DEPTOR; EPHB2; HGF; IGF2BP3; KLF15; LAMP3; NCKAP1L; NLRP12; NR2F2; PAIP2B; PDE4D; PPARG; PRKAR2B; RPS6KA1; SEMA4D; SERPINA3; SFRP1; SH3BP5; SH3RF2; SPOCK2; TRIB1; UCHL1
GO:0060627	BP	e	regulation of vesicle-mediated transport	16/732	352/30718	0.0128588	5	16	0.0992306	APOE; C3; C4A; C4B; CADPS2; EPHA3; F2RL1; ITGAM; MCTP1; NCKAP1L; PCSK9; PLCG2; RIMS2; SYN1; SYT15; SYT7
GO:0141091	BP	e	transforming growth factor beta receptor superfamily signaling pathway	7/732	105/30718	0.0129329	8	7	0.0995976	BMP4; BMPR1B; COL3A1; ID1; INHBE; PPARG; TMEM100
GO:0050832	BP	e	defense response to fungus	3/732	21/30718	0.0130171	6	3	0.0995976	CARD9; PLCG2; S100A8
GO:0019229	BP	e	regulation of vasoconstriction	3/732	21/30718	0.0130171	7	3	0.0995976	BDKRB2; F2R; KCNMB4
GO:0055090	BP	e	acylglycerol homeostasis	3/732	21/30718	0.0130171	4	3	0.0995976	APOE; DGAT2; LIPC
GO:0009620	BP	e	response to fungus	3/732	21/30718	0.0130171	5	3	0.0995976	CARD9; PLCG2; S100A8
GO:0048841	BP	e	regulation of axon extension involved in axon guidance	3/732	21/30718	0.0130171	8	3	0.0995976	SEMA4B; SEMA4D; SEMA6B
GO:0070328	BP	e	triglyceride homeostasis	3/732	21/30718	0.0130171	5	3	0.0995976	APOE; DGAT2; LIPC
GO:0006639	BP	e	acylglycerol metabolic process	5/732	59/30718	0.0131663	6	5	0.100373	APOE; DGAT2; GCK; GPAT2; LIPC
GO:0006638	BP	e	neutral lipid metabolic process	5/732	59/30718	0.0131663	5	5	0.100373	APOE; DGAT2; GCK; GPAT2; LIPC
GO:0055092	BP	e	sterol homeostasis	5/732	59/30718	0.0131663	4	5	0.100373	ACSM3; APOE; DGAT2; LIPC; PCSK9
GO:0002699	BP	e	positive regulation of immune effector process	9/732	157/30718	0.0132432	5	9	0.100837	CAMK4; CCR2; EPHB2; F2RL1; IL18R1; IRF5; ITGAM; PLCG2; RSAD2
GO:0071222	BP	e	cellular response to lipopolysaccharide	7/732	106/30718	0.0135718	6	7	0.10306	CD6; CXCL1; CXCL5; CXCL6; CXCL8; PLCG2; TLR4
GO:0046928	BP	e	regulation of neurotransmitter secretion	4/732	39/30718	0.0135899	7	4	0.10306	KCNMB4; MCTP1; RIMS2; SYN1
GO:0007611	BP	e	learning or memory	6/732	82/30718	0.0136169	5	6	0.10306	APOE; CAMK4; EPHB2; GPR88; NTF4; SHANK3
GO:0015718	BP	e	monocarboxylic acid transport	6/732	82/30718	0.0136169	7	6	0.10306	APOE; BDKRB2; FABP5; MFSD2A; PPARG; SLC16A6
GO:0048666	BP	e	neuron development	9/732	158/30718	0.0137568	4	9	0.103993	APOE; CNTN4; FLRT3; GLI2; GPRIN3; LAMB1; MFSD2A; TENM2; TNXB
GO:0032880	BP	e	regulation of protein localization	24/732	599/30718	0.0139352	5	24	0.105216	ANK3; APOD; APOE; BMP4; EPHA3; EPHB2; F2R; F2RL1; GCK; GPM6B; ITGAM; NNAT; PPARG; PRKCH; RAC2; RSAD2; SFRP1; SLC26A4; SLC5A3; STAC; SYT7; TLR4; TMEM30B; TNFAIP6
GO:0071347	BP	e	cellular response to interleukin-1	5/732	60/30718	0.0140893	6	5	0.106125	CD40; CXCL8; EGR1; MAPK13; SFRP1
GO:0001508	BP	e	action potential	5/732	60/30718	0.0140893	4	5	0.106125	ANK3; GJC1; KCND3; KCNE3; KCNMB4
GO:0006082	BP	e	organic acid metabolic process	22/732	537/30718	0.0142065	3	22	0.10631	ACSM3; ALDH1A2; ALDH5A1; BHMT; CYP26B1; EGLN3; ELOVL2; FMO1; FMO3; GCK; GGT5; GPAT2; HAL; HK3; KMO; LIPC; PPARGC1A; PTGS2; SARDH; SCD5; SLC39A8; ST6GAL1
GO:0070482	BP	e	response to oxygen levels	6/732	83/30718	0.0143912	3	6	0.10631	EGLN3; GATA6; PMAIP1; PPARG; PTGS2; SFRP1
GO:0071453	BP	e	cellular response to oxygen levels	6/732	83/30718	0.0143912	4	6	0.10631	EGLN3; GATA6; PMAIP1; PPARG; PTGS2; SFRP1
GO:0009612	BP	e	response to mechanical stimulus	6/732	83/30718	0.0143912	3	6	0.10631	CD40; MDK; PIEZO2; TLR4; TLR5; TMEM150C
GO:0033280	BP	e	response to vitamin D	2/732	8/30718	0.0144347	7	2	0.10631	CYP24A1; SFRP1
GO:0032700	BP	e	negative regulation of interleukin-17 production	2/732	8/30718	0.0144347	10	2	0.10631	NCKAP1L; TLR4
GO:0030325	BP	e	adrenal gland development	2/732	8/30718	0.0144347	5	2	0.10631	MDK; WNT11
GO:0001977	BP	e	renal system process involved in regulation of blood volume	2/732	8/30718	0.0144347	5	2	0.10631	F2R; F2RL1
GO:0042423	BP	e	catecholamine biosynthetic process	2/732	8/30718	0.0144347	7	2	0.10631	GCH1; HAND2
GO:0045579	BP	e	positive regulation of B cell differentiation	2/732	8/30718	0.0144347	10	2	0.10631	INPP5D; NCKAP1L
GO:0010662	BP	e	regulation of striated muscle cell apoptotic process	2/732	8/30718	0.0144347	7	2	0.10631	HAND2; MDK
GO:1902287	BP	e	semaphorin-plexin signaling pathway involved in axon guidance	2/732	8/30718	0.0144347	8	2	0.10631	PLXNA4; PLXNC1
GO:0090037	BP	e	positive regulation of protein kinase C signaling	2/732	8/30718	0.0144347	8	2	0.10631	CD40; WNT11
GO:0055089	BP	e	fatty acid homeostasis	2/732	8/30718	0.0144347	4	2	0.10631	APOE; DGAT2
GO:0009713	BP	e	catechol-containing compound biosynthetic process	2/732	8/30718	0.0144347	6	2	0.10631	GCH1; HAND2
GO:0003071	BP	e	renal system process involved in regulation of systemic arterial blood pressure	2/732	8/30718	0.0144347	4	2	0.10631	F2R; F2RL1
GO:0010665	BP	e	regulation of cardiac muscle cell apoptotic process	2/732	8/30718	0.0144347	8	2	0.10631	HAND2; MDK
GO:0048048	BP	e	embryonic eye morphogenesis	2/732	8/30718	0.0144347	6	2	0.10631	MFAP5; TBX2
GO:0002756	BP	e	MyD88-independent toll-like receptor signaling pathway	2/732	8/30718	0.0144347	12	2	0.10631	CD40; TLR4
GO:0008038	BP	e	neuron recognition	3/732	22/30718	0.0148101	3	3	0.108276	CNTN4; EPHA3; EPHB2
GO:0010575	BP	e	positive regulation of vascular endothelial growth factor production	3/732	22/30718	0.0148101	10	3	0.108276	C3; HPSE; PTGS2
GO:0002691	BP	e	regulation of cellular extravasation	3/732	22/30718	0.0148101	7	3	0.108276	CCR2; CXCL12; MDK
GO:0060420	BP	e	regulation of heart growth	3/732	22/30718	0.0148101	6	3	0.108276	GLI1; TBX2; ZFPM2
GO:0030513	BP	e	positive regulation of BMP signaling pathway	3/732	22/30718	0.0148101	8	3	0.108276	BMP4; SOX11; ZNF423
GO:0055021	BP	e	regulation of cardiac muscle tissue growth	3/732	22/30718	0.0148101	7	3	0.108276	GLI1; TBX2; ZFPM2
GO:0030199	BP	e	collagen fibril organization	4/732	40/30718	0.0148219	6	4	0.108276	COL14A1; COL3A1; COL5A3; DPT
GO:0048639	BP	e	positive regulation of developmental growth	5/732	61/30718	0.0150548	5	5	0.109722	GLI1; RIMS2; SEMA4D; TBX2; ZFPM2
GO:0010717	BP	e	regulation of epithelial to mesenchymal transition	6/732	84/30718	0.0151957	5	6	0.110621	EPHA3; IL17RD; MDK; SFRP1; TNXB; ZNF703
GO:0051047	BP	e	positive regulation of secretion	9/732	161/30718	0.0153859	6	9	0.111877	CADPS2; F2RL1; GCK; GRP; ITGAM; NNAT; PPARG; SOX11; TLR4
GO:0051234	BP	e	establishment of localization	77/732	2473/30718	0.0159339	2	77	0.115594	ABCA8; ABCA9; ABCC9; ANK3; AP3B2; APOE; APOL1; AQP9; ASIC4; BACH2; BDKRB2; CADPS2; CD3G; CLIC2; CXCL8; DENND1C; DNER; EGR2; F2R; FABP5; FCHO1; GRK3; GRP; ITGAM; KCNAB3; KCND3; KCNE3; KCNG1; KCNMB4; KCNQ3; KIF5A; KRT18; LCK; LIPC; MAGEL2; MEGF10; MFSD2A; NEFL; NIPAL4; OCIAD2; OLFM2; PCSK9; PEG10; PIEZO2; PLCB2; PLCG2; PLEK; PMAIP1; PPARG; PTPRN; RAB20; RAB39B; RAMP1; RAMP2; RCSD1; RIMS2; RTP4; SH3…
GO:0051282	BP	e	regulation of sequestering of calcium ion	6/732	85/30718	0.0160308	4	6	0.115718	CLIC2; F2R; LCK; PDE4D; PLCB2; PLCG2
GO:0043406	BP	e	positive regulation of MAP kinase activity	6/732	85/30718	0.0160308	12	6	0.115718	CD40; FLT1; IL34; PDGFD; PIK3R6; TLR4
GO:0032410	BP	e	negative regulation of transporter activity	5/732	62/30718	0.0160635	6	5	0.115718	CLIC2; EPHB2; GRP; KCNE3; PCSK9
GO:0045669	BP	e	positive regulation of osteoblast differentiation	4/732	41/30718	0.0161223	6	4	0.115718	BMP4; BMPR1B; HGF; SOX11
GO:1901016	BP	e	regulation of potassium ion transmembrane transporter activity	4/732	41/30718	0.0161223	9	4	0.115718	ANK3; GRP; KCNE3; KCNG1
GO:0051209	BP	e	release of sequestered calcium ion into cytosol	4/732	41/30718	0.0161223	10	4	0.115718	F2R; LCK; PLCB2; PLCG2
GO:0010324	BP	e	membrane invagination	4/732	41/30718	0.0161223	5	4	0.115718	ITGAM; MEGF10; SH3BP1; XKR6
GO:0051283	BP	e	negative regulation of sequestering of calcium ion	4/732	41/30718	0.0161223	5	4	0.115718	F2R; LCK; PLCB2; PLCG2
GO:0030279	BP	e	negative regulation of ossification	3/732	23/30718	0.0167355	5	3	0.119077	MDK; SFRP1; SRGN
GO:0031641	BP	e	regulation of myelination	3/732	23/30718	0.0167355	6	3	0.119077	EGR2; MYRF; TNFRSF21
GO:0017156	BP	e	calcium-ion regulated exocytosis	3/732	23/30718	0.0167355	8	3	0.119077	RIMS2; SYT15; SYT7
GO:0034331	BP	e	cell junction maintenance	3/732	23/30718	0.0167355	5	3	0.119077	CLDN1; F2R; F2RL1
GO:0045616	BP	e	regulation of keratinocyte differentiation	3/732	23/30718	0.0167355	7	3	0.119077	ETV4; PLAAT4; PRKCH
GO:0034308	BP	e	primary alcohol metabolic process	3/732	23/30718	0.0167355	5	3	0.119077	ADH1B; ADH1C; CYP11A1
GO:0006813	BP	e	potassium ion transport	7/732	111/30718	0.0171086	7	7	0.121375	ABCC9; KCNAB3; KCND3; KCNE3; KCNG1; KCNMB4; KCNQ3
GO:0043266	BP	e	regulation of potassium ion transport	5/732	63/30718	0.0171163	7	5	0.121375	ANK3; GRP; KCNAB3; KCNE3; KCNG1
GO:0010001	BP	e	glial cell differentiation	4/732	42/30718	0.017492	4	4	0.123761	ADGRG6; EGR2; HES1; MYRF
GO:0003206	BP	e	cardiac chamber morphogenesis	4/732	42/30718	0.017492	3	4	0.123761	BMP4; FOXF1; HEY1; ZFPM2
GO:0044281	BP	e	small molecule metabolic process	37/732	1051/30718	0.0176969	2	37	0.12507	ACSM3; ADCY1; ADH1B; ADH1C; AK8; ALDH1A2; ALDH5A1; APOD; APOE; BHMT; CYP11A1; CYP24A1; CYP26B1; DGAT2; EGLN3; ELOVL2; FMO1; FMO2; FMO3; GCH1; GCK; GFPT2; GGT5; GPAT2; GUCY1A1; HAL; HK3; KMO; LIPC; PLPP2; PPARGC1A; PTGS2; SARDH; SCD5; SLC39A8; SLC5A3; ST6GAL1
GO:0090100	BP	e	positive regulation of transmembrane receptor protein serine/threonine kinase signaling pathway	6/732	87/30718	0.017795	7	6	0.125622	BMP4; INHBE; PPARG; SOX11; TNXB; ZNF423
GO:0051348	BP	e	negative regulation of transferase activity	11/732	207/30718	0.0179065	5	11	0.125998	APOE; BMP4; CEBPA; DEPTOR; EPHB2; NR2F2; PPARG; PRKAR2B; SH3BP5; TRIB1; UCHL1
GO:0007015	BP	e	actin filament organization	11/732	207/30718	0.0179065	5	11	0.125998	ADD2; CASS4; GAS2; GAS7; LIMD2; MAGEL2; MARCKSL1; PREX1; PSTPIP1; RAC2; SH3BP1
GO:0007200	BP	e	phospholipase C-activating G protein-coupled receptor signaling pathway	5/732	64/30718	0.0182137	6	5	0.125998	C5AR2; F2R; F2RL1; F2RL2; GRPR
GO:0055001	BP	e	muscle cell development	5/732	64/30718	0.0182137	4	5	0.125998	HES1; MEGF10; PDGFRA; RAMP2; SIX1
GO:0051931	BP	e	regulation of sensory perception	2/732	9/30718	0.0182684	6	2	0.125998	F2R; TMEM100
GO:0031272	BP	e	regulation of pseudopodium assembly	2/732	9/30718	0.0182684	8	2	0.125998	CDC42EP4; F2RL1
GO:0051930	BP	e	regulation of sensory perception of pain	2/732	9/30718	0.0182684	7	2	0.125998	F2R; TMEM100
GO:0030224	BP	e	monocyte differentiation	2/732	9/30718	0.0182684	6	2	0.125998	IL31RA; PPARG
GO:0015844	BP	e	monoamine transport	2/732	9/30718	0.0182684	5	2	0.125998	SLC18B1; SLC22A3
GO:0072202	BP	e	cell differentiation involved in metanephros development	2/732	9/30718	0.0182684	5	2	0.125998	PAX8; SMO
GO:0046835	BP	e	carbohydrate phosphorylation	2/732	9/30718	0.0182684	6	2	0.125998	GCK; HK3
GO:0098801	BP	e	regulation of renal system process	2/732	9/30718	0.0182684	5	2	0.125998	F2R; F2RL1
GO:0031274	BP	e	positive regulation of pseudopodium assembly	2/732	9/30718	0.0182684	9	2	0.125998	CDC42EP4; F2RL1
GO:0070227	BP	e	lymphocyte apoptotic process	2/732	9/30718	0.0182684	6	2	0.125998	EBF4; TNFRSF21
GO:0031103	BP	e	axon regeneration	2/732	9/30718	0.0182684	8	2	0.125998	GAP43; RTN4RL2
GO:0071379	BP	e	cellular response to prostaglandin stimulus	2/732	9/30718	0.0182684	6	2	0.125998	PTGFR; SFRP1
GO:0010572	BP	e	positive regulation of platelet activation	2/732	9/30718	0.0182684	6	2	0.125998	PLEK; TLR4
GO:0097164	BP	e	ammonium ion metabolic process	2/732	9/30718	0.0182684	3	2	0.125998	BCHE; SLC22A3
GO:0007205	BP	e	protein kinase C-activating G protein-coupled receptor signaling pathway	2/732	9/30718	0.0182684	6	2	0.125998	F2R; GAP43
GO:0006002	BP	e	fructose 6-phosphate metabolic process	2/732	9/30718	0.0182684	5	2	0.125998	GFPT2; HK3
GO:0034333	BP	e	adherens junction assembly	2/732	9/30718	0.0182684	7	2	0.125998	RAMP2; ZNF703
GO:0019752	BP	e	carboxylic acid metabolic process	21/732	516/30718	0.0184458	5	21	0.127082	ACSM3; ALDH1A2; ALDH5A1; BHMT; CYP26B1; EGLN3; ELOVL2; FMO1; GCK; GGT5; GPAT2; HAL; HK3; KMO; LIPC; PPARGC1A; PTGS2; SARDH; SCD5; SLC39A8; ST6GAL1
GO:2001233	BP	e	regulation of apoptotic signaling pathway	12/732	247/30718	0.0185291	6	12	0.127516	BMP4; CXCL12; DEPTOR; FAIM2; G0S2; HGF; LCK; PMAIP1; S100A8; SFRP1; TLR4; TNFSF10
GO:0006508	BP	e	proteolysis	30/732	809/30718	0.0185733	5	30	0.127681	ADAM23; ADAMTS15; ADAMTS8; ASRGL1; CLGN; CNTN1; CPA5; CPB1; DTX4; ENPEP; FBXL2; GGT5; HERC5; HGF; KLHL3; LVRN; MMP8; MYRF; PAPPA2; PCSK1; PCSK2; PCSK9; PHEX; PMAIP1; RNF175; SRGN; TRHDE; UBAP1L; UCHL1; VASH2
GO:0045862	BP	e	positive regulation of proteolysis	14/732	297/30718	0.0187028	7	14	0.128432	APOE; CARD9; CEBPA; CNTN1; EGLN3; F2R; LCK; NLRP12; PMAIP1; PPARG; S100A8; SH3RF2; TNFSF10; TRIB1
GO:0019722	BP	e	calcium-mediated signaling	6/732	88/30718	0.018725	7	6	0.128444	CLIC2; CXCL8; MCTP1; PLCG2; PTGFR; VCAM1
GO:0010907	BP	e	positive regulation of glucose metabolic process	3/732	24/30718	0.0187942	7	3	0.128638	GCK; PMAIP1; PPARGC1A
GO:1900745	BP	e	positive regulation of p38MAPK cascade	3/732	24/30718	0.0187942	9	3	0.128638	BMP4; GADD45G; HAND2
GO:0032870	BP	e	cellular response to hormone stimulus	11/732	211/30718	0.018872	5	11	0.12903	BMP4; CYP11A1; GCK; LMO2; PAX8; PCSK9; PPARG; PTGFR; RAMP1; RAMP2; SFRP1
GO:0120163	BP	e	negative regulation of cold-induced thermogenesis	4/732	43/30718	0.0189321	5	4	0.129301	ID1; IL18R1; TLR4; ZNF423
GO:1903829	BP	e	positive regulation of protein localization	15/732	339/30718	0.0193223	6	15	0.131629	ANK3; EPHA3; EPHB2; F2RL1; GCK; ITGAM; NNAT; PPARG; PRKCH; RAC2; SLC5A3; STAC; TLR4; TMEM30B; TNFAIP6
GO:0034766	BP	e	negative regulation of monoatomic ion transmembrane transport	5/732	65/30718	0.0193566	7	5	0.131629	CLIC2; EPHB2; GRP; KCNE3; PCSK9
GO:0035023	BP	e	regulation of Rho protein signal transduction	5/732	65/30718	0.0193566	8	5	0.131629	APOE; COL3A1; F2R; F2RL1; F2RL2
GO:0034341	BP	e	response to type II interferon	5/732	65/30718	0.0193566	5	5	0.131629	CD40; GBP4; GBP5; GCH1; TLR4
GO:0071248	BP	e	cellular response to metal ion	7/732	114/30718	0.0195183	5	7	0.132585	ADCY1; ANK3; MT1F; PLCG2; SLC39A8; SYT15; SYT7
GO:0031348	BP	e	negative regulation of defense response	9/732	168/30718	0.0197328	6	9	0.133898	APOE; DTX4; IL22RA1; MDK; NLRP12; PPARG; SLC39A8; TAFA3; TNFAIP6
GO:0002703	BP	e	regulation of leukocyte mediated immunity	8/732	141/30718	0.0200022	5	8	0.13558	CCR2; F2RL1; IL18R1; ITGAM; NCKAP1L; PIK3R6; PLCG2; RSAD2
GO:0006576	BP	e	biogenic amine metabolic process	4/732	44/30718	0.0204434	5	4	0.138124	GCH1; HAND2; KMO; SLC22A3
GO:0009913	BP	e	epidermal cell differentiation	4/732	44/30718	0.0204434	5	4	0.138124	CSTA; GATA6; GLI1; PITX2
GO:0032663	BP	e	regulation of interleukin-2 production	4/732	44/30718	0.0204434	9	4	0.138124	CARD11; CCR2; PDE4D; PLCG2
GO:0048738	BP	e	cardiac muscle tissue development	5/732	66/30718	0.0205455	6	5	0.138665	BMP4; GATA6; HEY1; MSX2; TBX2
GO:0051179	BP	e	localization	87/732	2874/30718	0.0205807	1	87	0.138755	ABCA8; ABCA9; ABCC9; ANK3; AP3B2; APOE; APOL1; AQP9; ASIC4; BACH2; BDKRB2; BMP4; CADPS2; CD3G; CLIC2; CXCL8; DENND1C; DNER; EGR2; F2R; FABP5; FCHO1; GBP5; GRK3; GRP; ID1; ITGAM; KCNAB3; KCND3; KCNE3; KCNG1; KCNMB4; KCNQ3; KIF5A; KRT18; LCK; LIPC; LTBP1; MAGEL2; MEGF10; MFSD2A; NEFL; NIPAL4; OCIAD2; OLFM2; PCSK9; PEG10; PIEZO2; PLCB2; PLCG2; PLEK; PMAIP1; PPARG; PRAM1; PTPRN; RAB20; RAB39B; RAMP1;…
GO:0045746	BP	e	negative regulation of Notch signaling pathway	3/732	25/30718	0.0209867	7	3	0.140588	HEY1; NEURL1; TCIM
GO:0045429	BP	e	positive regulation of nitric oxide biosynthetic process	3/732	25/30718	0.0209867	7	3	0.140588	MMP8; PTGS2; TLR4
GO:2001222	BP	e	regulation of neuron migration	3/732	25/30718	0.0209867	6	3	0.140588	COL3A1; IGSF10; MDK
GO:0060390	BP	e	regulation of SMAD protein signal transduction	3/732	25/30718	0.0209867	7	3	0.140588	BMP4; CILP; PPARG
GO:0060071	BP	e	Wnt signaling pathway, planar cell polarity pathway	3/732	25/30718	0.0209867	8	3	0.140588	FZD3; VANGL2; WNT11
GO:0032733	BP	e	positive regulation of interleukin-10 production	3/732	25/30718	0.0209867	10	3	0.140588	F2RL1; PLCG2; TLR4
GO:0071219	BP	e	cellular response to molecule of bacterial origin	7/732	116/30718	0.0212505	5	7	0.142205	CD6; CXCL1; CXCL5; CXCL6; CXCL8; PLCG2; TLR4
GO:0070201	BP	e	regulation of establishment of protein localization	16/732	361/30718	0.0214314	6	16	0.143111	ANK3; APOD; APOE; BMP4; F2R; F2RL1; GCK; ITGAM; NNAT; PPARG; RAC2; RSAD2; SFRP1; SYT7; TLR4; TMEM30B
GO:0046903	BP	e	secretion	11/732	219/30718	0.0214707	4	11	0.143222	BDKRB2; CADPS2; GRP; OLFM2; PLEK; PTPRN; RIMS2; SYN1; SYT15; SYT7; TVP23A
GO:0045934	BP	e	negative regulation of nucleobase-containing compound metabolic process	39/732	1129/30718	0.0216276	6	39	0.144116	APOBEC3A; BACH2; BATF3; BEND5; BMP4; CBX2; CEBPA; DLX1; DLX2; FAM220A; GATA6; GLI2; HES1; HEY1; HMGA1; ID1; IGF2BP3; IKZF1; IRX1; MAGEB17; MAGEL2; MSX2; NR2F2; PAX6; PPARG; PRDM16; RCOR2; SEMA4D; SFRP1; SOX11; TBX2; TCEAL7; TENM2; WNT11; ZFPM2; ZNF423; ZNF436; ZNF536; ZNF703
GO:0051250	BP	e	negative regulation of lymphocyte activation	6/732	91/30718	0.0217132	7	6	0.144532	BANK1; MDK; NCKAP1L; SFRP1; SOX11; TNFRSF21
GO:0070167	BP	e	regulation of biomineral tissue development	5/732	67/30718	0.0217811	5	5	0.144679	BMP4; BMPR1B; GPM6B; HEY1; SRGN
GO:0014706	BP	e	striated muscle tissue development	5/732	67/30718	0.0217811	5	5	0.144679	BMP4; GATA6; HEY1; MSX2; TBX2
GO:0051260	BP	e	protein homooligomerization	7/732	117/30718	0.0221555	7	7	0.146683	ALDH1A2; CARD11; CARD9; GBP5; NLRP6; PEG10; RNF112
GO:0031346	BP	e	positive regulation of cell projection organization	11/732	221/30718	0.022263	6	11	0.146683	APOE; CDC42EP4; EPHA3; F2RL1; MDK; NEURL1; PLXNA4; PLXNC1; RAC2; SEMA4D; TENM2
GO:0032291	BP	e	axon ensheathment in central nervous system	2/732	10/30718	0.0224788	4	2	0.146683	GPM6B; MYRF
GO:0140448	BP	e	signaling receptor ligand precursor processing	2/732	10/30718	0.0224788	7	2	0.146683	ENPEP; PCSK2
GO:2000650	BP	e	negative regulation of sodium ion transmembrane transporter activity	2/732	10/30718	0.0224788	10	2	0.146683	GRP; PCSK9
GO:0032674	BP	e	regulation of interleukin-5 production	2/732	10/30718	0.0224788	9	2	0.146683	PDE4D; TNFRSF21
GO:0031643	BP	e	positive regulation of myelination	2/732	10/30718	0.0224788	7	2	0.146683	EGR2; MYRF
GO:0033273	BP	e	response to vitamin	2/732	10/30718	0.0224788	6	2	0.146683	CYP24A1; SFRP1
GO:0007584	BP	e	response to nutrient	2/732	10/30718	0.0224788	5	2	0.146683	CYP24A1; SFRP1
GO:0022010	BP	e	central nervous system myelination	2/732	10/30718	0.0224788	5	2	0.146683	GPM6B; MYRF
GO:0014014	BP	e	negative regulation of gliogenesis	2/732	10/30718	0.0224788	8	2	0.146683	HES1; SOX11
GO:0016486	BP	e	peptide hormone processing	2/732	10/30718	0.0224788	8	2	0.146683	ENPEP; PCSK2
GO:0090385	BP	e	phagosome-lysosome fusion	2/732	10/30718	0.0224788	8	2	0.146683	RAB20; SYT7
GO:0034104	BP	e	negative regulation of tissue remodeling	2/732	10/30718	0.0224788	5	2	0.146683	INPP5D; SFRP1
GO:0048169	BP	e	regulation of long-term neuronal synaptic plasticity	2/732	10/30718	0.0224788	9	2	0.146683	NEURL1; SHANK3
GO:0043652	BP	e	engulfment of apoptotic cell	2/732	10/30718	0.0224788	8	2	0.146683	MEGF10; XKR6
GO:0046851	BP	e	negative regulation of bone remodeling	2/732	10/30718	0.0224788	6	2	0.146683	INPP5D; SFRP1
GO:1902075	BP	e	cellular response to salt	6/732	92/30718	0.0227767	4	6	0.148319	ADCY1; EGR1; MAPK13; PLCG2; SYT15; SYT7
GO:1902074	BP	e	response to salt	6/732	92/30718	0.0227767	3	6	0.148319	ADCY1; EGR1; MAPK13; PLCG2; SYT15; SYT7
GO:0030162	BP	e	regulation of proteolysis	20/732	488/30718	0.022912	6	20	0.149046	APOE; CARD9; CEBPA; CNTN1; CSTA; EGLN3; F2R; HGF; LAMP3; LCK; NLRP12; PMAIP1; PPARG; RPS6KA1; S100A8; SERPINA3; SH3RF2; SPOCK2; TNFSF10; TRIB1
GO:0046467	BP	e	membrane lipid biosynthetic process	7/732	118/30718	0.0230868	6	7	0.150028	ABCA8; B3GNT5; CERS4; ELOVL2; PGF; PLPP2; ST6GALNAC3
GO:0046427	BP	e	positive regulation of receptor signaling pathway via JAK-STAT	3/732	26/30718	0.0233132	8	3	0.150413	F2R; HES1; OCIAD2
GO:1904407	BP	e	positive regulation of nitric oxide metabolic process	3/732	26/30718	0.0233132	6	3	0.150413	MMP8; PTGS2; TLR4
GO:0043300	BP	e	regulation of leukocyte degranulation	3/732	26/30718	0.0233132	9	3	0.150413	F2RL1; ITGAM; NCKAP1L
GO:2000404	BP	e	regulation of T cell migration	3/732	26/30718	0.0233132	9	3	0.150413	APOD; CCR2; CXCL12
GO:0032376	BP	e	positive regulation of cholesterol transport	3/732	26/30718	0.0233132	8	3	0.150413	ABCA8; APOE; PPARG
GO:0032373	BP	e	positive regulation of sterol transport	3/732	26/30718	0.0233132	7	3	0.150413	ABCA8; APOE; PPARG
GO:0043243	BP	e	positive regulation of protein-containing complex disassembly	3/732	26/30718	0.0233132	6	3	0.150413	CRACD; F2RL1; PLEK
GO:1903053	BP	e	regulation of extracellular matrix organization	4/732	46/30718	0.0236831	5	4	0.152331	LAMA1; LAMB1; NID1; TNXB
GO:0097306	BP	e	cellular response to alcohol	4/732	46/30718	0.0236831	5	4	0.152331	ADCY1; PTGFR; SFRP1; SMO
GO:0051588	BP	e	regulation of neurotransmitter transport	4/732	46/30718	0.0236831	5	4	0.152331	KCNMB4; MCTP1; RIMS2; SYN1
GO:0045834	BP	e	positive regulation of lipid metabolic process	6/732	93/30718	0.0238746	6	6	0.153407	APOE; FLT1; MFSD2A; PDGFRA; PPARGC1A; PTGS2
GO:0019538	BP	e	protein metabolic process	81/732	2671/30718	0.0239152	4	81	0.15351	ABI3; ADAM23; ADAMTS15; ADAMTS8; APOE; ASRGL1; B3GALT5; B3GNT5; BHMT; BMP4; BMPR1B; CAMK4; CLGN; CNTN1; COL3A1; CPA5; CPB1; CSTA; DAPP1; DTX4; DUSP6; EGLN3; EGR2; ENPEP; EPHA3; EPHB2; FAM20A; FAM220A; FBXL2; FLT1; GFPT2; GGT5; GRK3; HERC5; HGF; HPSE; IGF2BP3; INSRR; KLHL3; LCK; LVRN; MAGEL2; MAP3K9; MAPK13; MMP8; MYRF; NEURL1; NNAT; PAPPA2; PCSK1; PCSK2; PCSK9; PDGFRA; PDK3; PGF; PHEX; PI3; PMAIP…
GO:0030301	BP	e	cholesterol transport	4/732	47/30718	0.0254128	7	4	0.161968	ABCA8; APOE; LIPC; SYT7
GO:0043407	BP	e	negative regulation of MAP kinase activity	4/732	47/30718	0.0254128	12	4	0.161968	APOE; BMP4; PPARG; UCHL1
GO:1903078	BP	e	positive regulation of protein localization to plasma membrane	4/732	47/30718	0.0254128	8	4	0.161968	EPHA3; EPHB2; PRKCH; STAC
GO:0032414	BP	e	positive regulation of ion transmembrane transporter activity	5/732	70/30718	0.0257738	8	5	0.163442	ANK3; CCR2; EPHB2; SHANK3; STAC
GO:0030865	BP	e	cortical cytoskeleton organization	3/732	27/30718	0.0257738	6	3	0.163442	FMNL1; NCKAP1L; PLEK
GO:0010874	BP	e	regulation of cholesterol efflux	3/732	27/30718	0.0257738	8	3	0.163442	ABCA8; APOE; PPARG
GO:0090175	BP	e	regulation of establishment of planar polarity	3/732	27/30718	0.0257738	6	3	0.163442	FZD3; VANGL2; WNT11
GO:0008361	BP	e	regulation of cell size	3/732	27/30718	0.0257738	5	3	0.163442	DEPTOR; PLEK; VAV1
GO:0007178	BP	e	transmembrane receptor protein serine/threonine kinase signaling pathway	7/732	121/30718	0.0260417	7	7	0.164974	BMP4; BMPR1B; COL3A1; ID1; INHBE; PPARG; TMEM100
GO:0001501	BP	e	skeletal system development	8/732	149/30718	0.026744	4	8	0.168288	CHD7; GLI2; OGN; PDGFRA; PHEX; SIX1; SOX11; WNT11
GO:0010810	BP	e	regulation of cell-substrate adhesion	8/732	149/30718	0.026744	5	8	0.168288	APOD; CASS4; EPHA3; GPM6B; MDK; RAC2; SFRP1; VIT
GO:0008654	BP	e	phospholipid biosynthetic process	10/732	192/30718	0.0268719	6	10	0.168288	ETNK2; GPAT2; INPP5D; LIPC; MFSD2A; PCYT1B; PGF; PIK3C2B; PLCG2; SLC44A3
GO:0061760	BP	e	antifungal innate immune response	2/732	11/30718	0.0270457	8	2	0.168288	CARD9; PLCG2
GO:1902306	BP	e	negative regulation of sodium ion transmembrane transport	2/732	11/30718	0.0270457	9	2	0.168288	GRP; PCSK9
GO:0048791	BP	e	calcium ion-regulated exocytosis of neurotransmitter	2/732	11/30718	0.0270457	9	2	0.168288	RIMS2; SYT7
GO:0034694	BP	e	response to prostaglandin	2/732	11/30718	0.0270457	5	2	0.168288	PTGFR; SFRP1
GO:0006067	BP	e	ethanol metabolic process	2/732	11/30718	0.0270457	6	2	0.168288	ADH1B; ADH1C
GO:0031102	BP	e	neuron projection regeneration	2/732	11/30718	0.0270457	7	2	0.168288	GAP43; RTN4RL2
GO:1900273	BP	e	positive regulation of long-term synaptic potentiation	2/732	11/30718	0.0270457	9	2	0.168288	EPHB2; SHANK3
GO:1903817	BP	e	negative regulation of voltage-gated potassium channel activity	2/732	11/30718	0.0270457	11	2	0.168288	GRP; KCNE3
GO:0048520	BP	e	positive regulation of behavior	2/732	11/30718	0.0270457	5	2	0.168288	GRP; GRPR
GO:2000341	BP	e	regulation of chemokine (C-X-C motif) ligand 2 production	2/732	11/30718	0.0270457	10	2	0.168288	F2RL1; TLR4
GO:0048663	BP	e	neuron fate commitment	2/732	11/30718	0.0270457	4	2	0.168288	BHLHE22; PAX6
GO:0097623	BP	e	potassium ion export across plasma membrane	2/732	11/30718	0.0270457	9	2	0.168288	KCND3; KCNE3
GO:0010766	BP	e	negative regulation of sodium ion transport	2/732	11/30718	0.0270457	8	2	0.168288	GRP; PCSK9
GO:1903978	BP	e	regulation of microglial cell activation	2/732	11/30718	0.0270457	8	2	0.168288	MMP8; TAFA3
GO:0034375	BP	e	high-density lipoprotein particle remodeling	2/732	11/30718	0.0270457	8	2	0.168288	APOE; LIPC
GO:0051147	BP	e	regulation of muscle cell differentiation	5/732	71/30718	0.0272018	5	5	0.168519	LAMA1; LAMB1; MEGF10; NID1; OLFM2
GO:0031623	BP	e	receptor internalization	4/732	48/30718	0.0272167	7	4	0.168519	CXCL8; GRK3; RAMP1; RAMP2
GO:0045638	BP	e	negative regulation of myeloid cell differentiation	4/732	48/30718	0.0272167	8	4	0.168519	HOXB8; LRRC17; TLR4; TNFAIP6
GO:0003014	BP	e	renal system process	4/732	48/30718	0.0272167	3	4	0.168519	F2R; F2RL1; KLHL3; WNK4
GO:0001704	BP	e	formation of primary germ layer	4/732	48/30718	0.0272167	3	4	0.168519	COL4A2; LAMB1; MESP2; MMP8
GO:0010466	BP	e	negative regulation of peptidase activity	6/732	96/30718	0.0273794	8	6	0.169359	CSTA; HGF; LAMP3; RPS6KA1; SERPINA3; SPOCK2
GO:1902903	BP	e	regulation of supramolecular fiber organization	13/732	285/30718	0.0280217	5	13	0.172824	ADD2; APOE; CDC42EP4; CRACD; CXCL12; F2RL1; NCKAP1L; PLEK; SFRP1; SH3BP1; SHANK3; TNXB; WNT11
GO:0030097	BP	e	hemopoiesis	7/732	123/30718	0.028149	4	7	0.173269	BMP4; CEBPA; LCK; MFAP5; NCKAP1L; PLEK; SFRP1
GO:0045216	BP	e	cell-cell junction organization	7/732	123/30718	0.028149	5	7	0.173269	CLDN1; CLDN11; F2R; F2RL1; GJC1; RAMP2; ZNF703
GO:0030517	BP	e	negative regulation of axon extension	3/732	28/30718	0.0283681	10	3	0.174277	SEMA4B; SEMA4D; SEMA6B
GO:0002762	BP	e	negative regulation of myeloid leukocyte differentiation	3/732	28/30718	0.0283681	9	3	0.174277	LRRC17; TLR4; TNFAIP6
GO:0000302	BP	e	response to reactive oxygen species	6/732	97/30718	0.0286192	4	6	0.175648	APOD; APOE; MAPK13; PDGFRA; PTPRN; STK26
GO:0032760	BP	e	positive regulation of tumor necrosis factor production	5/732	72/30718	0.0286791	11	5	0.175845	CCR2; EPHB2; MMP8; PLCG2; TLR4
GO:0007272	BP	e	ensheathment of neurons	4/732	49/30718	0.0290951	2	4	0.177876	ADGRG6; GPM6B; MYRF; TNFRSF21
GO:0008366	BP	e	axon ensheathment	4/732	49/30718	0.0290951	3	4	0.177876	ADGRG6; GPM6B; MYRF; TNFRSF21
GO:0042552	BP	e	myelination	4/732	49/30718	0.0290951	4	4	0.177876	ADGRG6; GPM6B; MYRF; TNFRSF21
GO:0032940	BP	e	secretion by cell	10/732	198/30718	0.0291978	5	10	0.178157	CADPS2; GRP; OLFM2; PLEK; PTPRN; RIMS2; SYN1; SYT15; SYT7; TVP23A
GO:0006955	BP	e	immune response	10/732	198/30718	0.0291978	2	10	0.178157	CARD9; CXCL1; CXCL5; CXCL6; CXCL8; GNLY; NLRP6; PI3; PLCG2; TLR4
GO:0006898	BP	e	receptor-mediated endocytosis	7/732	124/30718	0.0292447	6	7	0.178271	APOE; CXCL8; FCHO1; GRK3; ITGAM; RAMP1; RAMP2
GO:0043436	BP	e	oxoacid metabolic process	21/732	532/30718	0.0295415	4	21	0.179906	ACSM3; ALDH1A2; ALDH5A1; BHMT; CYP26B1; EGLN3; ELOVL2; FMO1; GCK; GGT5; GPAT2; HAL; HK3; KMO; LIPC; PPARGC1A; PTGS2; SARDH; SCD5; SLC39A8; ST6GAL1
GO:0002263	BP	e	cell activation involved in immune response	6/732	98/30718	0.0298954	3	6	0.18171	F2RL1; GRP; MDK; MFNG; PLCG2; TNFSF18
GO:0002366	BP	e	leukocyte activation involved in immune response	6/732	98/30718	0.0298954	4	6	0.18171	F2RL1; GRP; MDK; MFNG; PLCG2; TNFSF18
GO:0046330	BP	e	positive regulation of JNK cascade	5/732	73/30718	0.0302063	9	5	0.183422	CARD9; F2RL1; GADD45G; MMP8; SH3RF2
GO:0051493	BP	e	regulation of cytoskeleton organization	17/732	405/30718	0.0303886	6	17	0.184352	ADD2; CDC42EP4; CRACD; CXCL12; EPHA3; F2RL1; FSD1; GPM6B; MDK; NCKAP1L; PDGFRA; PLEK; S100A8; SFRP1; SH3BP1; SHANK3; WNT11
GO:0001818	BP	e	negative regulation of cytokine production	10/732	201/30718	0.0306233	9	10	0.185418	APOD; C5AR2; F2RL1; GATA6; MMP8; NCKAP1L; NLRP12; SRGN; TLR4; TNFRSF21
GO:0070372	BP	e	regulation of ERK1 and ERK2 cascade	10/732	201/30718	0.0306233	8	10	0.185418	APOE; CARD9; DUSP6; EPHB2; F2R; F2RL1; HAND2; PDGFD; PDGFRA; TLR4
GO:0002040	BP	e	sprouting angiogenesis	4/732	50/30718	0.0310485	4	4	0.187556	BMP4; EGR3; PGF; RAMP2
GO:0032526	BP	e	response to retinoic acid	4/732	50/30718	0.0310485	5	4	0.187556	ALDH1A2; EPHA3; GATA6; WNT11
GO:0007224	BP	e	smoothened signaling pathway	3/732	29/30718	0.0310956	6	3	0.187556	GLI1; GLI2; SMO
GO:0044273	BP	e	sulfur compound catabolic process	3/732	29/30718	0.0310956	4	3	0.187556	FMO1; GGT5; HPSE
GO:0051604	BP	e	protein maturation	10/732	202/30718	0.0311378	5	10	0.187631	ASRGL1; CNTN1; ENPEP; MYRF; NNAT; PCSK1; PCSK2; PCSK9; PHEX; SRGN
GO:0002831	BP	e	regulation of response to biotic stimulus	15/732	350/30718	0.0312976	4	15	0.188414	CD40; DTX4; EMILIN2; F2RL1; GATA6; GBP5; HERC5; PIK3R6; PLCG2; PPARG; RSAD2; TLR4; TLR5; TRIB1; TRIL
GO:0006633	BP	e	fatty acid biosynthetic process	5/732	74/30718	0.0317836	8	5	0.189801	ACSM3; ELOVL2; LIPC; PTGS2; SCD5
GO:0001504	BP	e	neurotransmitter uptake	2/732	12/30718	0.03195	5	2	0.189801	SLC18B1; SLC22A3
GO:0002693	BP	e	positive regulation of cellular extravasation	2/732	12/30718	0.03195	8	2	0.189801	CCR2; MDK
GO:0045217	BP	e	cell-cell junction maintenance	2/732	12/30718	0.03195	6	2	0.189801	F2R; F2RL1
GO:0043691	BP	e	reverse cholesterol transport	2/732	12/30718	0.03195	8	2	0.189801	APOE; LIPC
GO:0007263	BP	e	nitric oxide mediated signal transduction	2/732	12/30718	0.03195	7	2	0.189801	APOE; GUCY1A1
GO:2000310	BP	e	regulation of NMDA receptor activity	2/732	12/30718	0.03195	8	2	0.189801	CCR2; EPHB2
GO:0032930	BP	e	positive regulation of superoxide anion generation	2/732	12/30718	0.03195	8	2	0.189801	F2RL1; ITGAM
GO:0032350	BP	e	regulation of hormone metabolic process	2/732	12/30718	0.03195	4	2	0.189801	EGR1; PAX8
GO:0071398	BP	e	cellular response to fatty acid	2/732	12/30718	0.03195	6	2	0.189801	DGAT2; PDK3
GO:0002888	BP	e	positive regulation of myeloid leukocyte mediated immunity	2/732	12/30718	0.03195	7	2	0.189801	F2RL1; ITGAM
GO:0048485	BP	e	sympathetic nervous system development	2/732	12/30718	0.03195	4	2	0.189801	FZD3; SOX11
GO:0030277	BP	e	maintenance of gastrointestinal epithelium	2/732	12/30718	0.03195	6	2	0.189801	SERPINA3; TLR4
GO:1902285	BP	e	semaphorin-plexin signaling pathway involved in neuron projection guidance	2/732	12/30718	0.03195	7	2	0.189801	PLXNA4; PLXNC1
GO:0030307	BP	e	positive regulation of cell growth	6/732	100/30718	0.0325583	6	6	0.193232	MFSD2A; RIMS2; RPS6KA1; S100A8; SEMA4D; SFRP1
GO:1901888	BP	e	regulation of cell junction assembly	7/732	127/30718	0.0327036	5	7	0.193729	APOD; EPHA3; EPHB2; GPM6B; PRKCH; SEMA4D; SFRP1
GO:0071216	BP	e	cellular response to biotic stimulus	7/732	127/30718	0.0327036	3	7	0.193729	CD6; CXCL1; CXCL5; CXCL6; CXCL8; PLCG2; TLR4
GO:0006006	BP	e	glucose metabolic process	4/732	51/30718	0.0330773	6	4	0.195759	APOD; GCK; HK3; PPARGC1A
GO:0055088	BP	e	lipid homeostasis	5/732	75/30718	0.0334115	3	5	0.196628	ACSM3; APOE; DGAT2; LIPC; PCSK9
GO:0070555	BP	e	response to interleukin-1	5/732	75/30718	0.0334115	5	5	0.196628	CD40; CXCL8; EGR1; MAPK13; SFRP1
GO:0045055	BP	e	regulated exocytosis	5/732	75/30718	0.0334115	7	5	0.196628	GRP; PLEK; RIMS2; SYT15; SYT7
GO:0050680	BP	e	negative regulation of epithelial cell proliferation	5/732	75/30718	0.0334115	6	5	0.196628	APOE; FLT1; NR2F2; PPARG; SFRP1
GO:1903557	BP	e	positive regulation of tumor necrosis factor superfamily cytokine production	5/732	75/30718	0.0334115	10	5	0.196628	CCR2; EPHB2; MMP8; PLCG2; TLR4
GO:0051224	BP	e	negative regulation of protein transport	5/732	75/30718	0.0334115	8	5	0.196628	APOD; APOE; F2R; RSAD2; SFRP1
GO:0071241	BP	e	cellular response to inorganic substance	7/732	128/30718	0.0339146	4	7	0.196886	ADCY1; ANK3; MT1F; PLCG2; SLC39A8; SYT15; SYT7
GO:0034767	BP	e	positive regulation of monoatomic ion transmembrane transport	6/732	101/30718	0.0339456	7	6	0.196886	ANK3; CCR2; EPHB2; F2R; SHANK3; STAC
GO:1902041	BP	e	regulation of extrinsic apoptotic signaling pathway via death domain receptors	3/732	30/30718	0.0339555	8	3	0.196886	FAIM2; PMAIP1; SFRP1
GO:1904894	BP	e	positive regulation of receptor signaling pathway via STAT	3/732	30/30718	0.0339555	7	3	0.196886	F2R; HES1; OCIAD2
GO:0046620	BP	e	regulation of organ growth	3/732	30/30718	0.0339555	5	3	0.196886	GLI1; TBX2; ZFPM2
GO:0001947	BP	e	heart looping	3/732	30/30718	0.0339555	7	3	0.196886	SMO; TBX2; VANGL2
GO:0002244	BP	e	hematopoietic progenitor cell differentiation	3/732	30/30718	0.0339555	4	3	0.196886	BMP4; PLEK; SFRP1
GO:0071827	BP	e	plasma lipoprotein particle organization	3/732	30/30718	0.0339555	6	3	0.196886	APOE; LIPC; MFSD2A
GO:0002724	BP	e	regulation of T cell cytokine production	3/732	30/30718	0.0339555	10	3	0.196886	CCR2; IL18R1; RSAD2
GO:0060840	BP	e	artery development	3/732	30/30718	0.0339555	4	3	0.196886	HES1; HEY1; TBX2
GO:0014910	BP	e	regulation of smooth muscle cell migration	3/732	30/30718	0.0339555	6	3	0.196886	BMP4; MDK; TRIB1
GO:0030041	BP	e	actin filament polymerization	3/732	30/30718	0.0339555	7	3	0.196886	GAS7; PREX1; PSTPIP1
GO:0071825	BP	e	protein-lipid complex organization	3/732	30/30718	0.0339555	5	3	0.196886	APOE; LIPC; MFSD2A
GO:0051130	BP	e	positive regulation of cellular component organization	29/732	809/30718	0.0341607	5	29	0.197893	APOE; C3; C4A; C4B; CDC42EP4; CRACD; EPHA3; EPHB2; F2RL1; GBP5; MDK; NCKAP1L; NEURL1; PCSK9; PLCG2; PLEK; PLXNA4; PLXNC1; PMAIP1; PPARGC1A; RAC2; SEMA4D; SFRP1; SHANK3; TENM2; TLR4; TNFSF10; TNXB; WNT11
GO:0051346	BP	e	negative regulation of hydrolase activity	8/732	157/30718	0.0349214	5	8	0.201743	CSTA; HGF; LAMP3; NCKAP1L; RPS6KA1; SEMA4D; SERPINA3; SPOCK2
GO:0051259	BP	e	protein complex oligomerization	8/732	157/30718	0.0349214	6	8	0.201743	ALDH1A2; CARD11; CARD9; CLDN1; GBP5; NLRP6; PEG10; RNF112
GO:0043535	BP	e	regulation of blood vessel endothelial cell migration	5/732	76/30718	0.0350903	8	5	0.202504	APOE; CD40; PPARG; PTGS2; SH3BP1
GO:1901224	BP	e	positive regulation of non-canonical NF-kappaB signal transduction	4/732	52/30718	0.0351818	8	4	0.202504	MMP8; NLRP12; TCIM; TLR4
GO:0015918	BP	e	sterol transport	4/732	52/30718	0.0351818	6	4	0.202504	ABCA8; APOE; LIPC; SYT7
GO:0030516	BP	e	regulation of axon extension	4/732	52/30718	0.0351818	7	4	0.202504	APOE; SEMA4B; SEMA4D; SEMA6B
GO:0042113	BP	e	B cell activation	6/732	102/30718	0.0353706	5	6	0.203405	BANK1; CD40; EPHB2; MFNG; PLCG2; VCAM1
GO:0051129	BP	e	negative regulation of cellular component organization	19/732	491/30718	0.0360111	5	19	0.2069	ADD2; APOD; APOE; BMP4; CRACD; DCC; EFNB3; EPHA3; FBXL2; HGF; MCTP1; PCSK9; PPARG; RTN4RL2; SEMA4B; SEMA4D; SEMA6B; SHANK3; TBC1D30
GO:0032649	BP	e	regulation of type II interferon production	5/732	77/30718	0.0368204	9	5	0.2095	CCR2; F2RL1; IL18R1; PDE4D; TLR4
GO:1903531	BP	e	negative regulation of secretion by cell	5/732	77/30718	0.0368204	7	5	0.2095	APOE; F2R; NCKAP1L; RSAD2; SFRP1
GO:0055082	BP	e	intracellular chemical homeostasis	13/732	304/30718	0.036891	3	13	0.2095	CCR2; CD40; CXCL12; DGAT2; GCK; HK3; LCK; PDK3; PPARGC1A; PTPRN; RAB20; SLC39A8; TRPM2
GO:0019725	BP	e	cellular homeostasis	13/732	304/30718	0.036891	2	13	0.2095	CCR2; CD40; CXCL12; DGAT2; GCK; HK3; LCK; PDK3; PPARGC1A; PTPRN; RAB20; SLC39A8; TRPM2
GO:0045744	BP	e	negative regulation of G protein-coupled receptor signaling pathway	3/732	31/30718	0.036947	7	3	0.2095	CXCL8; GRK3; PLEK
GO:0045668	BP	e	negative regulation of osteoblast differentiation	3/732	31/30718	0.036947	6	3	0.2095	PPARG; SEMA4D; TNFAIP6
GO:0035987	BP	e	endodermal cell differentiation	3/732	31/30718	0.036947	4	3	0.2095	COL4A2; LAMB1; MMP8
GO:0090026	BP	e	positive regulation of monocyte chemotaxis	2/732	13/30718	0.0371729	9	2	0.2095	CCR2; CXCL12
GO:0046189	BP	e	phenol-containing compound biosynthetic process	2/732	13/30718	0.0371729	5	2	0.2095	GCH1; HAND2
GO:0043031	BP	e	negative regulation of macrophage activation	2/732	13/30718	0.0371729	7	2	0.2095	IL31RA; TAFA3
GO:2001212	BP	e	regulation of vasculogenesis	2/732	13/30718	0.0371729	5	2	0.2095	HEY1; TMEM100
GO:0048701	BP	e	embryonic cranial skeleton morphogenesis	2/732	13/30718	0.0371729	6	2	0.2095	PDGFRA; SIX1
GO:0043567	BP	e	regulation of insulin-like growth factor receptor signaling pathway	2/732	13/30718	0.0371729	6	2	0.2095	CILP; IGFBP2
GO:0032928	BP	e	regulation of superoxide anion generation	2/732	13/30718	0.0371729	7	2	0.2095	F2RL1; ITGAM
GO:0010759	BP	e	positive regulation of macrophage chemotaxis	2/732	13/30718	0.0371729	9	2	0.2095	IL34; MDK
GO:0001845	BP	e	phagolysosome assembly	2/732	13/30718	0.0371729	8	2	0.2095	RAB20; SYT7
GO:0050862	BP	e	positive regulation of T cell receptor signaling pathway	2/732	13/30718	0.0371729	8	2	0.2095	CARD11; LCK
GO:0003009	BP	e	skeletal muscle contraction	2/732	13/30718	0.0371729	6	2	0.2095	RCSD1; STAC
GO:1904377	BP	e	positive regulation of protein localization to cell periphery	4/732	53/30718	0.037362	7	4	0.2095	EPHA3; EPHB2; PRKCH; STAC
GO:0048705	BP	e	skeletal system morphogenesis	4/732	53/30718	0.037362	4	4	0.2095	CYP26B1; PDGFRA; SIX1; SOX11
GO:1905954	BP	e	positive regulation of lipid localization	4/732	53/30718	0.037362	5	4	0.2095	ABCA8; APOE; C3; PPARG
GO:0050773	BP	e	regulation of dendrite development	4/732	53/30718	0.037362	8	4	0.2095	DCC; LZTS1; MFSD2A; SEMA4D
GO:0090109	BP	e	regulation of cell-substrate junction assembly	4/732	53/30718	0.037362	6	4	0.2095	APOD; EPHA3; GPM6B; SFRP1
GO:0030500	BP	e	regulation of bone mineralization	4/732	53/30718	0.037362	6	4	0.2095	BMP4; BMPR1B; GPM6B; SRGN
GO:0048640	BP	e	negative regulation of developmental growth	4/732	53/30718	0.037362	5	4	0.2095	DCC; SEMA4B; SEMA4D; SEMA6B
GO:0051893	BP	e	regulation of focal adhesion assembly	4/732	53/30718	0.037362	7	4	0.2095	APOD; EPHA3; GPM6B; SFRP1
GO:1904950	BP	e	negative regulation of establishment of protein localization	5/732	78/30718	0.038602	7	5	0.215685	APOD; APOE; F2R; RSAD2; SFRP1
GO:0000079	BP	e	regulation of cyclin-dependent protein serine/threonine kinase activity	5/732	78/30718	0.038602	11	5	0.215685	CCNJL; CEBPA; DIRAS3; HERC5; NR2F2
GO:0050714	BP	e	positive regulation of protein secretion	5/732	78/30718	0.038602	9	5	0.215685	F2RL1; GCK; NNAT; PPARG; TLR4
GO:0071675	BP	e	regulation of mononuclear cell migration	5/732	78/30718	0.038602	7	5	0.215685	APOD; CCR2; CXCL12; IL34; MDK
GO:0035556	BP	e	intracellular signal transduction	30/732	853/30718	0.0391044	5	30	0.218298	ADGRG6; APOE; BMP4; CARD11; CDC45; CLIC2; CXCL8; DIRAS3; DUSP6; GUCY1A1; IL31RA; INHBE; MAPK13; MCTP1; MYO16; PDE4D; PDGFRA; PIK3C2B; PLCB2; PLCG2; PLEK; PMAIP1; PTGFR; RASGEF1A; RASGRF2; SHANK3; STK26; TLR4; TRIB1; VCAM1
GO:0060341	BP	e	regulation of cellular localization	24/732	663/30718	0.0393453	4	24	0.219448	ANK3; APOD; APOE; BMP4; EPHA3; EPHB2; F2R; F2RL1; GCK; GPM6B; ITGAM; NNAT; PPARG; PRKCH; RAC2; RSAD2; SFRP1; SLC26A4; SLC5A3; STAC; SYT7; TLR4; TMEM30B; TNFAIP6
GO:0002027	BP	e	regulation of heart rate	4/732	54/30718	0.0396182	7	4	0.22058	ADRB1; KCND3; KCNE3; PDE4D
GO:0007613	BP	e	memory	4/732	54/30718	0.0396182	6	4	0.22058	APOE; CAMK4; NTF4; SHANK3
GO:0043954	BP	e	cellular component maintenance	3/732	32/30718	0.0400687	4	3	0.222302	CLDN1; F2R; F2RL1
GO:0048704	BP	e	embryonic skeletal system morphogenesis	3/732	32/30718	0.0400687	5	3	0.222302	PDGFRA; SIX1; SOX11
GO:2000273	BP	e	positive regulation of signaling receptor activity	3/732	32/30718	0.0400687	7	3	0.222302	CCR2; EPHB2; SHANK3
GO:0042116	BP	e	macrophage activation	3/732	32/30718	0.0400687	5	3	0.222302	ITGAM; PLCG2; TLR4
GO:0030178	BP	e	negative regulation of Wnt signaling pathway	7/732	133/30718	0.0404158	7	7	0.223833	APOE; GLI1; IGFBP2; MDK; SFRP1; WIF1; WNT11
GO:0034764	BP	e	positive regulation of transmembrane transport	7/732	133/30718	0.0404158	6	7	0.223833	ANK3; C3; CCR2; EPHB2; F2R; SHANK3; STAC
GO:0090090	BP	e	negative regulation of canonical Wnt signaling pathway	6/732	106/30718	0.0414522	8	6	0.229371	APOE; GLI1; IGFBP2; MDK; SFRP1; WNT11
GO:0043270	BP	e	positive regulation of monoatomic ion transport	7/732	134/30718	0.0418068	6	7	0.23113	ANK3; CCR2; CXCL12; EPHB2; F2R; SHANK3; STAC
GO:0043588	BP	e	skin development	4/732	55/30718	0.0419504	4	4	0.231315	COL3A1; COL5A3; CSTA; GATA6
GO:0001654	BP	e	eye development	4/732	55/30718	0.0419504	5	4	0.231315	BMPR1B; MAB21L1; PAX6; PITX2
GO:0043009	BP	e	chordate embryonic development	4/732	55/30718	0.0419504	6	4	0.231315	ALDH1A2; CHD7; FOXF1; WNT11
GO:0071887	BP	e	leukocyte apoptotic process	2/732	14/30718	0.0426965	5	2	0.232578	EBF4; TNFRSF21
GO:0009309	BP	e	amine biosynthetic process	2/732	14/30718	0.0426965	5	2	0.232578	GCH1; HAND2
GO:0006882	BP	e	intracellular zinc ion homeostasis	2/732	14/30718	0.0426965	6	2	0.232578	LCK; SLC39A8
GO:0032967	BP	e	positive regulation of collagen biosynthetic process	2/732	14/30718	0.0426965	6	2	0.232578	BMP4; F2R
GO:0042401	BP	e	biogenic amine biosynthetic process	2/732	14/30718	0.0426965	6	2	0.232578	GCH1; HAND2
GO:0014912	BP	e	negative regulation of smooth muscle cell migration	2/732	14/30718	0.0426965	7	2	0.232578	BMP4; TRIB1
GO:0048008	BP	e	platelet-derived growth factor receptor signaling pathway	2/732	14/30718	0.0426965	8	2	0.232578	PDGFD; PDGFRA
GO:0043302	BP	e	positive regulation of leukocyte degranulation	2/732	14/30718	0.0426965	10	2	0.232578	F2RL1; ITGAM
GO:0060997	BP	e	dendritic spine morphogenesis	2/732	14/30718	0.0426965	8	2	0.232578	EPHB2; SHANK3
GO:0070293	BP	e	renal absorption	2/732	14/30718	0.0426965	4	2	0.232578	KLHL3; WNK4
GO:0008090	BP	e	retrograde axonal transport	2/732	14/30718	0.0426965	9	2	0.232578	KIF5A; NEFL
GO:0045745	BP	e	positive regulation of G protein-coupled receptor signaling pathway	2/732	14/30718	0.0426965	7	2	0.232578	C3; GRP
GO:0010544	BP	e	negative regulation of platelet activation	2/732	14/30718	0.0426965	9	2	0.232578	APOE; PDGFRA
GO:0043029	BP	e	T cell homeostasis	2/732	14/30718	0.0426965	6	2	0.232578	NCKAP1L; PMAIP1
GO:0071902	BP	e	positive regulation of protein serine/threonine kinase activity	7/732	135/30718	0.0432284	11	7	0.23435	CD40; FLT1; IL34; PDGFD; PIK3R6; TCIM; TLR4
GO:0045109	BP	e	intermediate filament organization	3/732	33/30718	0.0433195	7	3	0.23435	BFSP1; NEFL; NEFM
GO:0045104	BP	e	intermediate filament cytoskeleton organization	3/732	33/30718	0.0433195	6	3	0.23435	BFSP1; NEFL; NEFM
GO:0045666	BP	e	positive regulation of neuron differentiation	3/732	33/30718	0.0433195	6	3	0.23435	DLX1; DLX2; SOX11
GO:0001706	BP	e	endoderm formation	3/732	33/30718	0.0433195	4	3	0.23435	COL4A2; LAMB1; MMP8
GO:0045103	BP	e	intermediate filament-based process	3/732	33/30718	0.0433195	2	3	0.23435	BFSP1; NEFL; NEFM
GO:0010863	BP	e	positive regulation of phospholipase C activity	3/732	33/30718	0.0433195	8	3	0.23435	FLT1; PDGFRA; PLCB2
GO:0061371	BP	e	determination of heart left/right asymmetry	3/732	33/30718	0.0433195	6	3	0.23435	SMO; TBX2; VANGL2
GO:0009725	BP	e	response to hormone	12/732	276/30718	0.0437043	4	12	0.236228	BMP4; CITED4; CYP11A1; GCK; LMO2; PAX8; PCSK9; PPARG; PTGFR; RAMP1; RAMP2; SFRP1
GO:1904029	BP	e	regulation of cyclin-dependent protein kinase activity	5/732	81/30718	0.0442579	10	5	0.239016	CCNJL; CEBPA; DIRAS3; HERC5; NR2F2
GO:1904892	BP	e	regulation of receptor signaling pathway via STAT	4/732	56/30718	0.0443586	6	4	0.239149	F2R; HES1; OCIAD2; PPARG
GO:0002064	BP	e	epithelial cell development	4/732	56/30718	0.0443586	4	4	0.239149	BFSP1; F2RL1; PAX6; PDE4D
GO:0034220	BP	e	monoatomic ion transmembrane transport	14/732	338/30718	0.045318	5	14	0.244112	ABCC9; APOL1; ASIC4; F2R; KCND3; KCNE3; KCNG1; KCNQ3; LCK; PLCB2; PLCG2; SLC39A8; TRPM2; TRPM6
GO:0071417	BP	e	cellular response to organonitrogen compound	12/732	279/30718	0.0455595	5	12	0.245204	AQP9; CYP11A1; EGR1; GCK; MAPK13; NEURL1; PCSK9; PPARG; SESN3; SFRP1; TLR4; VCAM1
GO:0015711	BP	e	organic anion transport	10/732	222/30718	0.0456534	5	10	0.245499	APOE; BDKRB2; FABP5; MFSD2A; PPARG; SLC13A3; SLC16A6; SLC22A3; SLC25A41; SLC39A8
GO:0034763	BP	e	negative regulation of transmembrane transport	5/732	82/30718	0.0462476	6	5	0.248482	CLIC2; EPHB2; GRP; KCNE3; PCSK9
GO:0034612	BP	e	response to tumor necrosis factor	6/732	109/30718	0.0464204	5	6	0.248774	CD40; CXCL8; GCH1; SFRP1; TNFRSF21; TNFSF18
GO:0045580	BP	e	regulation of T cell differentiation	6/732	109/30718	0.0464204	9	6	0.248774	BMP4; CAMK4; CCR2; GLI2; MDK; NCKAP1L
GO:0001667	BP	e	ameboidal-type cell migration	6/732	109/30718	0.0464204	4	6	0.248774	EGR3; ID1; PITX2; SEMA4B; SEMA4D; SEMA6B
GO:0006040	BP	e	amino sugar metabolic process	3/732	34/30718	0.0466978	4	3	0.248918	CHST6; GFPT2; ST6GAL1
GO:2001258	BP	e	negative regulation of cation channel activity	3/732	34/30718	0.0466978	9	3	0.248918	CLIC2; GRP; KCNE3
GO:0050795	BP	e	regulation of behavior	3/732	34/30718	0.0466978	4	3	0.248918	APOE; GRP; GRPR
GO:0030501	BP	e	positive regulation of bone mineralization	3/732	34/30718	0.0466978	7	3	0.248918	BMP4; BMPR1B; GPM6B
GO:0010906	BP	e	regulation of glucose metabolic process	4/732	57/30718	0.0468427	6	4	0.248918	GCK; PDK3; PMAIP1; PPARGC1A
GO:0009799	BP	e	specification of symmetry	4/732	57/30718	0.0468427	3	4	0.248918	PITX2; SMO; TBX2; VANGL2
GO:0007368	BP	e	determination of left/right symmetry	4/732	57/30718	0.0468427	5	4	0.248918	PITX2; SMO; TBX2; VANGL2
GO:0150116	BP	e	regulation of cell-substrate junction organization	4/732	57/30718	0.0468427	5	4	0.248918	APOD; EPHA3; GPM6B; SFRP1
GO:0009855	BP	e	determination of bilateral symmetry	4/732	57/30718	0.0468427	4	4	0.248918	PITX2; SMO; TBX2; VANGL2
GO:0006836	BP	e	neurotransmitter transport	4/732	57/30718	0.0468427	4	4	0.248918	RIMS2; SLC18B1; SLC22A3; SYN1
GO:0046496	BP	e	nicotinamide nucleotide metabolic process	5/732	83/30718	0.0482897	9	5	0.253047	FMO1; FMO2; GCK; HK3; KMO
GO:0030148	BP	e	sphingolipid biosynthetic process	5/732	83/30718	0.0482897	7	5	0.253047	ABCA8; CERS4; ELOVL2; PLPP2; ST6GALNAC3
GO:0062013	BP	e	positive regulation of small molecule metabolic process	5/732	83/30718	0.0482897	5	5	0.253047	APOE; GCK; PMAIP1; PPARGC1A; PTGS2
GO:0072524	BP	e	pyridine-containing compound metabolic process	5/732	83/30718	0.0482897	4	5	0.253047	FMO1; FMO2; GCK; HK3; KMO
GO:0019362	BP	e	pyridine nucleotide metabolic process	5/732	83/30718	0.0482897	8	5	0.253047	FMO1; FMO2; GCK; HK3; KMO
GO:0034391	BP	e	regulation of smooth muscle cell apoptotic process	2/732	15/30718	0.0485036	7	2	0.253047	GRIA4; PPARG
GO:0014059	BP	e	regulation of dopamine secretion	2/732	15/30718	0.0485036	8	2	0.253047	SYT15; SYT7
GO:0010460	BP	e	positive regulation of heart rate	2/732	15/30718	0.0485036	8	2	0.253047	ADRB1; PDE4D
GO:1905523	BP	e	positive regulation of macrophage migration	2/732	15/30718	0.0485036	8	2	0.253047	IL34; MDK
GO:0033688	BP	e	regulation of osteoblast proliferation	2/732	15/30718	0.0485036	5	2	0.253047	HPSE; SFRP1
GO:0030073	BP	e	insulin secretion	2/732	15/30718	0.0485036	9	2	0.253047	PTPRN; RIMS2
GO:0010714	BP	e	positive regulation of collagen metabolic process	2/732	15/30718	0.0485036	5	2	0.253047	BMP4; F2R
GO:0010640	BP	e	regulation of platelet-derived growth factor receptor signaling pathway	2/732	15/30718	0.0485036	6	2	0.253047	APOD; CNTN1
GO:0071875	BP	e	adrenergic receptor signaling pathway	2/732	15/30718	0.0485036	6	2	0.253047	ADRB1; PDE4D
GO:0032693	BP	e	negative regulation of interleukin-10 production	2/732	15/30718	0.0485036	10	2	0.253047	MMP8; TNFRSF21
GO:0051000	BP	e	positive regulation of nitric-oxide synthase activity	2/732	15/30718	0.0485036	7	2	0.253047	APOE; GCH1
GO:0014003	BP	e	oligodendrocyte development	2/732	15/30718	0.0485036	5	2	0.253047	GPM6B; MYRF
GO:0006706	BP	e	steroid catabolic process	2/732	15/30718	0.0485036	5	2	0.253047	APOE; CYP24A1
GO:0010669	BP	e	epithelial structure maintenance	2/732	15/30718	0.0485036	5	2	0.253047	SERPINA3; TLR4
GO:0071392	BP	e	cellular response to estradiol stimulus	2/732	15/30718	0.0485036	6	2	0.253047	SFRP1; ZNF703
GO:0044087	BP	e	regulation of cellular component biogenesis	26/732	735/30718	0.0486147	4	26	0.253416	ABI3; ADD2; APOD; APOE; CDC42EP4; CRACD; EPHA3; EPHB2; F2RL1; FBXL2; GAP43; GBP5; GPM6B; NCKAP1L; NEURL1; PLCG2; PLEK; PRKCH; RAC2; SEMA4D; SFRP1; SHANK3; TBC1D30; TENM2; TLR4; WNT11
GO:0098660	BP	e	inorganic ion transmembrane transport	14/732	345/30718	0.0489713	5	14	0.255064	ABCC9; APOL1; ASIC4; F2R; KCND3; KCNE3; KCNG1; KCNQ3; LCK; PLCB2; PLCG2; SLC39A8; TRPM2; TRPM6
GO:0071277	BP	e	cellular response to calcium ion	4/732	58/30718	0.0494025	6	4	0.256885	ADCY1; PLCG2; SYT15; SYT7
GO:0032642	BP	e	regulation of chemokine production	4/732	58/30718	0.0494025	9	4	0.256885	APOD; EGR1; F2RL1; TLR4
GO:0001558	BP	e	regulation of cell growth	12/732	285/30718	0.0497469	5	12	0.258462	APOE; DCC; MFSD2A; PAPPA2; RIMS2; RPS6KA1; S100A8; SEMA4B; SEMA4D; SEMA6B; SFRP1; WNT11
GO:0072330	BP	e	monocarboxylic acid biosynthetic process	6/732	111/30718	0.0499291	7	6	0.259195	ACSM3; ALDH1A2; ELOVL2; LIPC; PTGS2; SCD5
GO:0045165	BP	e	cell fate commitment	3/732	35/30718	0.050202	3	3	0.260397	BHLHE22; PAX6; TBX2
GO:0120034	BP	e	positive regulation of plasma membrane bounded cell projection assembly	5/732	84/30718	0.0503842	8	5	0.261127	CDC42EP4; F2RL1; NEURL1; RAC2; TENM2
GO:0070374	BP	e	positive regulation of ERK1 and ERK2 cascade	7/732	141/30718	0.0524114	9	7	0.27141	APOE; CARD9; F2R; F2RL1; HAND2; PDGFD; PDGFRA
GO:0051048	BP	e	negative regulation of secretion	5/732	85/30718	0.0525313	6	5	0.271807	APOE; F2R; NCKAP1L; RSAD2; SFRP1
GO:0062012	BP	e	regulation of small molecule metabolic process	9/732	194/30718	0.0527896	4	9	0.272696	APOE; EGR1; GCK; MFSD2A; PDK3; PLEK; PMAIP1; PPARGC1A; PTGS2
GO:0032680	BP	e	regulation of tumor necrosis factor production	6/732	113/30718	0.0535962	10	6	0.276488	C5AR2; CCR2; EPHB2; MMP8; PLCG2; TLR4
GO:0032370	BP	e	positive regulation of lipid transport	3/732	36/30718	0.0538302	6	3	0.276488	ABCA8; APOE; PPARG
GO:1900744	BP	e	regulation of p38MAPK cascade	3/732	36/30718	0.0538302	8	3	0.276488	BMP4; GADD45G; HAND2
GO:1900274	BP	e	regulation of phospholipase C activity	3/732	36/30718	0.0538302	7	3	0.276488	FLT1; PDGFRA; PLCB2
GO:0030514	BP	e	negative regulation of BMP signaling pathway	3/732	36/30718	0.0538302	8	3	0.276488	DLX1; PPARG; TNFAIP6
GO:1901615	BP	e	organic hydroxy compound metabolic process	11/732	248/30718	0.0539867	3	11	0.276488	ADH1B; ADH1C; APOE; CYP11A1; CYP24A1; CYP26B1; GCH1; GCK; HAND2; PLPP2; SLC5A3
GO:0034142	BP	e	toll-like receptor 4 signaling pathway	2/732	16/30718	0.0545775	13	2	0.276488	TLR4; TRIL
GO:0061311	BP	e	cell surface receptor signaling pathway involved in heart development	2/732	16/30718	0.0545775	6	2	0.276488	BMP4; HEY1
GO:0060391	BP	e	positive regulation of SMAD protein signal transduction	2/732	16/30718	0.0545775	8	2	0.276488	BMP4; PPARG
GO:0007520	BP	e	myoblast fusion	2/732	16/30718	0.0545775	5	2	0.276488	ADAMTS15; PTGFRN
GO:0065005	BP	e	protein-lipid complex assembly	2/732	16/30718	0.0545775	6	2	0.276488	APOE; MFSD2A
GO:0006949	BP	e	syncytium formation	2/732	16/30718	0.0545775	3	2	0.276488	ADAMTS15; PTGFRN
GO:0034377	BP	e	plasma lipoprotein particle assembly	2/732	16/30718	0.0545775	7	2	0.276488	APOE; MFSD2A
GO:0035909	BP	e	aorta morphogenesis	2/732	16/30718	0.0545775	6	2	0.276488	HEY1; TBX2
GO:1901017	BP	e	negative regulation of potassium ion transmembrane transporter activity	2/732	16/30718	0.0545775	10	2	0.276488	GRP; KCNE3
GO:0051968	BP	e	positive regulation of synaptic transmission, glutamatergic	2/732	16/30718	0.0545775	8	2	0.276488	CCR2; SHANK3
GO:0140253	BP	e	cell-cell fusion	2/732	16/30718	0.0545775	2	2	0.276488	ADAMTS15; PTGFRN
GO:0086011	BP	e	membrane repolarization during action potential	2/732	16/30718	0.0545775	5	2	0.276488	KCND3; KCNE3
GO:0061081	BP	e	positive regulation of myeloid leukocyte cytokine production involved in immune response	2/732	16/30718	0.0545775	11	2	0.276488	CAMK4; PLCG2
GO:0000768	BP	e	syncytium formation by plasma membrane fusion	2/732	16/30718	0.0545775	4	2	0.276488	ADAMTS15; PTGFRN
GO:0035584	BP	e	calcium-mediated signaling using intracellular calcium source	2/732	16/30718	0.0545775	8	2	0.276488	PTGFR; VCAM1
GO:0045091	BP	e	regulation of single stranded viral RNA replication via double stranded DNA intermediate	2/732	16/30718	0.0545775	8	2	0.276488	APOBEC3A; CXCL8
GO:1904706	BP	e	negative regulation of vascular associated smooth muscle cell proliferation	2/732	16/30718	0.0545775	7	2	0.276488	BMP4; PPARG
GO:0090036	BP	e	regulation of protein kinase C signaling	2/732	16/30718	0.0545775	7	2	0.276488	CD40; WNT11
GO:0043244	BP	e	regulation of protein-containing complex disassembly	5/732	86/30718	0.054731	5	5	0.276909	ADD2; CRACD; F2RL1; PLEK; SH3BP1
GO:1904063	BP	e	negative regulation of cation transmembrane transport	4/732	60/30718	0.0547485	8	4	0.276909	CLIC2; GRP; KCNE3; PCSK9
GO:0098662	BP	e	inorganic cation transmembrane transport	13/732	308/30718	0.0558248	6	13	0.282126	ABCC9; ASIC4; F2R; KCND3; KCNE3; KCNG1; KCNQ3; LCK; PLCB2; PLCG2; SLC39A8; TRPM2; TRPM6
GO:0098655	BP	e	monoatomic cation transmembrane transport	13/732	309/30718	0.0561964	6	13	0.283776	ABCC9; ASIC4; F2R; KCND3; KCNE3; KCNG1; KCNQ3; LCK; PLCB2; PLCG2; SLC39A8; TRPM2; TRPM6
GO:0002028	BP	e	regulation of sodium ion transport	4/732	61/30718	0.057534	7	4	0.290065	ANK3; GRP; PCSK9; WNK4
GO:0045428	BP	e	regulation of nitric oxide biosynthetic process	3/732	37/30718	0.0575806	6	3	0.290068	MMP8; PTGS2; TLR4
GO:0032787	BP	e	monocarboxylic acid metabolic process	13/732	313/30718	0.057873	6	13	0.291308	ACSM3; ALDH1A2; ALDH5A1; CYP26B1; ELOVL2; GCK; GGT5; GPAT2; HK3; LIPC; PPARGC1A; PTGS2; SCD5
GO:0006790	BP	e	sulfur compound metabolic process	9/732	200/30718	0.0590231	3	9	0.296623	ACSM3; BHMT; CHST6; DGAT2; ELOVL2; FMO1; FMO3; GGT5; HPSE
GO:0007162	BP	e	negative regulation of cell adhesion	9/732	200/30718	0.0590231	5	9	0.296623	APOD; EPHB2; MDK; NCKAP1L; PLXNA4; PLXNC1; SEMA4D; TNFRSF21; ZNF703
GO:0008277	BP	e	regulation of G protein-coupled receptor signaling pathway	5/732	88/30718	0.0592879	6	5	0.297479	C3; CXCL8; GRK3; GRP; PLEK
GO:0051592	BP	e	response to calcium ion	5/732	88/30718	0.0592879	5	5	0.297479	ADCY1; KCNMB4; PLCG2; SYT15; SYT7
GO:0006816	BP	e	calcium ion transport	8/732	162/30718	0.0607003	7	8	0.303404	F2R; LCK; PLCB2; PLCG2; RAMP1; RAMP2; TRPM2; TRPM6
GO:0098773	BP	e	skin epidermis development	2/732	17/30718	0.0609024	5	2	0.303404	CLDN1; GATA6
GO:0002828	BP	e	regulation of type 2 immune response	2/732	17/30718	0.0609024	5	2	0.303404	CCR2; RSAD2
GO:0007626	BP	e	locomotory behavior	2/732	17/30718	0.0609024	3	2	0.303404	EGR1; NTF4
GO:2000300	BP	e	regulation of synaptic vesicle exocytosis	2/732	17/30718	0.0609024	9	2	0.303404	RIMS2; SYN1
GO:0007422	BP	e	peripheral nervous system development	2/732	17/30718	0.0609024	4	2	0.303404	ADGRG6; EGR2
GO:0032965	BP	e	regulation of collagen biosynthetic process	2/732	17/30718	0.0609024	5	2	0.303404	BMP4; F2R
GO:0033344	BP	e	cholesterol efflux	2/732	17/30718	0.0609024	8	2	0.303404	ABCA8; APOE
GO:2000679	BP	e	positive regulation of transcription regulatory region DNA binding	2/732	17/30718	0.0609024	6	2	0.303404	HAND2; PAX6
GO:0044089	BP	e	positive regulation of cellular component biogenesis	15/732	384/30718	0.0610561	5	15	0.303929	CDC42EP4; CRACD; EPHB2; F2RL1; GBP5; NCKAP1L; NEURL1; PLCG2; PLEK; RAC2; SEMA4D; SFRP1; TENM2; TLR4; WNT11
GO:0008016	BP	e	regulation of heart contraction	6/732	117/30718	0.0614085	6	6	0.304212	ADRB1; CLIC2; KCND3; KCNE3; PDE4D; TBX2
GO:1903555	BP	e	regulation of tumor necrosis factor superfamily cytokine production	6/732	117/30718	0.0614085	9	6	0.304212	C5AR2; CCR2; EPHB2; MMP8; PLCG2; TLR4
GO:0030838	BP	e	positive regulation of actin filament polymerization	3/732	38/30718	0.061451	11	3	0.304212	CDC42EP4; CRACD; NCKAP1L
GO:0070169	BP	e	positive regulation of biomineral tissue development	3/732	38/30718	0.061451	6	3	0.304212	BMP4; BMPR1B; GPM6B
GO:0021782	BP	e	glial cell development	3/732	38/30718	0.061451	4	3	0.304212	GPM6B; MDK; MYRF
GO:0008089	BP	e	anterograde axonal transport	3/732	38/30718	0.061451	9	3	0.304212	AP3B2; KIF5A; NEFL
GO:0062208	BP	e	positive regulation of pattern recognition receptor signaling pathway	3/732	38/30718	0.061451	8	3	0.304212	F2RL1; RSAD2; TLR5
GO:0006066	BP	e	alcohol metabolic process	8/732	164/30718	0.0622885	4	8	0.308115	ADH1B; ADH1C; APOE; CYP11A1; GCH1; GCK; PLPP2; SLC5A3
GO:0006979	BP	e	response to oxidative stress	8/732	165/30718	0.0631373	3	8	0.312032	APOD; APOE; MAPK13; PDGFRA; PPARGC1A; PTPRN; RNF112; STK26
GO:0035592	BP	e	establishment of protein localization to extracellular region	4/732	63/30718	0.0633281	6	4	0.312032	OLFM2; PTPRN; RIMS2; TVP23A
GO:0071692	BP	e	protein localization to extracellular region	4/732	63/30718	0.0633281	5	4	0.312032	OLFM2; PTPRN; RIMS2; TVP23A
GO:0009306	BP	e	protein secretion	4/732	63/30718	0.0633281	7	4	0.312032	OLFM2; PTPRN; RIMS2; TVP23A
GO:0006766	BP	e	vitamin metabolic process	4/732	63/30718	0.0633281	3	4	0.312032	ALDH1A2; CYP11A1; CYP24A1; CYP26B1
GO:0002833	BP	e	positive regulation of response to biotic stimulus	9/732	204/30718	0.0637138	5	9	0.313687	CD40; EMILIN2; F2RL1; GBP5; PLCG2; RSAD2; TLR4; TLR5; TRIL
GO:0050807	BP	e	regulation of synapse organization	5/732	90/30718	0.0640545	5	5	0.314872	ABI3; EPHB2; NEURL1; SEMA4D; SHANK3
GO:0010951	BP	e	negative regulation of endopeptidase activity	5/732	90/30718	0.0640545	9	5	0.314872	HGF; LAMP3; RPS6KA1; SERPINA3; SPOCK2
GO:0170041	BP	e	non-proteinogenic amino acid metabolic process	3/732	39/30718	0.0654395	6	3	0.319684	ALDH5A1; EGLN3; KMO
GO:2001244	BP	e	positive regulation of intrinsic apoptotic signaling pathway	3/732	39/30718	0.0654395	8	3	0.319684	LCK; PMAIP1; S100A8
GO:2000401	BP	e	regulation of lymphocyte migration	3/732	39/30718	0.0654395	8	3	0.319684	APOD; CCR2; CXCL12
GO:2000649	BP	e	regulation of sodium ion transmembrane transporter activity	3/732	39/30718	0.0654395	9	3	0.319684	ANK3; GRP; PCSK9
GO:0070830	BP	e	bicellular tight junction assembly	3/732	39/30718	0.0654395	8	3	0.319684	CLDN1; CLDN11; RAMP2
GO:0080164	BP	e	regulation of nitric oxide metabolic process	3/732	39/30718	0.0654395	5	3	0.319684	MMP8; PTGS2; TLR4
GO:1901655	BP	e	cellular response to ketone	3/732	39/30718	0.0654395	5	3	0.319684	ADCY1; PTGFR; SFRP1
GO:0051489	BP	e	regulation of filopodium assembly	3/732	39/30718	0.0654395	8	3	0.319684	GAP43; NEURL1; TENM2
GO:0002705	BP	e	positive regulation of leukocyte mediated immunity	5/732	91/30718	0.0665162	6	5	0.324692	F2RL1; IL18R1; ITGAM; PLCG2; RSAD2
GO:1901380	BP	e	negative regulation of potassium ion transmembrane transport	2/732	18/30718	0.0674627	9	2	0.325266	GRP; KCNE3
GO:0061756	BP	e	leukocyte adhesion to vascular endothelial cell	2/732	18/30718	0.0674627	5	2	0.325266	SLC39A8; VCAM1
GO:2000463	BP	e	positive regulation of excitatory postsynaptic potential	2/732	18/30718	0.0674627	8	2	0.325266	RIMS2; SHANK3
GO:0140895	BP	e	cell surface toll-like receptor signaling pathway	2/732	18/30718	0.0674627	12	2	0.325266	TLR4; TRIL
GO:0009595	BP	e	detection of biotic stimulus	2/732	18/30718	0.0674627	3	2	0.325266	SMO; TLR4
GO:0042219	BP	e	cellular modified amino acid catabolic process	2/732	18/30718	0.0674627	5	2	0.325266	GGT5; SARDH
GO:2000406	BP	e	positive regulation of T cell migration	2/732	18/30718	0.0674627	10	2	0.325266	CCR2; CXCL12
GO:0061008	BP	e	hepaticobiliary system development	2/732	18/30718	0.0674627	4	2	0.325266	CEBPA; PCSK9
GO:0060317	BP	e	cardiac epithelial to mesenchymal transition	2/732	18/30718	0.0674627	6	2	0.325266	BMP4; HEY1
GO:0003231	BP	e	cardiac ventricle development	2/732	18/30718	0.0674627	4	2	0.325266	HES1; HEY1
GO:0051156	BP	e	glucose 6-phosphate metabolic process	2/732	18/30718	0.0674627	5	2	0.325266	GCK; HK3
GO:0010712	BP	e	regulation of collagen metabolic process	2/732	18/30718	0.0674627	4	2	0.325266	BMP4; F2R
GO:1904994	BP	e	regulation of leukocyte adhesion to vascular endothelial cell	2/732	18/30718	0.0674627	7	2	0.325266	CXCL12; MDK
GO:0045736	BP	e	negative regulation of cyclin-dependent protein serine/threonine kinase activity	2/732	18/30718	0.0674627	12	2	0.325266	CEBPA; NR2F2
GO:0003184	BP	e	pulmonary valve morphogenesis	2/732	18/30718	0.0674627	4	2	0.325266	BMP4; HEY1
GO:0104004	BP	e	cellular response to environmental stimulus	9/732	207/30718	0.0675119	3	9	0.325266	CD40; GPR88; INSRR; MAPK13; PIEZO2; RCSD1; TLR4; TLR5; TMEM150C
GO:0071214	BP	e	cellular response to abiotic stimulus	9/732	207/30718	0.0675119	4	9	0.325266	CD40; GPR88; INSRR; MAPK13; PIEZO2; RCSD1; TLR4; TLR5; TMEM150C
GO:0010038	BP	e	response to metal ion	8/732	170/30718	0.0679241	4	8	0.327001	ADCY1; ANK3; KCNMB4; MT1F; PLCG2; SLC39A8; SYT15; SYT7
GO:0051607	BP	e	defense response to virus	8/732	171/30718	0.0689891	7	8	0.32952	APOBEC3A; CD40; F2RL1; GBP5; NLRP6; PMAIP1; RSAD2; RTP4
GO:0002221	BP	e	pattern recognition receptor signaling pathway	5/732	92/30718	0.06903	10	5	0.32952	CD40; PLCG2; TLR4; TLR5; TRIL
GO:1901019	BP	e	regulation of calcium ion transmembrane transporter activity	4/732	65/30718	0.0694163	9	4	0.32952	CACNB4; CLIC2; PDE4D; STAC
GO:0019751	BP	e	polyol metabolic process	4/732	65/30718	0.0694163	5	4	0.32952	GCH1; GCK; PLPP2; SLC5A3
GO:0038093	BP	e	Fc receptor signaling pathway	3/732	40/30718	0.0695436	7	3	0.32952	LCK; PLCG2; VAV1
GO:0050922	BP	e	negative regulation of chemotaxis	3/732	40/30718	0.0695436	6	3	0.32952	SEMA4B; SEMA4D; SEMA6B
GO:0060348	BP	e	bone development	3/732	40/30718	0.0695436	4	3	0.32952	CYP26B1; LRRC17; OGN
GO:0051058	BP	e	negative regulation of small GTPase mediated signal transduction	3/732	40/30718	0.0695436	8	3	0.32952	EPHB2; RASAL3; SH3BP1
GO:0007157	BP	e	heterophilic cell-cell adhesion via plasma membrane cell adhesion molecules	3/732	40/30718	0.0695436	5	3	0.32952	CD6; TENM2; VCAM1
GO:2000177	BP	e	regulation of neural precursor cell proliferation	3/732	40/30718	0.0695436	5	3	0.32952	FZD3; MDK; TAFA3
GO:0050853	BP	e	B cell receptor signaling pathway	3/732	40/30718	0.0695436	10	3	0.32952	LCK; NCKAP1L; PLCG2
GO:0048013	BP	e	ephrin receptor signaling pathway	3/732	40/30718	0.0695436	8	3	0.32952	EFNB3; EPHA3; EPHB2
GO:0090199	BP	e	regulation of release of cytochrome c from mitochondria	3/732	40/30718	0.0695436	7	3	0.32952	HGF; PMAIP1; TNFSF10
GO:0010629	BP	e	negative regulation of gene expression	23/732	661/30718	0.069749	8	23	0.32952	APOD; APOE; BMP4; C5AR2; CILP; CXCL8; F2RL1; GATA6; HAND2; IGF2BP3; MMP8; NCKAP1L; NLRP12; NLRP6; PAIP2B; PPARG; SFMBT2; SFRP1; SMO; SOX11; SRGN; TLR4; TNFRSF21
GO:0032747	BP	e	positive regulation of interleukin-23 production	1/732	3/30718	0.0698012	10	1	0.32952	PLCG2
GO:0006640	BP	e	monoacylglycerol biosynthetic process	1/732	3/30718	0.0698012	8	1	0.32952	DGAT2
GO:2000698	BP	e	positive regulation of epithelial cell differentiation involved in kidney development	1/732	3/30718	0.0698012	7	1	0.32952	PAX8
GO:0042693	BP	e	muscle cell fate commitment	1/732	3/30718	0.0698012	4	1	0.32952	TBX2
GO:0032489	BP	e	regulation of Cdc42 protein signal transduction	1/732	3/30718	0.0698012	9	1	0.32952	APOE
GO:0006704	BP	e	glucocorticoid biosynthetic process	1/732	3/30718	0.0698012	7	1	0.32952	CYP11A1
GO:0008585	BP	e	female gonad development	1/732	3/30718	0.0698012	5	1	0.32952	NR2F2
GO:0015874	BP	e	norepinephrine transport	1/732	3/30718	0.0698012	7	1	0.32952	SLC22A3
GO:0009267	BP	e	cellular response to starvation	6/732	121/30718	0.0698601	6	6	0.32952	MFSD2A; PCSK9; PMAIP1; SESN3; SFRP1; STK26
GO:0031589	BP	e	cell-substrate adhesion	6/732	121/30718	0.0698601	3	6	0.32952	COL3A1; HPSE; ITGAM; LAMB1; NID2; VCAM1
GO:0046394	BP	e	carboxylic acid biosynthetic process	8/732	173/30718	0.0712257	6	8	0.335459	ACSM3; ALDH1A2; BHMT; ELOVL2; GGT5; LIPC; PTGS2; SCD5
GO:0016053	BP	e	organic acid biosynthetic process	8/732	173/30718	0.0712257	4	8	0.335459	ACSM3; ALDH1A2; BHMT; ELOVL2; GGT5; LIPC; PTGS2; SCD5
GO:0071356	BP	e	cellular response to tumor necrosis factor	5/732	93/30718	0.0715956	6	5	0.336949	CD40; CXCL8; SFRP1; TNFRSF21; TNFSF18
GO:0120032	BP	e	regulation of plasma membrane bounded cell projection assembly	8/732	174/30718	0.072397	7	8	0.340212	ABI3; CDC42EP4; F2RL1; GAP43; NEURL1; RAC2; TBC1D30; TENM2
GO:0060491	BP	e	regulation of cell projection assembly	8/732	174/30718	0.072397	6	8	0.340212	ABI3; CDC42EP4; F2RL1; GAP43; NEURL1; RAC2; TBC1D30; TENM2
GO:0097305	BP	e	response to alcohol	4/732	66/30718	0.0725693	4	4	0.340767	ADCY1; PTGFR; SFRP1; SMO
GO:0099601	BP	e	regulation of neurotransmitter receptor activity	3/732	41/30718	0.0737611	7	3	0.342124	CCR2; EPHB2; SHANK3
GO:0008015	BP	e	blood circulation	3/732	41/30718	0.0737611	4	3	0.342124	BDKRB2; CXCL12; GUCY1A1
GO:0050772	BP	e	positive regulation of axonogenesis	3/732	41/30718	0.0737611	9	3	0.342124	PLXNA4; PLXNC1; SEMA4D
GO:0032371	BP	e	regulation of sterol transport	3/732	41/30718	0.0737611	6	3	0.342124	ABCA8; APOE; PPARG
GO:0032374	BP	e	regulation of cholesterol transport	3/732	41/30718	0.0737611	7	3	0.342124	ABCA8; APOE; PPARG
GO:0014032	BP	e	neural crest cell development	3/732	41/30718	0.0737611	5	3	0.342124	SEMA4B; SEMA4D; SEMA6B
GO:2000106	BP	e	regulation of leukocyte apoptotic process	3/732	41/30718	0.0737611	6	3	0.342124	BMP4; CD3G; CXCL12
GO:1902882	BP	e	regulation of response to oxidative stress	2/732	19/30718	0.0742438	5	2	0.342124	GCH1; MCTP1
GO:0035904	BP	e	aorta development	2/732	19/30718	0.0742438	5	2	0.342124	HEY1; TBX2
GO:0007616	BP	e	long-term memory	2/732	19/30718	0.0742438	7	2	0.342124	CAMK4; NTF4
GO:0060999	BP	e	positive regulation of dendritic spine development	2/732	19/30718	0.0742438	5	2	0.342124	NEURL1; SHANK3
GO:0010880	BP	e	regulation of release of sequestered calcium ion into cytosol by sarcoplasmic reticulum	2/732	19/30718	0.0742438	10	2	0.342124	CLIC2; PDE4D
GO:0034368	BP	e	protein-lipid complex remodeling	2/732	19/30718	0.0742438	6	2	0.342124	APOE; LIPC
GO:0045880	BP	e	positive regulation of smoothened signaling pathway	2/732	19/30718	0.0742438	7	2	0.342124	GLI1; SFRP1
GO:1904030	BP	e	negative regulation of cyclin-dependent protein kinase activity	2/732	19/30718	0.0742438	11	2	0.342124	CEBPA; NR2F2
GO:0034367	BP	e	protein-containing complex remodeling	2/732	19/30718	0.0742438	5	2	0.342124	APOE; LIPC
GO:0002726	BP	e	positive regulation of T cell cytokine production	2/732	19/30718	0.0742438	11	2	0.342124	IL18R1; RSAD2
GO:0140115	BP	e	export across plasma membrane	2/732	19/30718	0.0742438	5	2	0.342124	KCND3; KCNE3
GO:0030225	BP	e	macrophage differentiation	2/732	19/30718	0.0742438	6	2	0.342124	IL1RL1; IL31RA
GO:0031099	BP	e	regeneration	2/732	19/30718	0.0742438	3	2	0.342124	GAP43; RTN4RL2
GO:0070542	BP	e	response to fatty acid	2/732	19/30718	0.0742438	5	2	0.342124	DGAT2; PDK3
GO:0034369	BP	e	plasma lipoprotein particle remodeling	2/732	19/30718	0.0742438	7	2	0.342124	APOE; LIPC
GO:0043534	BP	e	blood vessel endothelial cell migration	2/732	19/30718	0.0742438	7	2	0.342124	EGR3; ID1
GO:0042908	BP	e	xenobiotic transport	2/732	19/30718	0.0742438	4	2	0.342124	ABCA8; SLC22A3
GO:0046488	BP	e	phosphatidylinositol metabolic process	6/732	123/30718	0.0743253	7	6	0.342124	INPP5D; PGF; PIK3C2B; PLCB2; PLCG2; PLEK
GO:0006887	BP	e	exocytosis	6/732	123/30718	0.0743253	6	6	0.342124	CADPS2; GRP; PLEK; RIMS2; SYT15; SYT7
GO:0042594	BP	e	response to starvation	6/732	123/30718	0.0743253	5	6	0.342124	MFSD2A; PCSK9; PMAIP1; SESN3; SFRP1; STK26
GO:0009790	BP	e	embryo development	4/732	67/30718	0.0757939	4	4	0.347868	ALDH1A2; CHD7; FOXF1; WNT11
GO:0007275	BP	e	multicellular organism development	4/732	67/30718	0.0757939	3	4	0.347868	ALDH1A2; CHD7; FOXF1; WNT11
GO:0009792	BP	e	embryo development ending in birth or egg hatching	4/732	67/30718	0.0757939	5	4	0.347868	ALDH1A2; CHD7; FOXF1; WNT11
GO:0010035	BP	e	response to inorganic substance	10/732	231/30718	0.0760588	3	10	0.348829	ADCY1; ANK3; KCNMB4; MAPK13; MT1F; PLCG2; SLC39A8; STK26; SYT15; SYT7
GO:0048864	BP	e	stem cell development	3/732	42/30718	0.0780895	4	3	0.357361	SEMA4B; SEMA4D; SEMA6B
GO:0086001	BP	e	cardiac muscle cell action potential	3/732	42/30718	0.0780895	5	3	0.357361	GJC1; KCND3; KCNE3
GO:0002286	BP	e	T cell activation involved in immune response	3/732	42/30718	0.0780895	6	3	0.357361	F2RL1; MDK; TNFSF18
GO:0070588	BP	e	calcium ion transmembrane transport	6/732	125/30718	0.0789494	8	6	0.361034	F2R; LCK; PLCB2; PLCG2; TRPM2; TRPM6
GO:0007043	BP	e	cell-cell junction assembly	5/732	96/30718	0.0796016	6	5	0.363226	CLDN1; CLDN11; GJC1; RAMP2; ZNF703
GO:0071276	BP	e	cellular response to cadmium ion	2/732	20/30718	0.0812314	6	2	0.366152	MT1F; SLC39A8
GO:0090025	BP	e	regulation of monocyte chemotaxis	2/732	20/30718	0.0812314	8	2	0.366152	CCR2; CXCL12
GO:0002444	BP	e	myeloid leukocyte mediated immunity	2/732	20/30718	0.0812314	4	2	0.366152	CARD9; GRP
GO:0009712	BP	e	catechol-containing compound metabolic process	2/732	20/30718	0.0812314	5	2	0.366152	GCH1; HAND2
GO:0003177	BP	e	pulmonary valve development	2/732	20/30718	0.0812314	5	2	0.366152	BMP4; HEY1
GO:0001944	BP	e	vasculature development	2/732	20/30718	0.0812314	4	2	0.366152	FOXF1; PDGFRA
GO:0048592	BP	e	eye morphogenesis	2/732	20/30718	0.0812314	5	2	0.366152	MFAP5; TBX2
GO:0070168	BP	e	negative regulation of biomineral tissue development	2/732	20/30718	0.0812314	6	2	0.366152	HEY1; SRGN
GO:0006268	BP	e	DNA unwinding involved in DNA replication	2/732	20/30718	0.0812314	9	2	0.366152	CDC45; HMGA1
GO:0086009	BP	e	membrane repolarization	2/732	20/30718	0.0812314	4	2	0.366152	KCND3; KCNE3
GO:0003205	BP	e	cardiac chamber development	2/732	20/30718	0.0812314	3	2	0.366152	HES1; HEY1
GO:0006584	BP	e	catecholamine metabolic process	2/732	20/30718	0.0812314	6	2	0.366152	GCH1; HAND2
GO:0046337	BP	e	phosphatidylethanolamine metabolic process	2/732	20/30718	0.0812314	7	2	0.366152	ETNK2; PLAAT4
GO:0010758	BP	e	regulation of macrophage chemotaxis	2/732	20/30718	0.0812314	8	2	0.366152	IL34; MDK
GO:0043525	BP	e	positive regulation of neuron apoptotic process	2/732	20/30718	0.0812314	7	2	0.366152	ITGAM; PCSK9
GO:0043267	BP	e	negative regulation of potassium ion transport	2/732	20/30718	0.0812314	8	2	0.366152	GRP; KCNE3
GO:0008593	BP	e	regulation of Notch signaling pathway	4/732	69/30718	0.0824554	6	4	0.370398	HEY1; MFNG; NEURL1; TCIM
GO:0120193	BP	e	tight junction organization	3/732	43/30718	0.0825263	6	3	0.370398	CLDN1; CLDN11; RAMP2
GO:0050732	BP	e	negative regulation of peptidyl-tyrosine phosphorylation	3/732	43/30718	0.0825263	10	3	0.370398	SEMA4D; SFRP1; SH3BP5
GO:0002220	BP	e	innate immune response activating cell surface receptor signaling pathway	3/732	43/30718	0.0825263	10	3	0.370398	PLCG2; TLR4; TRIL
GO:0010518	BP	e	positive regulation of phospholipase activity	3/732	43/30718	0.0825263	7	3	0.370398	FLT1; PDGFRA; PLCB2
GO:0120192	BP	e	tight junction assembly	3/732	43/30718	0.0825263	7	3	0.370398	CLDN1; CLDN11; RAMP2
GO:0007160	BP	e	cell-matrix adhesion	5/732	98/30718	0.0851937	4	5	0.381554	COL3A1; HPSE; ITGAM; NID2; VCAM1
GO:0050806	BP	e	positive regulation of synaptic transmission	4/732	70/30718	0.0858907	7	4	0.384402	CCR2; EPHB2; RIMS2; SHANK3
GO:0002252	BP	e	immune effector process	8/732	184/30718	0.0860232	2	8	0.384722	CARD9; F2RL1; GRP; MDK; MFNG; PLCG2; TNFSF18; VAV1
GO:0010594	BP	e	regulation of endothelial cell migration	7/732	142/30718	0.0863496	7	7	0.385907	APOE; BMP4; CD40; NR2F2; PPARG; PTGS2; SH3BP1
GO:0002793	BP	e	positive regulation of peptide secretion	3/732	44/30718	0.0870689	7	3	0.387746	GCK; GRP; NNAT
GO:0070373	BP	e	negative regulation of ERK1 and ERK2 cascade	3/732	44/30718	0.0870689	9	3	0.387746	DUSP6; EPHB2; TLR4
GO:0010596	BP	e	negative regulation of endothelial cell migration	3/732	44/30718	0.0870689	8	3	0.387746	APOE; NR2F2; PPARG
GO:0090277	BP	e	positive regulation of peptide hormone secretion	3/732	44/30718	0.0870689	9	3	0.387746	GCK; GRP; NNAT
GO:0032722	BP	e	positive regulation of chemokine production	3/732	44/30718	0.0870689	10	3	0.387746	EGR1; F2RL1; TLR4
GO:0060314	BP	e	regulation of ryanodine-sensitive calcium-release channel activity	2/732	21/30718	0.0884118	10	2	0.388159	CLIC2; PDE4D
GO:0071402	BP	e	cellular response to lipoprotein particle stimulus	2/732	21/30718	0.0884118	3	2	0.388159	PPARG; TLR4
GO:1902692	BP	e	regulation of neuroblast proliferation	2/732	21/30718	0.0884118	6	2	0.388159	FZD3; TAFA3
GO:0002260	BP	e	lymphocyte homeostasis	2/732	21/30718	0.0884118	5	2	0.388159	NCKAP1L; PMAIP1
GO:0001776	BP	e	leukocyte homeostasis	2/732	21/30718	0.0884118	4	2	0.388159	NCKAP1L; PMAIP1
GO:0046686	BP	e	response to cadmium ion	2/732	21/30718	0.0884118	5	2	0.388159	MT1F; SLC39A8
GO:0071404	BP	e	cellular response to low-density lipoprotein particle stimulus	2/732	21/30718	0.0884118	6	2	0.388159	PPARG; TLR4
GO:0038095	BP	e	Fc-epsilon receptor signaling pathway	2/732	21/30718	0.0884118	8	2	0.388159	PLCG2; VAV1
GO:0032727	BP	e	positive regulation of interferon-alpha production	2/732	21/30718	0.0884118	11	2	0.388159	IRF5; TLR4
GO:0055094	BP	e	response to lipoprotein particle	2/732	21/30718	0.0884118	5	2	0.388159	PPARG; TLR4
GO:0045089	BP	e	positive regulation of innate immune response	8/732	186/30718	0.0891581	7	8	0.388159	CD40; F2RL1; GBP5; PLCG2; RSAD2; TLR4; TLR5; TRIL
GO:0051495	BP	e	positive regulation of cytoskeleton organization	7/732	145/30718	0.0891978	7	7	0.388159	CDC42EP4; CRACD; F2RL1; NCKAP1L; PLEK; SFRP1; WNT11
GO:0009063	BP	e	amino acid catabolic process	4/732	71/30718	0.0893945	7	4	0.388159	ALDH5A1; HAL; KMO; SARDH
GO:0002709	BP	e	regulation of T cell mediated immunity	4/732	71/30718	0.0893945	7	4	0.388159	CCR2; IL18R1; NCKAP1L; RSAD2
GO:0042110	BP	e	T cell activation	7/732	146/30718	0.0902469	5	7	0.388159	CD3G; CHD7; F2RL1; LCK; MDK; RSAD2; TNFSF18
GO:0010632	BP	e	regulation of epithelial cell migration	8/732	187/30718	0.0907757	6	8	0.388159	APOE; BMP4; CD40; NR2F2; PLCG2; PPARG; PTGS2; SH3BP1
GO:0009628	BP	e	response to abiotic stimulus	17/732	471/30718	0.0911819	2	17	0.388159	CD40; EGLN3; GATA6; GPR88; INSRR; MAPK13; MDK; PIEZO2; PMAIP1; PPARG; PTGS2; RCSD1; SFRP1; TCIM; TLR4; TLR5; TMEM150C
GO:0043154	BP	e	negative regulation of cysteine-type endopeptidase activity involved in apoptotic process	3/732	45/30718	0.0917148	11	3	0.388159	HGF; LAMP3; RPS6KA1
GO:0031098	BP	e	stress-activated protein kinase signaling cascade	3/732	45/30718	0.0917148	6	3	0.388159	MAPK13; STK26; TRIB1
GO:0034109	BP	e	homotypic cell-cell adhesion	3/732	45/30718	0.0917148	4	3	0.388159	MEGF10; PDGFRA; PLEK
GO:0071346	BP	e	cellular response to type II interferon	3/732	45/30718	0.0917148	6	3	0.388159	GBP4; GBP5; TLR4
GO:0032233	BP	e	positive regulation of actin filament bundle assembly	3/732	45/30718	0.0917148	10	3	0.388159	PLEK; SFRP1; WNT11
GO:0010310	BP	e	regulation of hydrogen peroxide metabolic process	1/732	4/30718	0.0919697	6	1	0.388159	RAC2
GO:0070243	BP	e	regulation of thymocyte apoptotic process	1/732	4/30718	0.0919697	9	1	0.388159	BMP4
GO:0031652	BP	e	positive regulation of heat generation	1/732	4/30718	0.0919697	5	1	0.388159	PTGS2
GO:2000973	BP	e	regulation of pro-B cell differentiation	1/732	4/30718	0.0919697	7	1	0.388159	HES1
GO:0048715	BP	e	negative regulation of oligodendrocyte differentiation	1/732	4/30718	0.0919697	10	1	0.388159	HES1
GO:0021513	BP	e	spinal cord dorsal/ventral patterning	1/732	4/30718	0.0919697	5	1	0.388159	GLI2
GO:0015744	BP	e	succinate transport	1/732	4/30718	0.0919697	9	1	0.388159	SLC13A3
GO:0048793	BP	e	pronephros development	1/732	4/30718	0.0919697	5	1	0.388159	PAX8
GO:0060123	BP	e	regulation of growth hormone secretion	1/732	4/30718	0.0919697	9	1	0.388159	CHD7
GO:0035729	BP	e	cellular response to hepatocyte growth factor stimulus	1/732	4/30718	0.0919697	5	1	0.388159	HGF
GO:0071371	BP	e	cellular response to gonadotropin stimulus	1/732	4/30718	0.0919697	6	1	0.388159	PAX8
GO:0010891	BP	e	negative regulation of sequestering of triglyceride	1/732	4/30718	0.0919697	7	1	0.388159	PPARG
GO:0016264	BP	e	gap junction assembly	1/732	4/30718	0.0919697	7	1	0.388159	GJC1
GO:0015846	BP	e	polyamine transport	1/732	4/30718	0.0919697	5	1	0.388159	SLC22A3
GO:0007512	BP	e	adult heart development	1/732	4/30718	0.0919697	5	1	0.388159	HAND2
GO:0009448	BP	e	gamma-aminobutyric acid metabolic process	1/732	4/30718	0.0919697	7	1	0.388159	ALDH5A1
GO:0032494	BP	e	response to peptidoglycan	1/732	4/30718	0.0919697	5	1	0.388159	IRF5
GO:0021879	BP	e	forebrain neuron differentiation	1/732	4/30718	0.0919697	6	1	0.388159	SHANK3
GO:0001692	BP	e	histamine metabolic process	1/732	4/30718	0.0919697	6	1	0.388159	SLC22A3
GO:2000556	BP	e	positive regulation of T-helper 1 cell cytokine production	1/732	4/30718	0.0919697	12	1	0.388159	IL18R1
GO:0052803	BP	e	imidazole-containing compound metabolic process	1/732	4/30718	0.0919697	4	1	0.388159	SLC22A3
GO:0070166	BP	e	enamel mineralization	1/732	4/30718	0.0919697	6	1	0.388159	FAM20A
GO:1901897	BP	e	regulation of relaxation of cardiac muscle	1/732	4/30718	0.0919697	7	1	0.388159	PDE4D
GO:0031650	BP	e	regulation of heat generation	1/732	4/30718	0.0919697	4	1	0.388159	PTGS2
GO:0032741	BP	e	positive regulation of interleukin-18 production	1/732	4/30718	0.0919697	10	1	0.388159	GBP5
GO:0033089	BP	e	positive regulation of T cell differentiation in thymus	1/732	4/30718	0.0919697	11	1	0.388159	GLI2
GO:0090493	BP	e	catecholamine uptake	1/732	4/30718	0.0919697	7	1	0.388159	SLC22A3
GO:0030070	BP	e	insulin processing	1/732	4/30718	0.0919697	9	1	0.388159	PCSK2
GO:2000669	BP	e	negative regulation of dendritic cell apoptotic process	1/732	4/30718	0.0919697	8	1	0.388159	CXCL12
GO:1900223	BP	e	positive regulation of amyloid-beta clearance	1/732	4/30718	0.0919697	5	1	0.388159	APOE
GO:0090494	BP	e	dopamine uptake	1/732	4/30718	0.0919697	8	1	0.388159	SLC22A3
GO:1905456	BP	e	regulation of lymphoid progenitor cell differentiation	1/732	4/30718	0.0919697	6	1	0.388159	HES1
GO:0031622	BP	e	positive regulation of fever generation	1/732	4/30718	0.0919697	9	1	0.388159	PTGS2
GO:2000389	BP	e	regulation of neutrophil extravasation	1/732	4/30718	0.0919697	8	1	0.388159	MDK
GO:0006547	BP	e	histidine metabolic process	1/732	4/30718	0.0919697	6	1	0.388159	HAL
GO:0031620	BP	e	regulation of fever generation	1/732	4/30718	0.0919697	8	1	0.388159	PTGS2
GO:0010612	BP	e	regulation of cardiac muscle adaptation	1/732	4/30718	0.0919697	7	1	0.388159	PPARG
GO:2000554	BP	e	regulation of T-helper 1 cell cytokine production	1/732	4/30718	0.0919697	11	1	0.388159	IL18R1
GO:0003344	BP	e	pericardium morphogenesis	1/732	4/30718	0.0919697	6	1	0.388159	FLRT3
GO:1903242	BP	e	regulation of cardiac muscle hypertrophy in response to stress	1/732	4/30718	0.0919697	8	1	0.388159	PPARG
GO:0043569	BP	e	negative regulation of insulin-like growth factor receptor signaling pathway	1/732	4/30718	0.0919697	7	1	0.388159	CILP
GO:0042421	BP	e	norepinephrine biosynthetic process	1/732	4/30718	0.0919697	8	1	0.388159	HAND2
GO:2000345	BP	e	regulation of hepatocyte proliferation	1/732	4/30718	0.0919697	6	1	0.388159	MDK
GO:0035728	BP	e	response to hepatocyte growth factor	1/732	4/30718	0.0919697	4	1	0.388159	HGF
GO:0015837	BP	e	amine transport	1/732	4/30718	0.0919697	5	1	0.388159	AQP9
GO:0046545	BP	e	development of primary female sexual characteristics	1/732	4/30718	0.0919697	4	1	0.388159	NR2F2
GO:1901078	BP	e	negative regulation of relaxation of muscle	1/732	4/30718	0.0919697	7	1	0.388159	PDE4D
GO:0070092	BP	e	regulation of glucagon secretion	1/732	4/30718	0.0919697	9	1	0.388159	SYT7
GO:0003081	BP	e	regulation of systemic arterial blood pressure by renin-angiotensin	1/732	4/30718	0.0919697	7	1	0.388159	ENPEP
GO:0006548	BP	e	histidine catabolic process	1/732	4/30718	0.0919697	8	1	0.388159	HAL
GO:2001223	BP	e	negative regulation of neuron migration	1/732	4/30718	0.0919697	7	1	0.388159	COL3A1
GO:1903721	BP	e	positive regulation of I-kappaB phosphorylation	1/732	4/30718	0.0919697	10	1	0.388159	PLCG2
GO:0002692	BP	e	negative regulation of cellular extravasation	1/732	4/30718	0.0919697	8	1	0.388159	CXCL12
GO:0010985	BP	e	negative regulation of lipoprotein particle clearance	1/732	4/30718	0.0919697	5	1	0.388159	PCSK9
GO:0031645	BP	e	negative regulation of nervous system process	1/732	4/30718	0.0919697	6	1	0.388159	TNFRSF21
GO:0010565	BP	e	regulation of cellular ketone metabolic process	4/732	72/30718	0.092966	5	4	0.392101	EGR1; MFSD2A; PPARGC1A; PTGS2
GO:0090407	BP	e	organophosphate biosynthetic process	15/732	397/30718	0.0936187	5	15	0.39459	ADCY1; AK8; ELOVL2; ETNK2; GCK; GPAT2; GUCY1A1; INPP5D; LIPC; MFSD2A; PCYT1B; PGF; PIK3C2B; PLCG2; SLC44A3
GO:0032872	BP	e	regulation of stress-activated MAPK cascade	7/732	149/30718	0.0936882	8	7	0.394619	BMP4; CARD9; F2RL1; GADD45G; HAND2; MMP8; SH3RF2
GO:1903169	BP	e	regulation of calcium ion transmembrane transport	5/732	101/30718	0.0939576	8	5	0.395224	CACNB4; CLIC2; F2R; PDE4D; STAC
GO:0071805	BP	e	potassium ion transmembrane transport	5/732	101/30718	0.0939576	8	5	0.395224	ABCC9; KCND3; KCNE3; KCNG1; KCNQ3
GO:0044282	BP	e	small molecule catabolic process	8/732	189/30718	0.0941104	3	8	0.395603	ALDH5A1; APOE; CYP26B1; FMO1; GCK; HAL; KMO; SARDH
GO:0030072	BP	e	peptide hormone secretion	2/732	22/30718	0.095772	8	2	0.399388	PTPRN; RIMS2
GO:0032770	BP	e	positive regulation of monooxygenase activity	2/732	22/30718	0.095772	6	2	0.399388	APOE; GCH1
GO:0046879	BP	e	hormone secretion	2/732	22/30718	0.095772	7	2	0.399388	PTPRN; RIMS2
GO:0002790	BP	e	peptide secretion	2/732	22/30718	0.095772	7	2	0.399388	PTPRN; RIMS2
GO:0010923	BP	e	negative regulation of phosphatase activity	2/732	22/30718	0.095772	9	2	0.399388	NCKAP1L; SEMA4D
GO:0060349	BP	e	bone morphogenesis	2/732	22/30718	0.095772	4	2	0.399388	BMPR1B; CYP26B1
GO:1903524	BP	e	positive regulation of blood circulation	2/732	22/30718	0.095772	6	2	0.399388	ADRB1; PDE4D
GO:0045823	BP	e	positive regulation of heart contraction	2/732	22/30718	0.095772	7	2	0.399388	ADRB1; PDE4D
GO:0090314	BP	e	positive regulation of protein targeting to membrane	2/732	22/30718	0.095772	9	2	0.399388	ANK3; ITGAM
GO:2000272	BP	e	negative regulation of signaling receptor activity	2/732	22/30718	0.095772	7	2	0.399388	EPHB2; PPARG
GO:0017158	BP	e	regulation of calcium ion-dependent exocytosis	2/732	22/30718	0.095772	9	2	0.399388	SYT15; SYT7
GO:0050433	BP	e	regulation of catecholamine secretion	2/732	22/30718	0.095772	7	2	0.399388	SYT15; SYT7
GO:0070302	BP	e	regulation of stress-activated protein kinase signaling cascade	7/732	151/30718	0.0962238	7	7	0.401007	BMP4; CARD9; F2RL1; GADD45G; HAND2; MMP8; SH3RF2
GO:0043297	BP	e	apical junction assembly	3/732	46/30718	0.0964612	7	3	0.401264	CLDN1; CLDN11; RAMP2
GO:1902305	BP	e	regulation of sodium ion transmembrane transport	3/732	46/30718	0.0964612	8	3	0.401264	ANK3; GRP; PCSK9
GO:0048667	BP	e	cell morphogenesis involved in neuron differentiation	4/732	73/30718	0.0966042	4	4	0.401264	ANK3; CNTN4; DCC; MFSD2A
GO:0002285	BP	e	lymphocyte activation involved in immune response	4/732	73/30718	0.0966042	5	4	0.401264	F2RL1; MDK; MFNG; TNFSF18
GO:0019318	BP	e	hexose metabolic process	4/732	73/30718	0.0966042	5	4	0.401264	APOD; GCK; HK3; PPARGC1A
GO:0010811	BP	e	positive regulation of cell-substrate adhesion	4/732	74/30718	0.100308	6	4	0.415827	CASS4; MDK; SFRP1; VIT
GO:0046777	BP	e	protein autophosphorylation	7/732	154/30718	0.100382	7	7	0.415858	CAMK4; FLT1; INSRR; LCK; MAP3K9; PDGFRA; STK26
GO:0010718	BP	e	positive regulation of epithelial to mesenchymal transition	3/732	47/30718	0.101305	6	3	0.418583	MDK; TNXB; ZNF703
GO:0001764	BP	e	neuron migration	3/732	47/30718	0.101305	4	3	0.418583	ASTN1; DCC; DNER
GO:0051279	BP	e	regulation of release of sequestered calcium ion into cytosol	3/732	47/30718	0.101305	9	3	0.418583	CLIC2; F2R; PDE4D
GO:0009615	BP	e	response to virus	9/732	208/30718	0.102137	5	9	0.421744	APOBEC3A; CD40; F2RL1; GBP5; IRF5; NLRP6; PMAIP1; RSAD2; RTP4
GO:0051222	BP	e	positive regulation of protein transport	9/732	209/30718	0.102841	8	9	0.424373	ANK3; F2RL1; GCK; ITGAM; NNAT; PPARG; RAC2; TLR4; TMEM30B
GO:0051491	BP	e	positive regulation of filopodium assembly	2/732	23/30718	0.103299	9	2	0.424592	NEURL1; TENM2
GO:0007528	BP	e	neuromuscular junction development	2/732	23/30718	0.103299	6	2	0.424592	CACNB4; F2R
GO:0035336	BP	e	long-chain fatty-acyl-CoA metabolic process	2/732	23/30718	0.103299	12	2	0.424592	DGAT2; ELOVL2
GO:2000403	BP	e	positive regulation of lymphocyte migration	2/732	23/30718	0.103299	9	2	0.424592	CCR2; CXCL12
GO:0019933	BP	e	cAMP-mediated signaling	2/732	23/30718	0.103299	8	2	0.424592	ADGRG6; PDE4D
GO:0002011	BP	e	morphogenesis of an epithelial sheet	2/732	23/30718	0.103299	5	2	0.424592	FLRT3; SOX11
GO:0050854	BP	e	regulation of antigen receptor-mediated signaling pathway	3/732	48/30718	0.106245	6	3	0.435845	CARD11; LCK; PRKCH
GO:0046889	BP	e	positive regulation of lipid biosynthetic process	3/732	48/30718	0.106245	7	3	0.435845	APOE; MFSD2A; PTGS2
GO:0060193	BP	e	positive regulation of lipase activity	3/732	48/30718	0.106245	6	3	0.435845	FLT1; PDGFRA; PLCB2
GO:0006643	BP	e	membrane lipid metabolic process	7/732	158/30718	0.106572	5	7	0.436903	ABCA8; B3GNT5; CERS4; ELOVL2; PGF; PLPP2; ST6GALNAC3
GO:0031667	BP	e	response to nutrient levels	7/732	159/30718	0.108232	4	7	0.43863	CYP24A1; MFSD2A; PCSK9; PMAIP1; SESN3; SFRP1; STK26
GO:0009991	BP	e	response to extracellular stimulus	7/732	159/30718	0.108232	3	7	0.43863	CYP24A1; MFSD2A; PCSK9; PMAIP1; SESN3; SFRP1; STK26
GO:0036211	BP	e	protein modification process	53/732	1787/30718	0.109148	5	53	0.43863	ABI3; B3GALT5; B3GNT5; BHMT; BMP4; BMPR1B; CAMK4; COL3A1; CSTA; DAPP1; DTX4; DUSP6; EGLN3; EGR2; EPHA3; EPHB2; FAM20A; FAM220A; FBXL2; FLT1; GFPT2; GRK3; HERC5; INSRR; KLHL3; LCK; MAGEL2; MAP3K9; MAPK13; NEURL1; NNAT; PDGFRA; PDK3; PGF; PHEX; PI3; PRKCH; RNF112; RPS6KA1; S100A8; SBK1; SH3RF2; SLC39A8; ST6GAL1; STK26; STK32A; TET3; TLR4; TRIB1; TRIM55; UCHL1; WNK4; WNT11
GO:0045926	BP	e	negative regulation of growth	7/732	160/30718	0.109937	4	7	0.43863	DCC; MT1F; SEMA4B; SEMA4D; SEMA6B; SFRP1; WNT11
GO:0045879	BP	e	negative regulation of smoothened signaling pathway	2/732	24/30718	0.110982	7	2	0.43863	GLI1; GLI2
GO:0002752	BP	e	cell surface pattern recognition receptor signaling pathway	2/732	24/30718	0.110982	11	2	0.43863	TLR4; TRIL
GO:0046320	BP	e	regulation of fatty acid oxidation	2/732	24/30718	0.110982	7	2	0.43863	MFSD2A; PPARGC1A
GO:0097061	BP	e	dendritic spine organization	2/732	24/30718	0.110982	7	2	0.43863	EPHB2; SHANK3
GO:0000096	BP	e	sulfur amino acid metabolic process	2/732	24/30718	0.110982	6	2	0.43863	BHMT; FMO1
GO:0006636	BP	e	unsaturated fatty acid biosynthetic process	2/732	24/30718	0.110982	9	2	0.43863	PTGS2; SCD5
GO:0038094	BP	e	Fc-gamma receptor signaling pathway	2/732	24/30718	0.110982	8	2	0.43863	LCK; VAV1
GO:0032647	BP	e	regulation of interferon-alpha production	2/732	24/30718	0.110982	10	2	0.43863	IRF5; TLR4
GO:0034311	BP	e	diol metabolic process	2/732	24/30718	0.110982	6	2	0.43863	GCH1; PLPP2
GO:0048489	BP	e	synaptic vesicle transport	2/732	24/30718	0.110982	5	2	0.43863	AP3B2; KIF5A
GO:1901616	BP	e	organic hydroxy compound catabolic process	2/732	24/30718	0.110982	4	2	0.43863	APOE; CYP24A1
GO:0045913	BP	e	positive regulation of carbohydrate metabolic process	3/732	49/30718	0.111276	6	3	0.43863	GCK; PMAIP1; PPARGC1A
GO:0007612	BP	e	learning	3/732	49/30718	0.111276	6	3	0.43863	EPHB2; GPR88; SHANK3
GO:0031334	BP	e	positive regulation of protein-containing complex assembly	7/732	161/30718	0.111686	6	7	0.43863	CDC42EP4; CRACD; GBP5; NCKAP1L; PLCG2; PLEK; TLR4
GO:1901222	BP	e	regulation of non-canonical NF-kappaB signal transduction	4/732	77/30718	0.111805	7	4	0.43863	MMP8; NLRP12; TCIM; TLR4
GO:0043122	BP	e	regulation of canonical NF-kappaB signal transduction	9/732	220/30718	0.113052	7	9	0.43863	CARD11; CARD9; CD40; F2R; F2RL1; NLRP12; PLCG2; SLC39A8; TNFSF10
GO:0033690	BP	e	positive regulation of osteoblast proliferation	1/732	5/30718	0.113611	6	1	0.43863	HPSE
GO:0003190	BP	e	atrioventricular valve formation	1/732	5/30718	0.113611	4	1	0.43863	HEY1
GO:2000553	BP	e	positive regulation of T-helper 2 cell cytokine production	1/732	5/30718	0.113611	12	1	0.43863	RSAD2
GO:0060245	BP	e	detection of cell density	1/732	5/30718	0.113611	4	1	0.43863	SMO
GO:0070292	BP	e	N-acylphosphatidylethanolamine metabolic process	1/732	5/30718	0.113611	8	1	0.43863	PLAAT4
GO:0035356	BP	e	intracellular triglyceride homeostasis	1/732	5/30718	0.113611	6	1	0.43863	DGAT2
GO:0060331	BP	e	negative regulation of response to type II interferon	1/732	5/30718	0.113611	8	1	0.43863	PPARG
GO:0032754	BP	e	positive regulation of interleukin-5 production	1/732	5/30718	0.113611	10	1	0.43863	PDE4D
GO:0042359	BP	e	vitamin D metabolic process	1/732	5/30718	0.113611	5	1	0.43863	CYP24A1
GO:0072578	BP	e	neurotransmitter-gated ion channel clustering	1/732	5/30718	0.113611	7	1	0.43863	SHANK3
GO:0002523	BP	e	leukocyte migration involved in inflammatory response	1/732	5/30718	0.113611	5	1	0.43863	MDK
GO:0097107	BP	e	postsynaptic density assembly	1/732	5/30718	0.113611	7	1	0.43863	SHANK3
GO:1905331	BP	e	negative regulation of morphogenesis of an epithelium	1/732	5/30718	0.113611	6	1	0.43863	TBX2
GO:0032253	BP	e	dense core granule localization	1/732	5/30718	0.113611	5	1	0.43863	KIF5A
GO:0060019	BP	e	radial glial cell differentiation	1/732	5/30718	0.113611	5	1	0.43863	HES1
GO:0098596	BP	e	imitative learning	1/732	5/30718	0.113611	8	1	0.43863	SHANK3
GO:0000098	BP	e	sulfur amino acid catabolic process	1/732	5/30718	0.113611	7	1	0.43863	FMO1
GO:0032490	BP	e	detection of molecule of bacterial origin	1/732	5/30718	0.113611	5	1	0.43863	TLR4
GO:1900118	BP	e	negative regulation of execution phase of apoptosis	1/732	5/30718	0.113611	7	1	0.43863	FZD3
GO:1905150	BP	e	regulation of voltage-gated sodium channel activity	1/732	5/30718	0.113611	10	1	0.43863	GRP
GO:0035914	BP	e	skeletal muscle cell differentiation	1/732	5/30718	0.113611	4	1	0.43863	MEGF10
GO:0030200	BP	e	heparan sulfate proteoglycan catabolic process	1/732	5/30718	0.113611	8	1	0.43863	HPSE
GO:0019695	BP	e	choline metabolic process	1/732	5/30718	0.113611	4	1	0.43863	BCHE
GO:0002320	BP	e	lymphoid progenitor cell differentiation	1/732	5/30718	0.113611	5	1	0.43863	BMP4
GO:0034155	BP	e	regulation of toll-like receptor 7 signaling pathway	1/732	5/30718	0.113611	9	1	0.43863	RSAD2
GO:0002043	BP	e	blood vessel endothelial cell proliferation involved in sprouting angiogenesis	1/732	5/30718	0.113611	5	1	0.43863	BMP4
GO:0086067	BP	e	AV node cell to bundle of His cell communication	1/732	5/30718	0.113611	4	1	0.43863	GJC1
GO:0050872	BP	e	white fat cell differentiation	1/732	5/30718	0.113611	5	1	0.43863	PPARG
GO:0051142	BP	e	positive regulation of NK T cell proliferation	1/732	5/30718	0.113611	11	1	0.43863	RASAL3
GO:0110110	BP	e	positive regulation of animal organ morphogenesis	1/732	5/30718	0.113611	6	1	0.43863	SIX1
GO:0034157	BP	e	positive regulation of toll-like receptor 7 signaling pathway	1/732	5/30718	0.113611	10	1	0.43863	RSAD2
GO:2001280	BP	e	positive regulation of unsaturated fatty acid biosynthetic process	1/732	5/30718	0.113611	9	1	0.43863	PTGS2
GO:1903719	BP	e	regulation of I-kappaB phosphorylation	1/732	5/30718	0.113611	9	1	0.43863	PLCG2
GO:0060575	BP	e	intestinal epithelial cell differentiation	1/732	5/30718	0.113611	6	1	0.43863	GATA6
GO:0098597	BP	e	observational learning	1/732	5/30718	0.113611	7	1	0.43863	SHANK3
GO:0008211	BP	e	glucocorticoid metabolic process	1/732	5/30718	0.113611	5	1	0.43863	CYP11A1
GO:0045003	BP	e	double-strand break repair via synthesis-dependent strand annealing	1/732	5/30718	0.113611	10	1	0.43863	DMC1
GO:1903977	BP	e	positive regulation of glial cell migration	1/732	5/30718	0.113611	7	1	0.43863	CCR2
GO:0031392	BP	e	regulation of prostaglandin biosynthetic process	1/732	5/30718	0.113611	9	1	0.43863	PTGS2
GO:0043045	BP	e	post-fertilization epigenetic regulation of gene expression	1/732	5/30718	0.113611	9	1	0.43863	TET3
GO:0098814	BP	e	spontaneous synaptic transmission	1/732	5/30718	0.113611	9	1	0.43863	RIMS2
GO:0015917	BP	e	aminophospholipid transport	1/732	5/30718	0.113611	7	1	0.43863	TMEM30B
GO:0006651	BP	e	diacylglycerol biosynthetic process	1/732	5/30718	0.113611	8	1	0.43863	DGAT2
GO:0034137	BP	e	positive regulation of toll-like receptor 2 signaling pathway	1/732	5/30718	0.113611	9	1	0.43863	F2RL1
GO:0045343	BP	e	regulation of MHC class I biosynthetic process	1/732	5/30718	0.113611	7	1	0.43863	NLRP12
GO:0034698	BP	e	response to gonadotropin	1/732	5/30718	0.113611	5	1	0.43863	PAX8
GO:0042297	BP	e	vocal learning	1/732	5/30718	0.113611	9	1	0.43863	SHANK3
GO:0099519	BP	e	dense core granule cytoskeletal transport	1/732	5/30718	0.113611	7	1	0.43863	KIF5A
GO:0072207	BP	e	metanephric epithelium development	1/732	5/30718	0.113611	6	1	0.43863	PAX8
GO:0009111	BP	e	vitamin catabolic process	1/732	5/30718	0.113611	4	1	0.43863	CYP26B1
GO:0060343	BP	e	trabecula formation	1/732	5/30718	0.113611	3	1	0.43863	HEY1
GO:0072234	BP	e	metanephric nephron tubule development	1/732	5/30718	0.113611	8	1	0.43863	PAX8
GO:0061469	BP	e	regulation of type B pancreatic cell proliferation	1/732	5/30718	0.113611	6	1	0.43863	PTPRN
GO:1905918	BP	e	regulation of CoA-transferase activity	1/732	5/30718	0.113611	5	1	0.43863	APOE
GO:0060336	BP	e	negative regulation of type II interferon-mediated signaling pathway	1/732	5/30718	0.113611	9	1	0.43863	PPARG
GO:0002829	BP	e	negative regulation of type 2 immune response	1/732	5/30718	0.113611	6	1	0.43863	CCR2
GO:2000535	BP	e	regulation of entry of bacterium into host cell	1/732	5/30718	0.113611	5	1	0.43863	CXCL8
GO:0002232	BP	e	leukocyte chemotaxis involved in inflammatory response	1/732	5/30718	0.113611	6	1	0.43863	MDK
GO:0042363	BP	e	fat-soluble vitamin catabolic process	1/732	5/30718	0.113611	5	1	0.43863	CYP26B1
GO:1902949	BP	e	positive regulation of tau-protein kinase activity	1/732	5/30718	0.113611	11	1	0.43863	EGR1
GO:0060242	BP	e	contact inhibition	1/732	5/30718	0.113611	5	1	0.43863	SMO
GO:0072243	BP	e	metanephric nephron epithelium development	1/732	5/30718	0.113611	7	1	0.43863	PAX8
GO:0048012	BP	e	hepatocyte growth factor receptor signaling pathway	1/732	5/30718	0.113611	8	1	0.43863	HGF
GO:0098698	BP	e	postsynaptic specialization assembly	1/732	5/30718	0.113611	6	1	0.43863	SHANK3
GO:0120040	BP	e	regulation of macrophage proliferation	1/732	5/30718	0.113611	6	1	0.43863	IL34
GO:2000343	BP	e	positive regulation of chemokine (C-X-C motif) ligand 2 production	1/732	5/30718	0.113611	11	1	0.43863	TLR4
GO:0045792	BP	e	negative regulation of cell size	1/732	5/30718	0.113611	6	1	0.43863	DEPTOR
GO:0032252	BP	e	secretory granule localization	1/732	5/30718	0.113611	4	1	0.43863	KIF5A
GO:0003188	BP	e	heart valve formation	1/732	5/30718	0.113611	3	1	0.43863	HEY1
GO:0060347	BP	e	heart trabecula formation	1/732	5/30718	0.113611	4	1	0.43863	HEY1
GO:0031915	BP	e	positive regulation of synaptic plasticity	1/732	5/30718	0.113611	8	1	0.43863	EPHB2
GO:1901950	BP	e	dense core granule transport	1/732	5/30718	0.113611	6	1	0.43863	KIF5A
GO:1905920	BP	e	positive regulation of CoA-transferase activity	1/732	5/30718	0.113611	6	1	0.43863	APOE
GO:1905598	BP	e	negative regulation of low-density lipoprotein receptor activity	1/732	5/30718	0.113611	9	1	0.43863	PCSK9
GO:0072170	BP	e	metanephric tubule development	1/732	5/30718	0.113611	7	1	0.43863	PAX8
GO:0097553	BP	e	calcium ion transmembrane import into cytosol	4/732	78/30718	0.115762	9	4	0.446389	F2R; LCK; PLCB2; PLCG2
GO:0016525	BP	e	negative regulation of angiogenesis	4/732	78/30718	0.115762	8	4	0.446389	CCR2; COL4A2; PPARG; THBS4
GO:0002706	BP	e	regulation of lymphocyte mediated immunity	5/732	108/30718	0.116102	6	5	0.446605	CCR2; IL18R1; NCKAP1L; PIK3R6; RSAD2
GO:0051100	BP	e	negative regulation of binding	5/732	108/30718	0.116102	4	5	0.446605	HEY1; MSX2; PCSK9; SMO; SOX11
GO:0000165	BP	e	MAPK cascade	5/732	108/30718	0.116102	7	5	0.446605	DUSP6; IL31RA; MAPK13; SHANK3; TRIB1
GO:0046890	BP	e	regulation of lipid biosynthetic process	5/732	108/30718	0.116102	6	5	0.446605	APOE; C3; EGR1; MFSD2A; PTGS2
GO:1901568	BP	e	fatty acid derivative metabolic process	3/732	50/30718	0.116397	4	3	0.44665	DGAT2; ELOVL2; GGT5
GO:0001837	BP	e	epithelial to mesenchymal transition	3/732	50/30718	0.116397	5	3	0.44665	BMP4; HEY1; HGF
GO:0098930	BP	e	axonal transport	3/732	50/30718	0.116397	8	3	0.44665	AP3B2; KIF5A; NEFL
GO:0046425	BP	e	regulation of receptor signaling pathway via JAK-STAT	3/732	50/30718	0.116397	7	3	0.44665	F2R; HES1; OCIAD2
GO:1904262	BP	e	negative regulation of TORC1 signaling	2/732	25/30718	0.118807	9	2	0.45068	DEPTOR; SESN3
GO:0090200	BP	e	positive regulation of release of cytochrome c from mitochondria	2/732	25/30718	0.118807	8	2	0.45068	PMAIP1; TNFSF10
GO:0032355	BP	e	response to estradiol	2/732	25/30718	0.118807	5	2	0.45068	SFRP1; ZNF703
GO:0010743	BP	e	regulation of macrophage derived foam cell differentiation	2/732	25/30718	0.118807	5	2	0.45068	PPARG; PRKCH
GO:0007276	BP	e	gamete generation	2/732	25/30718	0.118807	3	2	0.45068	DMC1; MDK
GO:0043277	BP	e	apoptotic cell clearance	2/732	25/30718	0.118807	7	2	0.45068	MEGF10; XKR6
GO:0010719	BP	e	negative regulation of epithelial to mesenchymal transition	2/732	25/30718	0.118807	6	2	0.45068	IL17RD; SFRP1
GO:0070228	BP	e	regulation of lymphocyte apoptotic process	2/732	25/30718	0.118807	7	2	0.45068	BMP4; CD3G
GO:0048609	BP	e	multicellular organismal reproductive process	2/732	25/30718	0.118807	2	2	0.45068	DMC1; MDK
GO:0033363	BP	e	secretory granule organization	2/732	25/30718	0.118807	6	2	0.45068	F2R; SRGN
GO:0007292	BP	e	female gamete generation	2/732	25/30718	0.118807	4	2	0.45068	DMC1; MDK
GO:0045923	BP	e	positive regulation of fatty acid metabolic process	2/732	25/30718	0.118807	7	2	0.45068	PPARGC1A; PTGS2
GO:0021953	BP	e	central nervous system neuron differentiation	2/732	25/30718	0.118807	5	2	0.45068	FAIM2; SHANK3
GO:0048872	BP	e	homeostasis of number of cells	2/732	25/30718	0.118807	3	2	0.45068	NCKAP1L; PMAIP1
GO:1904951	BP	e	positive regulation of establishment of protein localization	9/732	225/30718	0.119135	7	9	0.451653	ANK3; F2RL1; GCK; ITGAM; NNAT; PPARG; RAC2; TLR4; TMEM30B
GO:0032231	BP	e	regulation of actin filament bundle assembly	4/732	79/30718	0.119779	9	4	0.45246	PLEK; SFRP1; SHANK3; WNT11
GO:2000181	BP	e	negative regulation of blood vessel morphogenesis	4/732	79/30718	0.119779	7	4	0.45246	CCR2; COL4A2; PPARG; THBS4
GO:1901343	BP	e	negative regulation of vasculature development	4/732	79/30718	0.119779	6	4	0.45246	CCR2; COL4A2; PPARG; THBS4
GO:0023061	BP	e	signal release	4/732	79/30718	0.119779	6	4	0.45246	PTPRN; RIMS2; SYN1; SYT7
GO:0045088	BP	e	regulation of innate immune response	11/732	294/30718	0.123013	6	11	0.463562	CD40; DTX4; F2RL1; GBP5; PIK3R6; PLCG2; PPARG; RSAD2; TLR4; TLR5; TRIL
GO:0007229	BP	e	integrin-mediated signaling pathway	4/732	80/30718	0.123856	6	4	0.466182	COL3A1; ITGAM; PLEK; PRAM1
GO:1903076	BP	e	regulation of protein localization to plasma membrane	4/732	80/30718	0.123856	7	4	0.466182	EPHA3; EPHB2; PRKCH; STAC
GO:0001701	BP	e	in utero embryonic development	2/732	26/30718	0.126765	7	2	0.46809	CHD7; FOXF1
GO:1903307	BP	e	positive regulation of regulated secretory pathway	2/732	26/30718	0.126765	9	2	0.46809	F2RL1; ITGAM
GO:0098815	BP	e	modulation of excitatory postsynaptic potential	2/732	26/30718	0.126765	7	2	0.46809	RIMS2; SHANK3
GO:2000179	BP	e	positive regulation of neural precursor cell proliferation	2/732	26/30718	0.126765	6	2	0.46809	FZD3; MDK
GO:0015695	BP	e	organic cation transport	2/732	26/30718	0.126765	5	2	0.46809	SLC18B1; SLC22A3
GO:0090218	BP	e	positive regulation of lipid kinase activity	2/732	26/30718	0.126765	10	2	0.46809	FLT1; PDGFRA
GO:0050999	BP	e	regulation of nitric-oxide synthase activity	2/732	26/30718	0.126765	6	2	0.46809	APOE; GCH1
GO:0010611	BP	e	regulation of cardiac muscle hypertrophy	2/732	26/30718	0.126765	7	2	0.46809	HAND2; PPARG
GO:0043502	BP	e	regulation of muscle adaptation	2/732	26/30718	0.126765	6	2	0.46809	HAND2; PPARG
GO:0014743	BP	e	regulation of muscle hypertrophy	2/732	26/30718	0.126765	6	2	0.46809	HAND2; PPARG
GO:0008154	BP	e	actin polymerization or depolymerization	3/732	52/30718	0.126896	6	3	0.46809	GAS7; PREX1; PSTPIP1
GO:0045806	BP	e	negative regulation of endocytosis	3/732	52/30718	0.126896	7	3	0.46809	EPHA3; MCTP1; PCSK9
GO:0010517	BP	e	regulation of phospholipase activity	3/732	52/30718	0.126896	6	3	0.46809	FLT1; PDGFRA; PLCB2
GO:0008589	BP	e	regulation of smoothened signaling pathway	3/732	52/30718	0.126896	6	3	0.46809	GLI1; GLI2; SFRP1
GO:0099643	BP	e	signal release from synapse	3/732	52/30718	0.126896	7	3	0.46809	RIMS2; SYN1; SYT7
GO:0015849	BP	e	organic acid transport	7/732	169/30718	0.127212	5	7	0.46809	APOE; BDKRB2; FABP5; MFSD2A; PPARG; SLC13A3; SLC16A6
GO:0046942	BP	e	carboxylic acid transport	7/732	169/30718	0.127212	6	7	0.46809	APOE; BDKRB2; FABP5; MFSD2A; PPARG; SLC13A3; SLC16A6
GO:0050796	BP	e	regulation of insulin secretion	4/732	81/30718	0.127991	9	4	0.46809	GCK; NNAT; SFRP1; SYT7
GO:0000902	BP	e	cell morphogenesis	4/732	81/30718	0.127991	3	4	0.46809	ANK3; CNTN4; DCC; MFSD2A
GO:0030098	BP	e	lymphocyte differentiation	6/732	128/30718	0.13152	6	6	0.46809	CHD7; IKZF1; LCK; MFNG; PLCG2; VCAM1
GO:0005996	BP	e	monosaccharide metabolic process	4/732	82/30718	0.132183	4	4	0.46809	APOD; GCK; HK3; PPARGC1A
GO:1905952	BP	e	regulation of lipid localization	4/732	82/30718	0.132183	4	4	0.46809	ABCA8; APOE; C3; PPARG
GO:0001894	BP	e	tissue homeostasis	4/732	82/30718	0.132183	4	4	0.46809	CLDN1; MFSD2A; SERPINA3; TLR4
GO:0060249	BP	e	anatomical structure homeostasis	4/732	82/30718	0.132183	3	4	0.46809	CLDN1; MFSD2A; SERPINA3; TLR4
GO:0019217	BP	e	regulation of fatty acid metabolic process	3/732	53/30718	0.132268	6	3	0.46809	MFSD2A; PPARGC1A; PTGS2
GO:0032007	BP	e	negative regulation of TOR signaling	3/732	53/30718	0.132268	8	3	0.46809	DEPTOR; RPS6KA1; SESN3
GO:2000117	BP	e	negative regulation of cysteine-type endopeptidase activity	3/732	53/30718	0.132268	10	3	0.46809	HGF; LAMP3; RPS6KA1
GO:0045921	BP	e	positive regulation of exocytosis	3/732	53/30718	0.132268	8	3	0.46809	CADPS2; F2RL1; ITGAM
GO:1901699	BP	e	cellular response to nitrogen compound	12/732	317/30718	0.133054	4	12	0.46809	AQP9; CYP11A1; EGR1; GCK; MAPK13; NEURL1; PCSK9; PPARG; SESN3; SFRP1; TLR4; VCAM1
GO:0033674	BP	e	positive regulation of kinase activity	12/732	317/30718	0.133054	9	12	0.46809	CASS4; CD40; EGR1; FLT1; IL34; INSRR; LCP2; PDGFD; PDGFRA; PIK3R6; TCIM; TLR4
GO:0051347	BP	e	positive regulation of transferase activity	14/732	397/30718	0.134144	5	14	0.46809	APOE; CASS4; CD40; EGR1; FLT1; IL34; INSRR; LCP2; PDGFD; PDGFRA; PIK3R6; PLAAT4; TCIM; TLR4
GO:0042436	BP	e	indole-containing compound catabolic process	1/732	6/30718	0.134736	5	1	0.46809	KMO
GO:0060836	BP	e	lymphatic endothelial cell differentiation	1/732	6/30718	0.134736	6	1	0.46809	NR2F2
GO:0043094	BP	e	cellular metabolic compound salvage	1/732	6/30718	0.134736	3	1	0.46809	BHMT
GO:0034392	BP	e	negative regulation of smooth muscle cell apoptotic process	1/732	6/30718	0.134736	8	1	0.46809	GRIA4
GO:0048511	BP	e	rhythmic process	1/732	6/30718	0.134736	1	1	0.46809	EGR1
GO:0035652	BP	e	clathrin-coated vesicle cargo loading	1/732	6/30718	0.134736	5	1	0.46809	AP3B2
GO:0070307	BP	e	lens fiber cell development	1/732	6/30718	0.134736	5	1	0.46809	BFSP1
GO:0050861	BP	e	positive regulation of B cell receptor signaling pathway	1/732	6/30718	0.134736	8	1	0.46809	PRKCH
GO:0034505	BP	e	tooth mineralization	1/732	6/30718	0.134736	5	1	0.46809	FAM20A
GO:0106015	BP	e	negative regulation of inflammatory response to wounding	1/732	6/30718	0.134736	8	1	0.46809	MDK
GO:0032908	BP	e	regulation of transforming growth factor beta1 production	1/732	6/30718	0.134736	10	1	0.46809	GATA6
GO:0072182	BP	e	regulation of nephron tubule epithelial cell differentiation	1/732	6/30718	0.134736	7	1	0.46809	PAX8
GO:0042053	BP	e	regulation of dopamine metabolic process	1/732	6/30718	0.134736	7	1	0.46809	ITGAM
GO:0006707	BP	e	cholesterol catabolic process	1/732	6/30718	0.134736	7	1	0.46809	APOE
GO:1903975	BP	e	regulation of glial cell migration	1/732	6/30718	0.134736	6	1	0.46809	CCR2
GO:0097503	BP	e	sialylation	1/732	6/30718	0.134736	5	1	0.46809	ST6GAL1
GO:0035654	BP	e	clathrin-coated vesicle cargo loading, AP-3-mediated	1/732	6/30718	0.134736	6	1	0.46809	AP3B2
GO:0035767	BP	e	endothelial cell chemotaxis	1/732	6/30718	0.134736	7	1	0.46809	EGR3
GO:1903939	BP	e	regulation of TORC2 signaling	1/732	6/30718	0.134736	8	1	0.46809	NCKAP1L
GO:0019368	BP	e	fatty acid elongation, unsaturated fatty acid	1/732	6/30718	0.134736	10	1	0.46809	ELOVL2
GO:0034351	BP	e	negative regulation of glial cell apoptotic process	1/732	6/30718	0.134736	7	1	0.46809	PRKCH
GO:1900426	BP	e	positive regulation of defense response to bacterium	1/732	6/30718	0.134736	7	1	0.46809	EMILIN2
GO:0001771	BP	e	immunological synapse formation	1/732	6/30718	0.134736	4	1	0.46809	CD6
GO:0035912	BP	e	dorsal aorta morphogenesis	1/732	6/30718	0.134736	7	1	0.46809	HEY1
GO:2000271	BP	e	positive regulation of fibroblast apoptotic process	1/732	6/30718	0.134736	7	1	0.46809	SFRP1
GO:0001915	BP	e	negative regulation of T cell mediated cytotoxicity	1/732	6/30718	0.134736	9	1	0.46809	NCKAP1L
GO:0048023	BP	e	positive regulation of melanin biosynthetic process	1/732	6/30718	0.134736	7	1	0.46809	ASIP
GO:1902237	BP	e	positive regulation of endoplasmic reticulum stress-induced intrinsic apoptotic signaling pathway	1/732	6/30718	0.134736	9	1	0.46809	PMAIP1
GO:0060674	BP	e	placenta blood vessel development	1/732	6/30718	0.134736	4	1	0.46809	HEY1
GO:2001171	BP	e	positive regulation of ATP biosynthetic process	1/732	6/30718	0.134736	11	1	0.46809	PPARGC1A
GO:0042415	BP	e	norepinephrine metabolic process	1/732	6/30718	0.134736	7	1	0.46809	HAND2
GO:0035773	BP	e	insulin secretion involved in cellular response to glucose stimulus	1/732	6/30718	0.134736	10	1	0.46809	PTPRN
GO:0051140	BP	e	regulation of NK T cell proliferation	1/732	6/30718	0.134736	10	1	0.46809	RASAL3
GO:0070163	BP	e	regulation of adiponectin secretion	1/732	6/30718	0.134736	9	1	0.46809	PPARG
GO:0048711	BP	e	positive regulation of astrocyte differentiation	1/732	6/30718	0.134736	10	1	0.46809	HES1
GO:0002076	BP	e	osteoblast development	1/732	6/30718	0.134736	4	1	0.46809	GLI2
GO:0010742	BP	e	macrophage derived foam cell differentiation	1/732	6/30718	0.134736	5	1	0.46809	PPARG
GO:0030167	BP	e	proteoglycan catabolic process	1/732	6/30718	0.134736	7	1	0.46809	HPSE
GO:1905459	BP	e	regulation of vascular associated smooth muscle cell apoptotic process	1/732	6/30718	0.134736	8	1	0.46809	PPARG
GO:0045475	BP	e	locomotor rhythm	1/732	6/30718	0.134736	5	1	0.46809	EGR1
GO:0002003	BP	e	angiotensin maturation	1/732	6/30718	0.134736	9	1	0.46809	ENPEP
GO:0048536	BP	e	spleen development	1/732	6/30718	0.134736	5	1	0.46809	PITX2
GO:0009086	BP	e	methionine biosynthetic process	1/732	6/30718	0.134736	10	1	0.46809	BHMT
GO:0098937	BP	e	anterograde dendritic transport	1/732	6/30718	0.134736	9	1	0.46809	KIF5A
GO:0042069	BP	e	regulation of catecholamine metabolic process	1/732	6/30718	0.134736	6	1	0.46809	ITGAM
GO:1900378	BP	e	positive regulation of secondary metabolite biosynthetic process	1/732	6/30718	0.134736	6	1	0.46809	ASIP
GO:0048512	BP	e	circadian behavior	1/732	6/30718	0.134736	4	1	0.46809	EGR1
GO:0033689	BP	e	negative regulation of osteoblast proliferation	1/732	6/30718	0.134736	6	1	0.46809	SFRP1
GO:0006569	BP	e	tryptophan catabolic process	1/732	6/30718	0.134736	8	1	0.46809	KMO
GO:1903764	BP	e	regulation of potassium ion export across plasma membrane	1/732	6/30718	0.134736	9	1	0.46809	KCNE3
GO:1904026	BP	e	regulation of collagen fibril organization	1/732	6/30718	0.134736	6	1	0.46809	TNXB
GO:0010739	BP	e	positive regulation of protein kinase A signaling	1/732	6/30718	0.134736	8	1	0.46809	TCIM
GO:0035907	BP	e	dorsal aorta development	1/732	6/30718	0.134736	6	1	0.46809	HEY1
GO:0034626	BP	e	fatty acid elongation, polyunsaturated fatty acid	1/732	6/30718	0.134736	11	1	0.46809	ELOVL2
GO:0034141	BP	e	positive regulation of toll-like receptor 3 signaling pathway	1/732	6/30718	0.134736	10	1	0.46809	F2RL1
GO:0002068	BP	e	glandular epithelial cell development	1/732	6/30718	0.134736	6	1	0.46809	PAX6
GO:0071267	BP	e	L-methionine salvage	1/732	6/30718	0.134736	12	1	0.46809	BHMT
GO:0071265	BP	e	L-methionine biosynthetic process	1/732	6/30718	0.134736	11	1	0.46809	BHMT
GO:0010988	BP	e	regulation of low-density lipoprotein particle clearance	1/732	6/30718	0.134736	5	1	0.46809	PCSK9
GO:0061549	BP	e	sympathetic ganglion development	1/732	6/30718	0.134736	5	1	0.46809	FZD3
GO:0060644	BP	e	mammary gland epithelial cell differentiation	1/732	6/30718	0.134736	5	1	0.46809	ZNF703
GO:0071694	BP	e	maintenance of protein location in extracellular region	1/732	6/30718	0.134736	4	1	0.46809	LTBP1
GO:0071474	BP	e	cellular hyperosmotic response	1/732	6/30718	0.134736	6	1	0.46809	RCSD1
GO:0002002	BP	e	regulation of angiotensin levels in blood	1/732	6/30718	0.134736	4	1	0.46809	ENPEP
GO:0033700	BP	e	phospholipid efflux	1/732	6/30718	0.134736	7	1	0.46809	APOE
GO:0048251	BP	e	elastic fiber assembly	1/732	6/30718	0.134736	7	1	0.46809	TNXB
GO:0060216	BP	e	definitive hemopoiesis	1/732	6/30718	0.134736	5	1	0.46809	MFAP5
GO:0060049	BP	e	regulation of protein glycosylation	1/732	6/30718	0.134736	8	1	0.46809	RAMP1
GO:0071380	BP	e	cellular response to prostaglandin E stimulus	1/732	6/30718	0.134736	7	1	0.46809	SFRP1
GO:0007623	BP	e	circadian rhythm	1/732	6/30718	0.134736	2	1	0.46809	EGR1
GO:2000696	BP	e	regulation of epithelial cell differentiation involved in kidney development	1/732	6/30718	0.134736	6	1	0.46809	PAX8
GO:0032909	BP	e	regulation of transforming growth factor beta2 production	1/732	6/30718	0.134736	10	1	0.46809	GATA6
GO:0098935	BP	e	dendritic transport	1/732	6/30718	0.134736	8	1	0.46809	KIF5A
GO:0034350	BP	e	regulation of glial cell apoptotic process	1/732	6/30718	0.134736	6	1	0.46809	PRKCH
GO:1903979	BP	e	negative regulation of microglial cell activation	1/732	6/30718	0.134736	9	1	0.46809	TAFA3
GO:0061626	BP	e	pharyngeal arch artery morphogenesis	1/732	6/30718	0.134736	6	1	0.46809	HES1
GO:0060353	BP	e	regulation of cell adhesion molecule production	1/732	6/30718	0.134736	4	1	0.46809	CXCL8
GO:0009954	BP	e	proximal/distal pattern formation	1/732	6/30718	0.134736	4	1	0.46809	GLI2
GO:0048387	BP	e	negative regulation of retinoic acid receptor signaling pathway	1/732	6/30718	0.134736	7	1	0.46809	CYP26B1
GO:0016322	BP	e	neuron remodeling	1/732	6/30718	0.134736	6	1	0.46809	C3
GO:0002315	BP	e	marginal zone B cell differentiation	1/732	6/30718	0.134736	10	1	0.46809	MFNG
GO:0019367	BP	e	fatty acid elongation, saturated fatty acid	1/732	6/30718	0.134736	10	1	0.46809	ELOVL2
GO:0009988	BP	e	cell-cell recognition	1/732	6/30718	0.134736	3	1	0.46809	CD6
GO:0010996	BP	e	response to auditory stimulus	1/732	6/30718	0.134736	4	1	0.46809	MDK
GO:0006020	BP	e	inositol metabolic process	1/732	6/30718	0.134736	6	1	0.46809	SLC5A3
GO:0007622	BP	e	rhythmic behavior	1/732	6/30718	0.134736	3	1	0.46809	EGR1
GO:0033238	BP	e	regulation of amine metabolic process	1/732	6/30718	0.134736	5	1	0.46809	ITGAM
GO:0090129	BP	e	positive regulation of synapse maturation	1/732	6/30718	0.134736	7	1	0.46809	NEURL1
GO:0034625	BP	e	fatty acid elongation, monounsaturated fatty acid	1/732	6/30718	0.134736	11	1	0.46809	ELOVL2
GO:0035507	BP	e	regulation of myosin-light-chain-phosphatase activity	1/732	6/30718	0.134736	10	1	0.46809	NCKAP1L
GO:0002066	BP	e	columnar/cuboidal epithelial cell development	1/732	6/30718	0.134736	5	1	0.46809	PAX6
GO:0016127	BP	e	sterol catabolic process	1/732	6/30718	0.134736	6	1	0.46809	APOE
GO:0043102	BP	e	amino acid salvage	1/732	6/30718	0.134736	8	1	0.46809	BHMT
GO:0002275	BP	e	myeloid cell activation involved in immune response	2/732	27/30718	0.134844	5	2	0.46809	GRP; PLCG2
GO:0022600	BP	e	digestive system process	2/732	27/30718	0.134844	3	2	0.46809	SERPINA3; TLR4
GO:0061028	BP	e	establishment of endothelial barrier	2/732	27/30718	0.134844	6	2	0.46809	F2RL1; PDE4D
GO:0045740	BP	e	positive regulation of DNA replication	2/732	27/30718	0.134844	8	2	0.46809	GLI1; GLI2
GO:0035633	BP	e	maintenance of blood-brain barrier	2/732	27/30718	0.134844	5	2	0.46809	CLDN1; MFSD2A
GO:1905521	BP	e	regulation of macrophage migration	2/732	27/30718	0.134844	7	2	0.46809	IL34; MDK
GO:0015833	BP	e	peptide transport	2/732	27/30718	0.134844	6	2	0.46809	PTPRN; RIMS2
GO:0002062	BP	e	chondrocyte differentiation	2/732	27/30718	0.134844	4	2	0.46809	BMP4; BMPR1B
GO:0097479	BP	e	synaptic vesicle localization	2/732	27/30718	0.134844	4	2	0.46809	AP3B2; KIF5A
GO:0090313	BP	e	regulation of protein targeting to membrane	2/732	27/30718	0.134844	8	2	0.46809	ANK3; ITGAM
GO:0032330	BP	e	regulation of chondrocyte differentiation	2/732	27/30718	0.134844	6	2	0.46809	BMPR1B; MDK
GO:0032660	BP	e	regulation of interleukin-17 production	2/732	27/30718	0.134844	9	2	0.46809	NCKAP1L; TLR4
GO:0009914	BP	e	hormone transport	2/732	27/30718	0.134844	4	2	0.46809	PTPRN; RIMS2
GO:0007156	BP	e	homophilic cell adhesion via plasma membrane adhesion molecules	3/732	54/30718	0.137718	5	3	0.477538	CNTN4; PCDHA7; SDK1
GO:0045621	BP	e	positive regulation of lymphocyte differentiation	4/732	84/30718	0.140733	9	4	0.4867	GLI2; INPP5D; MDK; NCKAP1L
GO:0030308	BP	e	negative regulation of cell growth	6/732	134/30718	0.140901	6	6	0.4867	DCC; SEMA4B; SEMA4D; SEMA6B; SFRP1; WNT11
GO:1901605	BP	e	alpha-amino acid metabolic process	6/732	134/30718	0.140901	6	6	0.4867	ALDH5A1; BHMT; EGLN3; KMO; SARDH; SLC39A8
GO:1903828	BP	e	negative regulation of protein localization	6/732	134/30718	0.140901	6	6	0.4867	APOD; APOE; F2R; GPM6B; RSAD2; SFRP1
GO:0034110	BP	e	regulation of homotypic cell-cell adhesion	2/732	28/30718	0.143035	6	2	0.48763	EMILIN2; ZNF703
GO:0009181	BP	e	purine ribonucleoside diphosphate catabolic process	2/732	28/30718	0.143035	10	2	0.48763	GCK; HK3
GO:0061001	BP	e	regulation of dendritic spine morphogenesis	2/732	28/30718	0.143035	8	2	0.48763	ABI3; SHANK3
GO:0009191	BP	e	ribonucleoside diphosphate catabolic process	2/732	28/30718	0.143035	9	2	0.48763	GCK; HK3
GO:0072526	BP	e	pyridine-containing compound catabolic process	2/732	28/30718	0.143035	5	2	0.48763	GCK; HK3
GO:0002686	BP	e	negative regulation of leukocyte migration	2/732	28/30718	0.143035	7	2	0.48763	APOD; CXCL12
GO:0043001	BP	e	Golgi to plasma membrane protein transport	2/732	28/30718	0.143035	8	2	0.48763	ANK3; KRT18
GO:0009185	BP	e	ribonucleoside diphosphate metabolic process	2/732	28/30718	0.143035	8	2	0.48763	GCK; HK3
GO:0009135	BP	e	purine nucleoside diphosphate metabolic process	2/732	28/30718	0.143035	8	2	0.48763	GCK; HK3
GO:0009137	BP	e	purine nucleoside diphosphate catabolic process	2/732	28/30718	0.143035	9	2	0.48763	GCK; HK3
GO:0006096	BP	e	glycolytic process	2/732	28/30718	0.143035	12	2	0.48763	GCK; HK3
GO:2000756	BP	e	regulation of peptidyl-lysine acetylation	2/732	28/30718	0.143035	8	2	0.48763	KLF15; PPARGC1A
GO:0006654	BP	e	phosphatidic acid biosynthetic process	2/732	28/30718	0.143035	8	2	0.48763	GPAT2; LIPC
GO:1901385	BP	e	regulation of voltage-gated calcium channel activity	2/732	28/30718	0.143035	10	2	0.48763	CACNB4; STAC
GO:0001889	BP	e	liver development	2/732	28/30718	0.143035	5	2	0.48763	CEBPA; PCSK9
GO:0046031	BP	e	ADP metabolic process	2/732	28/30718	0.143035	10	2	0.48763	GCK; HK3
GO:0019364	BP	e	pyridine nucleotide catabolic process	2/732	28/30718	0.143035	9	2	0.48763	GCK; HK3
GO:0009179	BP	e	purine ribonucleoside diphosphate metabolic process	2/732	28/30718	0.143035	9	2	0.48763	GCK; HK3
GO:0046032	BP	e	ADP catabolic process	2/732	28/30718	0.143035	11	2	0.48763	GCK; HK3
GO:0060998	BP	e	regulation of dendritic spine development	2/732	28/30718	0.143035	4	2	0.48763	NEURL1; SHANK3
GO:0051965	BP	e	positive regulation of synapse assembly	2/732	28/30718	0.143035	7	2	0.48763	EPHB2; SEMA4D
GO:0008088	BP	e	axo-dendritic transport	3/732	55/30718	0.143243	7	3	0.48763	AP3B2; KIF5A; NEFL
GO:1904035	BP	e	regulation of epithelial cell apoptotic process	3/732	55/30718	0.143243	6	3	0.48763	CD40; MDK; RAMP2
GO:1902893	BP	e	regulation of miRNA transcription	3/732	55/30718	0.143243	10	3	0.48763	BMP4; EGR1; PPARG
GO:1901654	BP	e	response to ketone	3/732	55/30718	0.143243	4	3	0.48763	ADCY1; PTGFR; SFRP1
GO:0030111	BP	e	regulation of Wnt signaling pathway	10/732	257/30718	0.143261	6	10	0.48763	APOE; GLI1; IGFBP2; LGR6; MDK; SFRP1; TCF7L1; WIF1; WNT11; ZNF703
GO:0048871	BP	e	multicellular organismal-level homeostasis	6/732	136/30718	0.144523	2	6	0.49166	CLDN1; MFSD2A; NCKAP1L; PMAIP1; SERPINA3; TLR4
GO:0015748	BP	e	organophosphate ester transport	4/732	85/30718	0.145089	5	4	0.493317	APOE; MFSD2A; SLC25A41; TMEM30B
GO:0016192	BP	e	vesicle-mediated transport	28/732	891/30718	0.145521	4	28	0.49452	ANK3; AP3B2; APOE; CADPS2; CXCL8; DENND1C; DNER; FCHO1; GRK3; GRP; ITGAM; KIF5A; KRT18; MAGEL2; MEGF10; OCIAD2; PLEK; RAB39B; RAMP1; RAMP2; RCSD1; RIMS2; SH3BP1; SYT15; SYT7; TLR4; TVP23A; XKR6
GO:0060828	BP	e	regulation of canonical Wnt signaling pathway	8/732	196/30718	0.148791	7	8	0.501691	APOE; GLI1; IGFBP2; LGR6; MDK; SFRP1; WNT11; ZNF703
GO:0010921	BP	e	regulation of phosphatase activity	3/732	56/30718	0.14884	8	3	0.501691	NCKAP1L; PLEK; SEMA4D
GO:0030833	BP	e	regulation of actin filament polymerization	4/732	86/30718	0.149496	10	4	0.501691	ADD2; CDC42EP4; CRACD; NCKAP1L
GO:0045860	BP	e	positive regulation of protein kinase activity	10/732	265/30718	0.150587	10	10	0.501691	CASS4; CD40; EGR1; FLT1; IL34; LCP2; PDGFD; PIK3R6; TCIM; TLR4
GO:0046839	BP	e	phospholipid dephosphorylation	2/732	29/30718	0.151327	6	2	0.501691	PLPP2; PLPPR3
GO:0051952	BP	e	regulation of amine transport	2/732	29/30718	0.151327	5	2	0.501691	SYT15; SYT7
GO:0045761	BP	e	regulation of adenylate cyclase activity	2/732	29/30718	0.151327	5	2	0.501691	ADRB1; CCR2
GO:1900047	BP	e	negative regulation of hemostasis	2/732	29/30718	0.151327	5	2	0.501691	APOE; PDGFRA
GO:0030195	BP	e	negative regulation of blood coagulation	2/732	29/30718	0.151327	8	2	0.501691	APOE; PDGFRA
GO:0002886	BP	e	regulation of myeloid leukocyte mediated immunity	2/732	29/30718	0.151327	6	2	0.501691	F2RL1; ITGAM
GO:0045332	BP	e	phospholipid translocation	2/732	29/30718	0.151327	7	2	0.501691	MFSD2A; TMEM30B
GO:1900026	BP	e	positive regulation of substrate adhesion-dependent cell spreading	2/732	29/30718	0.151327	7	2	0.501691	CASS4; MDK
GO:1904036	BP	e	negative regulation of epithelial cell apoptotic process	2/732	29/30718	0.151327	7	2	0.501691	MDK; RAMP2
GO:0042742	BP	e	defense response to bacterium	6/732	140/30718	0.152471	6	6	0.501691	GBP4; GNLY; NLRP6; PI3; S100A8; TLR4
GO:0010633	BP	e	negative regulation of epithelial cell migration	3/732	57/30718	0.154506	7	3	0.501691	APOE; NR2F2; PPARG
GO:0006487	BP	e	protein N-linked glycosylation	3/732	57/30718	0.154506	7	3	0.501691	GFPT2; SLC39A8; ST6GAL1
GO:0032092	BP	e	positive regulation of protein binding	3/732	57/30718	0.154506	5	3	0.501691	ADD2; APOE; BMP4
GO:1901890	BP	e	positive regulation of cell junction assembly	3/732	57/30718	0.154506	6	3	0.501691	EPHB2; SEMA4D; SFRP1
GO:1903035	BP	e	negative regulation of response to wounding	3/732	57/30718	0.154506	6	3	0.501691	APOE; MDK; PDGFRA
GO:1900452	BP	e	regulation of long-term synaptic depression	1/732	7/30718	0.155359	8	1	0.501691	SHANK3
GO:0051135	BP	e	positive regulation of NK T cell activation	1/732	7/30718	0.155359	10	1	0.501691	RASAL3
GO:0010917	BP	e	negative regulation of mitochondrial membrane potential	1/732	7/30718	0.155359	5	1	0.501691	PMAIP1
GO:1905276	BP	e	regulation of epithelial tube formation	1/732	7/30718	0.155359	6	1	0.501691	SIX1
GO:0070383	BP	e	DNA cytosine deamination	1/732	7/30718	0.155359	9	1	0.501691	APOBEC3A
GO:0015866	BP	e	ADP transport	1/732	7/30718	0.155359	9	1	0.501691	SLC25A41
GO:0010820	BP	e	positive regulation of T cell chemotaxis	1/732	7/30718	0.155359	11	1	0.501691	CCR2
GO:0006751	BP	e	glutathione catabolic process	1/732	7/30718	0.155359	6	1	0.501691	GGT5
GO:0072075	BP	e	metanephric mesenchyme development	1/732	7/30718	0.155359	6	1	0.501691	SIX1
GO:1901142	BP	e	insulin metabolic process	1/732	7/30718	0.155359	5	1	0.501691	PCSK2
GO:0007164	BP	e	establishment of tissue polarity	1/732	7/30718	0.155359	3	1	0.501691	VANGL2
GO:0099118	BP	e	microtubule-based protein transport	1/732	7/30718	0.155359	7	1	0.501691	KIF5A
GO:0010912	BP	e	positive regulation of isomerase activity	1/732	7/30718	0.155359	5	1	0.501691	ITGAM
GO:0050482	BP	e	arachidonic acid secretion	1/732	7/30718	0.155359	11	1	0.501691	BDKRB2
GO:0035332	BP	e	positive regulation of hippo signaling	1/732	7/30718	0.155359	8	1	0.501691	SOX11
GO:0010661	BP	e	positive regulation of muscle cell apoptotic process	1/732	7/30718	0.155359	7	1	0.501691	PPARG
GO:1901998	BP	e	toxin transport	1/732	7/30718	0.155359	4	1	0.501691	SLC22A3
GO:0031223	BP	e	auditory behavior	1/732	7/30718	0.155359	4	1	0.501691	SHANK3
GO:0015793	BP	e	glycerol transmembrane transport	1/732	7/30718	0.155359	7	1	0.501691	AQP9
GO:0098840	BP	e	protein transport along microtubule	1/732	7/30718	0.155359	8	1	0.501691	KIF5A
GO:0033622	BP	e	integrin activation	1/732	7/30718	0.155359	6	1	0.501691	CXCL12
GO:0002279	BP	e	mast cell activation involved in immune response	1/732	7/30718	0.155359	6	1	0.501691	GRP
GO:2001187	BP	e	positive regulation of CD8-positive, alpha-beta T cell activation	1/732	7/30718	0.155359	10	1	0.501691	NCKAP1L
GO:1900121	BP	e	negative regulation of receptor binding	1/732	7/30718	0.155359	6	1	0.501691	PCSK9
GO:0045686	BP	e	negative regulation of glial cell differentiation	1/732	7/30718	0.155359	9	1	0.501691	HES1
GO:0010887	BP	e	negative regulation of cholesterol storage	1/732	7/30718	0.155359	7	1	0.501691	PPARG
GO:1905383	BP	e	protein localization to presynapse	1/732	7/30718	0.155359	7	1	0.501691	KIF5A
GO:0021533	BP	e	cell differentiation in hindbrain	1/732	7/30718	0.155359	4	1	0.501691	FAIM2
GO:0033194	BP	e	response to hydroperoxide	1/732	7/30718	0.155359	4	1	0.501691	RNF112
GO:2000739	BP	e	regulation of mesenchymal stem cell differentiation	1/732	7/30718	0.155359	6	1	0.501691	PDGFRA
GO:0099641	BP	e	anterograde axonal protein transport	1/732	7/30718	0.155359	10	1	0.501691	KIF5A
GO:0045838	BP	e	positive regulation of membrane potential	1/732	7/30718	0.155359	4	1	0.501691	ANK3
GO:1901984	BP	e	negative regulation of protein acetylation	1/732	7/30718	0.155359	8	1	0.501691	KLF15
GO:0031665	BP	e	negative regulation of lipopolysaccharide-mediated signaling pathway	1/732	7/30718	0.155359	7	1	0.501691	TRIB1
GO:0010819	BP	e	regulation of T cell chemotaxis	1/732	7/30718	0.155359	10	1	0.501691	CCR2
GO:0002430	BP	e	complement receptor mediated signaling pathway	1/732	7/30718	0.155359	9	1	0.501691	C5AR2
GO:2000757	BP	e	negative regulation of peptidyl-lysine acetylation	1/732	7/30718	0.155359	9	1	0.501691	KLF15
GO:0043303	BP	e	mast cell degranulation	1/732	7/30718	0.155359	9	1	0.501691	GRP
GO:0007398	BP	e	ectoderm development	1/732	7/30718	0.155359	4	1	0.501691	ITGAM
GO:0019471	BP	e	4-hydroxyproline metabolic process	1/732	7/30718	0.155359	7	1	0.501691	EGLN3
GO:1900748	BP	e	positive regulation of vascular endothelial growth factor signaling pathway	1/732	7/30718	0.155359	7	1	0.501691	TNXB
GO:0046322	BP	e	negative regulation of fatty acid oxidation	1/732	7/30718	0.155359	8	1	0.501691	MFSD2A
GO:0045722	BP	e	positive regulation of gluconeogenesis	1/732	7/30718	0.155359	8	1	0.501691	PPARGC1A
GO:0034638	BP	e	phosphatidylcholine catabolic process	1/732	7/30718	0.155359	8	1	0.501691	LIPC
GO:2000480	BP	e	negative regulation of cAMP-dependent protein kinase activity	1/732	7/30718	0.155359	12	1	0.501691	PRKAR2B
GO:0015791	BP	e	polyol transmembrane transport	1/732	7/30718	0.155359	6	1	0.501691	AQP9
GO:0001736	BP	e	establishment of planar polarity	1/732	7/30718	0.155359	4	1	0.501691	VANGL2
GO:2000668	BP	e	regulation of dendritic cell apoptotic process	1/732	7/30718	0.155359	7	1	0.501691	CXCL12
GO:0090128	BP	e	regulation of synapse maturation	1/732	7/30718	0.155359	6	1	0.501691	NEURL1
GO:0086026	BP	e	atrial cardiac muscle cell to AV node cell signaling	1/732	7/30718	0.155359	6	1	0.501691	GJC1
GO:2001279	BP	e	regulation of unsaturated fatty acid biosynthetic process	1/732	7/30718	0.155359	8	1	0.501691	PTGS2
GO:0045576	BP	e	mast cell activation	1/732	7/30718	0.155359	5	1	0.501691	GRP
GO:0070189	BP	e	kynurenine metabolic process	1/732	7/30718	0.155359	7	1	0.501691	KMO
GO:0042634	BP	e	regulation of hair cycle	1/732	7/30718	0.155359	4	1	0.501691	HPSE
GO:0051937	BP	e	catecholamine transport	1/732	7/30718	0.155359	6	1	0.501691	SLC22A3
GO:0010818	BP	e	T cell chemotaxis	1/732	7/30718	0.155359	8	1	0.501691	CCR2
GO:0018401	BP	e	peptidyl-proline hydroxylation to 4-hydroxy-L-proline	1/732	7/30718	0.155359	9	1	0.501691	EGLN3
GO:0060841	BP	e	venous blood vessel development	1/732	7/30718	0.155359	4	1	0.501691	FOXF1
GO:0086066	BP	e	atrial cardiac muscle cell to AV node cell communication	1/732	7/30718	0.155359	4	1	0.501691	GJC1
GO:0099640	BP	e	axo-dendritic protein transport	1/732	7/30718	0.155359	9	1	0.501691	KIF5A
GO:0070231	BP	e	T cell apoptotic process	1/732	7/30718	0.155359	7	1	0.501691	EBF4
GO:0043376	BP	e	regulation of CD8-positive, alpha-beta T cell differentiation	1/732	7/30718	0.155359	11	1	0.501691	NCKAP1L
GO:0007638	BP	e	mechanosensory behavior	1/732	7/30718	0.155359	3	1	0.501691	SHANK3
GO:0033599	BP	e	regulation of mammary gland epithelial cell proliferation	1/732	7/30718	0.155359	6	1	0.501691	ZNF703
GO:0006828	BP	e	manganese ion transport	1/732	7/30718	0.155359	8	1	0.501691	SLC39A8
GO:0015872	BP	e	dopamine transport	1/732	7/30718	0.155359	7	1	0.501691	SLC22A3
GO:0010911	BP	e	regulation of isomerase activity	1/732	7/30718	0.155359	4	1	0.501691	ITGAM
GO:1905278	BP	e	positive regulation of epithelial tube formation	1/732	7/30718	0.155359	7	1	0.501691	SIX1
GO:0098598	BP	e	learned vocalization behavior or vocal learning	1/732	7/30718	0.155359	6	1	0.501691	SHANK3
GO:0034393	BP	e	positive regulation of smooth muscle cell apoptotic process	1/732	7/30718	0.155359	8	1	0.501691	PPARG
GO:1903236	BP	e	regulation of leukocyte tethering or rolling	1/732	7/30718	0.155359	8	1	0.501691	CXCL12
GO:1903963	BP	e	arachidonate transport	1/732	7/30718	0.155359	10	1	0.501691	BDKRB2
GO:0061053	BP	e	somite development	1/732	7/30718	0.155359	5	1	0.501691	SMO
GO:1901750	BP	e	leukotriene D4 biosynthetic process	1/732	7/30718	0.155359	9	1	0.501691	GGT5
GO:0001823	BP	e	mesonephros development	1/732	7/30718	0.155359	5	1	0.501691	PAX8
GO:0036152	BP	e	phosphatidylethanolamine acyl-chain remodeling	1/732	7/30718	0.155359	8	1	0.501691	PLAAT4
GO:0090077	BP	e	foam cell differentiation	1/732	7/30718	0.155359	4	1	0.501691	PPARG
GO:1904179	BP	e	positive regulation of adipose tissue development	1/732	7/30718	0.155359	5	1	0.501691	PPARG
GO:0042391	BP	e	regulation of membrane potential	8/732	202/30718	0.156336	3	8	0.504585	ANK3; GJC1; KCND3; KCNE3; KCNMB4; PMAIP1; RIMS2; SHANK3
GO:0010469	BP	e	regulation of signaling receptor activity	4/732	88/30718	0.158463	6	4	0.510927	CCR2; EPHB2; PPARG; SHANK3
GO:0006493	BP	e	protein O-linked glycosylation	4/732	88/30718	0.158463	7	4	0.510927	B3GALT5; B3GNT5; ST6GAL1; TET3
GO:0010243	BP	e	response to organonitrogen compound	15/732	445/30718	0.158942	4	15	0.511024	AQP9; CLGN; CYP11A1; EGR1; GCK; IRF5; MAPK13; NEURL1; PCSK9; PPARG; RNF175; SESN3; SFRP1; TLR4; VCAM1
GO:0031668	BP	e	cellular response to extracellular stimulus	6/732	143/30718	0.159022	4	6	0.511024	MFSD2A; PCSK9; PMAIP1; SESN3; SFRP1; STK26
GO:0009617	BP	e	response to bacterium	6/732	143/30718	0.159022	5	6	0.511024	GBP4; GNLY; NLRP6; PI3; S100A8; TLR4
GO:0031669	BP	e	cellular response to nutrient levels	6/732	143/30718	0.159022	5	6	0.511024	MFSD2A; PCSK9; PMAIP1; SESN3; SFRP1; STK26
GO:1901565	BP	e	organonitrogen compound catabolic process	22/732	679/30718	0.159056	4	22	0.511024	ALDH5A1; APOE; BCHE; CLGN; DTX4; ENPEP; FBXL2; FMO1; GCK; GGT5; HAL; HK3; HPSE; KMO; LIPC; LVRN; PCSK9; PMAIP1; RNF175; SARDH; TRHDE; UCHL1
GO:0034204	BP	e	lipid translocation	2/732	30/30718	0.15971	6	2	0.511024	MFSD2A; TMEM30B
GO:0097035	BP	e	regulation of membrane lipid distribution	2/732	30/30718	0.15971	5	2	0.511024	MFSD2A; TMEM30B
GO:0008543	BP	e	fibroblast growth factor receptor signaling pathway	2/732	30/30718	0.15971	8	2	0.511024	FLRT1; FLRT3
GO:0035305	BP	e	negative regulation of dephosphorylation	2/732	30/30718	0.15971	8	2	0.511024	NCKAP1L; SEMA4D
GO:0001885	BP	e	endothelial cell development	2/732	30/30718	0.15971	5	2	0.511024	F2RL1; PDE4D
GO:0045620	BP	e	negative regulation of lymphocyte differentiation	2/732	30/30718	0.15971	9	2	0.511024	MDK; SFRP1
GO:0006111	BP	e	regulation of gluconeogenesis	2/732	30/30718	0.15971	7	2	0.511024	GCK; PPARGC1A
GO:0071333	BP	e	cellular response to glucose stimulus	2/732	30/30718	0.15971	8	2	0.511024	PDK3; PTPRN
GO:0043627	BP	e	response to estrogen	2/732	30/30718	0.15971	5	2	0.511024	CITED4; SFRP1
GO:0006739	BP	e	NADP metabolic process	2/732	30/30718	0.15971	10	2	0.511024	FMO1; FMO2
GO:0009247	BP	e	glycolipid biosynthetic process	3/732	58/30718	0.160239	7	3	0.512197	B3GNT5; PGF; ST6GALNAC3
GO:0015914	BP	e	phospholipid transport	3/732	58/30718	0.160239	6	3	0.512197	APOE; MFSD2A; TMEM30B
GO:0044283	BP	e	small molecule biosynthetic process	10/732	275/30718	0.162775	3	10	0.520037	ACSM3; ALDH1A2; BHMT; ELOVL2; GCH1; GGT5; LIPC; PPARGC1A; PTGS2; SCD5
GO:0001910	BP	e	regulation of leukocyte mediated cytotoxicity	3/732	59/30718	0.166036	6	3	0.530187	ITGAM; NCKAP1L; PIK3R6
GO:1904375	BP	e	regulation of protein localization to cell periphery	4/732	90/30718	0.167622	6	4	0.534044	EPHA3; EPHB2; PRKCH; STAC
GO:0071560	BP	e	cellular response to transforming growth factor beta stimulus	4/732	90/30718	0.167622	5	4	0.534044	COL3A1; DLX1; ID1; SFRP1
GO:0007259	BP	e	receptor signaling pathway via JAK-STAT	2/732	31/30718	0.168177	7	2	0.534044	CCR2; IL31RA
GO:0050819	BP	e	negative regulation of coagulation	2/732	31/30718	0.168177	5	2	0.534044	APOE; PDGFRA
GO:0042445	BP	e	hormone metabolic process	2/732	31/30718	0.168177	4	2	0.534044	ENPEP; PCSK2
GO:0031952	BP	e	regulation of protein autophosphorylation	2/732	31/30718	0.168177	9	2	0.534044	NLRP12; PDGFD
GO:0046473	BP	e	phosphatidic acid metabolic process	2/732	31/30718	0.168177	7	2	0.534044	GPAT2; LIPC
GO:1904646	BP	e	cellular response to amyloid-beta	2/732	31/30718	0.168177	7	2	0.534044	TLR4; VCAM1
GO:0043537	BP	e	negative regulation of blood vessel endothelial cell migration	2/732	31/30718	0.168177	9	2	0.534044	APOE; PPARG
GO:0010591	BP	e	regulation of lamellipodium assembly	2/732	31/30718	0.168177	8	2	0.534044	ABI3; RAC2
GO:0070527	BP	e	platelet aggregation	2/732	31/30718	0.168177	5	2	0.534044	PDGFRA; PLEK
GO:0032368	BP	e	regulation of lipid transport	3/732	60/30718	0.171893	5	3	0.540641	ABCA8; APOE; PPARG
GO:0062014	BP	e	negative regulation of small molecule metabolic process	3/732	60/30718	0.171893	5	3	0.540641	GCK; MFSD2A; PLEK
GO:0001952	BP	e	regulation of cell-matrix adhesion	4/732	91/30718	0.172271	6	4	0.540641	APOD; EPHA3; GPM6B; SFRP1
GO:0048593	BP	e	camera-type eye morphogenesis	1/732	8/30718	0.175491	6	1	0.540641	TBX2
GO:1902947	BP	e	regulation of tau-protein kinase activity	1/732	8/30718	0.175491	10	1	0.540641	EGR1
GO:0043301	BP	e	negative regulation of leukocyte degranulation	1/732	8/30718	0.175491	10	1	0.540641	NCKAP1L
GO:0023058	BP	e	adaptation of signaling pathway	1/732	8/30718	0.175491	6	1	0.540641	GRK3
GO:0061548	BP	e	ganglion development	1/732	8/30718	0.175491	4	1	0.540641	FZD3
GO:0034116	BP	e	positive regulation of heterotypic cell-cell adhesion	1/732	8/30718	0.175491	7	1	0.540641	LCK
GO:0046462	BP	e	monoacylglycerol metabolic process	1/732	8/30718	0.175491	7	1	0.540641	DGAT2
GO:0006048	BP	e	UDP-N-acetylglucosamine biosynthetic process	1/732	8/30718	0.175491	8	1	0.540641	GFPT2
GO:2001140	BP	e	positive regulation of phospholipid transport	1/732	8/30718	0.175491	7	1	0.540641	APOE
GO:0006972	BP	e	hyperosmotic response	1/732	8/30718	0.175491	4	1	0.540641	RCSD1
GO:0045779	BP	e	negative regulation of bone resorption	1/732	8/30718	0.175491	7	1	0.540641	INPP5D
GO:0019371	BP	e	cyclooxygenase pathway	1/732	8/30718	0.175491	10	1	0.540641	PTGS2
GO:0043951	BP	e	negative regulation of cAMP-mediated signaling	1/732	8/30718	0.175491	8	1	0.540641	PDE4D
GO:0031214	BP	e	biomineral tissue development	1/732	8/30718	0.175491	4	1	0.540641	FAM20A
GO:0022401	BP	e	negative adaptation of signaling pathway	1/732	8/30718	0.175491	7	1	0.540641	GRK3
GO:0060907	BP	e	positive regulation of macrophage cytokine production	1/732	8/30718	0.175491	12	1	0.540641	PLCG2
GO:0006586	BP	e	indolalkylamine metabolic process	1/732	8/30718	0.175491	6	1	0.540641	KMO
GO:0034139	BP	e	regulation of toll-like receptor 3 signaling pathway	1/732	8/30718	0.175491	9	1	0.540641	F2RL1
GO:0030810	BP	e	positive regulation of nucleotide biosynthetic process	1/732	8/30718	0.175491	9	1	0.540641	PPARGC1A
GO:0002730	BP	e	regulation of dendritic cell cytokine production	1/732	8/30718	0.175491	10	1	0.540641	PLCG2
GO:0045987	BP	e	positive regulation of smooth muscle contraction	1/732	8/30718	0.175491	8	1	0.540641	F2R
GO:0034380	BP	e	high-density lipoprotein particle assembly	1/732	8/30718	0.175491	8	1	0.540641	APOE
GO:0019433	BP	e	triglyceride catabolic process	1/732	8/30718	0.175491	8	1	0.540641	LIPC
GO:0010919	BP	e	regulation of inositol phosphate biosynthetic process	1/732	8/30718	0.175491	7	1	0.540641	PLEK
GO:0034379	BP	e	very-low-density lipoprotein particle assembly	1/732	8/30718	0.175491	8	1	0.540641	MFSD2A
GO:1900116	BP	e	extracellular negative regulation of signal transduction	1/732	8/30718	0.175491	7	1	0.540641	LTBP1
GO:0042430	BP	e	indole-containing compound metabolic process	1/732	8/30718	0.175491	4	1	0.540641	KMO
GO:1900272	BP	e	negative regulation of long-term synaptic potentiation	1/732	8/30718	0.175491	9	1	0.540641	APOE
GO:0140052	BP	e	cellular response to oxidised low-density lipoprotein particle stimulus	1/732	8/30718	0.175491	7	1	0.540641	TLR4
GO:0099084	BP	e	postsynaptic specialization organization	1/732	8/30718	0.175491	5	1	0.540641	SHANK3
GO:0072074	BP	e	kidney mesenchyme development	1/732	8/30718	0.175491	5	1	0.540641	SIX1
GO:0019228	BP	e	neuronal action potential	1/732	8/30718	0.175491	5	1	0.540641	KCNMB4
GO:0030889	BP	e	negative regulation of B cell proliferation	1/732	8/30718	0.175491	9	1	0.540641	TNFRSF21
GO:2000551	BP	e	regulation of T-helper 2 cell cytokine production	1/732	8/30718	0.175491	11	1	0.540641	RSAD2
GO:0002448	BP	e	mast cell mediated immunity	1/732	8/30718	0.175491	5	1	0.540641	GRP
GO:2001138	BP	e	regulation of phospholipid transport	1/732	8/30718	0.175491	6	1	0.540641	APOE
GO:0045837	BP	e	negative regulation of membrane potential	1/732	8/30718	0.175491	4	1	0.540641	PMAIP1
GO:0070528	BP	e	protein kinase C signaling	1/732	8/30718	0.175491	6	1	0.540641	PLEK
GO:0006568	BP	e	tryptophan metabolic process	1/732	8/30718	0.175491	7	1	0.540641	KMO
GO:0034695	BP	e	response to prostaglandin E	1/732	8/30718	0.175491	6	1	0.540641	SFRP1
GO:1900115	BP	e	extracellular regulation of signal transduction	1/732	8/30718	0.175491	6	1	0.540641	LTBP1
GO:1900407	BP	e	regulation of cellular response to oxidative stress	1/732	8/30718	0.175491	6	1	0.540641	GCH1
GO:1904861	BP	e	excitatory synapse assembly	1/732	8/30718	0.175491	7	1	0.540641	SHANK3
GO:0002029	BP	e	desensitization of G protein-coupled receptor signaling pathway	1/732	8/30718	0.175491	8	1	0.540641	GRK3
GO:1900373	BP	e	positive regulation of purine nucleotide biosynthetic process	1/732	8/30718	0.175491	10	1	0.540641	PPARGC1A
GO:0060428	BP	e	lung epithelium development	1/732	8/30718	0.175491	5	1	0.540641	BMP4
GO:0035581	BP	e	sequestering of extracellular ligand from receptor	1/732	8/30718	0.175491	8	1	0.540641	LTBP1
GO:0035315	BP	e	hair cell differentiation	1/732	8/30718	0.175491	6	1	0.540641	PITX2
GO:0106014	BP	e	regulation of inflammatory response to wounding	1/732	8/30718	0.175491	7	1	0.540641	MDK
GO:0002732	BP	e	positive regulation of dendritic cell cytokine production	1/732	8/30718	0.175491	11	1	0.540641	PLCG2
GO:2000269	BP	e	regulation of fibroblast apoptotic process	1/732	8/30718	0.175491	6	1	0.540641	SFRP1
GO:0048745	BP	e	smooth muscle tissue development	1/732	8/30718	0.175491	5	1	0.540641	SMO
GO:0003215	BP	e	cardiac right ventricle morphogenesis	1/732	8/30718	0.175491	5	1	0.540641	ZFPM2
GO:0010838	BP	e	positive regulation of keratinocyte proliferation	1/732	8/30718	0.175491	7	1	0.540641	MDK
GO:1901077	BP	e	regulation of relaxation of muscle	1/732	8/30718	0.175491	6	1	0.540641	PDE4D
GO:1900424	BP	e	regulation of defense response to bacterium	1/732	8/30718	0.175491	6	1	0.540641	EMILIN2
GO:0097106	BP	e	postsynaptic density organization	1/732	8/30718	0.175491	6	1	0.540641	SHANK3
GO:0045907	BP	e	positive regulation of vasoconstriction	1/732	8/30718	0.175491	8	1	0.540641	F2R
GO:0051924	BP	e	regulation of calcium ion transport	6/732	150/30718	0.176142	7	6	0.540976	CACNB4; CLIC2; CXCL12; F2R; PDE4D; STAC
GO:0034219	BP	e	carbohydrate transmembrane transport	2/732	32/30718	0.176717	6	2	0.540976	AQP9; SLC5A3
GO:0086002	BP	e	cardiac muscle cell action potential involved in contraction	2/732	32/30718	0.176717	6	2	0.540976	GJC1; KCNE3
GO:0071331	BP	e	cellular response to hexose stimulus	2/732	32/30718	0.176717	7	2	0.540976	PDK3; PTPRN
GO:0071326	BP	e	cellular response to monosaccharide stimulus	2/732	32/30718	0.176717	6	2	0.540976	PDK3; PTPRN
GO:0001523	BP	e	retinoid metabolic process	2/732	32/30718	0.176717	8	2	0.540976	ADH1B; ALDH1A2
GO:0030326	BP	e	embryonic limb morphogenesis	2/732	32/30718	0.176717	5	2	0.540976	CYP26B1; TBX2
GO:0097696	BP	e	receptor signaling pathway via STAT	2/732	32/30718	0.176717	6	2	0.540976	CCR2; IL31RA
GO:0034332	BP	e	adherens junction organization	2/732	32/30718	0.176717	6	2	0.540976	RAMP2; ZNF703
GO:0035113	BP	e	embryonic appendage morphogenesis	2/732	32/30718	0.176717	4	2	0.540976	CYP26B1; TBX2
GO:0071322	BP	e	cellular response to carbohydrate stimulus	2/732	32/30718	0.176717	5	2	0.540976	PDK3; PTPRN
GO:0045912	BP	e	negative regulation of carbohydrate metabolic process	2/732	32/30718	0.176717	6	2	0.540976	GCK; PLEK
GO:0008643	BP	e	carbohydrate transport	2/732	32/30718	0.176717	5	2	0.540976	AQP9; SLC5A3
GO:0006631	BP	e	fatty acid metabolic process	8/732	215/30718	0.177896	7	8	0.543508	ACSM3; ELOVL2; GGT5; GPAT2; LIPC; PPARGC1A; PTGS2; SCD5
GO:0071704	BP	e	organic substance metabolic process	139/732	5256/30718	0.179724	2	139	0.548049	ABCA8; ABI3; ACSM3; ADAM23; ADAMTS15; ADAMTS8; ADCY1; ADH1B; ADH1C; AK8; ALDH1A2; ALDH5A1; APOBEC3A; APOD; APOE; ASRGL1; B3GALT5; B3GNT5; BCHE; BHMT; BMP4; BMPR1B; CAMK4; CDC45; CERS4; CHST6; CLGN; CNTN1; COL3A1; CPA5; CPB1; CSTA; CYP11A1; CYP24A1; CYP26B1; DAPP1; DGAT2; DMC1; DTX4; DUSP6; EGLN3; EGR2; ELOVL2; ENPEP; EPHA3; EPHB2; ETNK2; FAM20A; FAM220A; FBXL2; FLT1; FMO1; FMO2; FMO3; GCH1; GCK; …
GO:0061097	BP	e	regulation of protein tyrosine kinase activity	3/732	62/30718	0.183778	10	3	0.559734	CASS4; IL34; SH3BP5
GO:0018105	BP	e	peptidyl-serine phosphorylation	6/732	153/30718	0.184213	8	6	0.560652	CAMK4; MAPK13; PDK3; PRKCH; SBK1; STK32A
GO:0055085	BP	e	transmembrane transport	17/732	511/30718	0.184506	4	17	0.561271	ABCC9; APOL1; AQP9; ASIC4; F2R; KCND3; KCNE3; KCNG1; KCNQ3; LCK; PLCB2; PLCG2; SLC13A3; SLC39A8; SLC5A3; TRPM2; TRPM6
GO:1902930	BP	e	regulation of alcohol biosynthetic process	2/732	33/30718	0.185324	5	2	0.562401	APOE; PLEK
GO:0032024	BP	e	positive regulation of insulin secretion	2/732	33/30718	0.185324	10	2	0.562401	GCK; NNAT
GO:0048813	BP	e	dendrite morphogenesis	2/732	33/30718	0.185324	8	2	0.562401	EPHB2; SHANK3
GO:0009134	BP	e	nucleoside diphosphate catabolic process	2/732	33/30718	0.185324	8	2	0.562401	GCK; HK3
GO:0046329	BP	e	negative regulation of JNK cascade	2/732	33/30718	0.185324	9	2	0.562401	F2RL1; SH3RF2
GO:2000628	BP	e	regulation of miRNA metabolic process	3/732	63/30718	0.189801	7	3	0.570485	BMP4; EGR1; PPARG
GO:0043255	BP	e	regulation of carbohydrate biosynthetic process	3/732	63/30718	0.189801	6	3	0.570485	GCK; PLEK; PPARGC1A
GO:0002758	BP	e	innate immune response-activating signaling pathway	5/732	109/30718	0.191273	9	5	0.570485	CD40; PLCG2; TLR4; TLR5; TRIL
GO:0002218	BP	e	activation of innate immune response	5/732	109/30718	0.191273	8	5	0.570485	CD40; PLCG2; TLR4; TLR5; TRIL
GO:0090257	BP	e	regulation of muscle system process	5/732	110/30718	0.192951	5	5	0.570485	CLIC2; F2R; HAND2; PDE4D; PPARG
GO:0002822	BP	e	regulation of adaptive immune response based on somatic recombination of immune receptors built from immunoglobulin superfamily domains	5/732	110/30718	0.192951	6	5	0.570485	CARD9; CCR2; IL18R1; NCKAP1L; RSAD2
GO:0010823	BP	e	negative regulation of mitochondrion organization	2/732	34/30718	0.193988	7	2	0.570485	HGF; PPARG
GO:0106027	BP	e	neuron projection organization	2/732	34/30718	0.193988	6	2	0.570485	EPHB2; SHANK3
GO:0003180	BP	e	aortic valve morphogenesis	2/732	34/30718	0.193988	4	2	0.570485	BMP4; HEY1
[truncated: 6,335 more rows]

## Sheet: HIKHOM1_Gen16vsGen1_Upregul
# GO	NS	enrichment	name	ratio_in_study	ratio_in_pop	p_uncorrected	depth	study_count	p_fdr_bh	study_items
GO:0032502	BP	e	developmental process	131/692	2295/30718	2.90855e-23	1	131	1.83151e-19	ACTC1; ADGRB3; AMIGO2; ANKRD1; APELA; APLN; APLP2; ARTN; ATL1; CCN3; CD24; CD9; CDON; CHODL; CHRM2; COL10A1; COL11A1; COMP; CPAMD8; CRIP1; DKK3; DRD1; DUSP4; ELN; EMB; ERCC6; FEZ1; FGF10; FGF12; FGF13; FOLR1; GAS6; GJA1; GLRB; GPC1; GPR157; GREB1L; GREM1; GRIN2D; HAPLN1; HAPLN3; HOXB9; HOXD4; HTR2B; IL7R; INA; IRX6; ITGA6; ITGA8; ITGB2; JAG2; KCNH1; KIF5C; KIRREL3; KNDC1; KRT19; KRT34; L1CAM; LAM…
GO:0048856	BP	e	anatomical structure development	103/692	1688/30718	2.53659e-20	2	103	7.98646e-17	AMIGO2; ANKRD1; APELA; APLN; APLP2; ARTN; CCN3; CDON; CHODL; CHRM2; COL10A1; COMP; CPAMD8; CRIP1; DKK3; DRD1; DUSP4; ELN; ERCC6; FEZ1; FGF10; FGF12; FGF13; FOLR1; GJA1; GLRB; GPC1; GREB1L; GREM1; GRIN2D; HOXB9; HOXD4; HTR2B; IL7R; INA; ITGA6; ITGA8; KIRREL3; KRT19; KRT34; L1CAM; LAMA3; LAMA5; LAMB3; LEP; LHX8; LMOD1; LOC100653049; MARVELD2; MATN3; MICAL2; MSTN; MYL3; MYL9; MYO1E; MYORG; NDP; NFAS…
GO:0008150	BP	e	biological_process	400/692	12662/30718	7.57793e-19	0	400	1.59061e-15	ABCA13; ABCA5; ACAD11; ACTC1; ADAM28; ADAMDEC1; ADAMTS14; ADAMTS7; ADAMTSL4; ADCY4; ADGRB3; ADGRD1; ADRA1B; ADRA1D; ADSS1; AK4; ALS2CL; AMIGO2; ANGPTL4; ANK1; ANKRD1; ANKRD34A; ANO4; AP1S3; APELA; APLN; APLP2; ARHGEF28; ARHGEF4; ARL4C; ARMC9; ARTN; ASPA; ASPN; ATL1; ATP8B1; BAIAP2L1; BHLHE41; BMP2K; BST1; C1QTNF1; CASZ1; CATSPER1; CCL26; CCN3; CCN4; CCND1; CD14; CD24; CD9; CDC14C; CDH10; CDK15; C…
GO:0050789	BP	e	regulation of biological process	284/692	8077/30718	1.67715e-17	2	284	2.64025e-14	ABCA13; ABCA5; ACTC1; ADAMDEC1; ADAMTS7; ADAMTSL4; ADCY4; ADGRB3; ADGRD1; ADRA1B; ADRA1D; AK4; AMIGO2; ANGPTL4; ANKRD1; APELA; APLN; APLP2; ARHGEF28; ARHGEF4; ARMC9; ASPN; ATP8B1; BAIAP2L1; BHLHE41; BMP2K; BST1; C1QTNF1; CASZ1; CCL26; CCN3; CCN4; CCND1; CD14; CD24; CD9; CDC14C; CDK15; CEMIP; CGREF1; CHODL; CHRM2; CLEC12B; CLSTN2; CNKSR2; COMP; CRIP1; CRYAB; CRYM; CTSA; CTSK; DAPK1; DISP2; DKK3; D…
GO:0065007	BP	e	biological regulation	288/692	8295/30718	4.74909e-17	1	288	5.981e-14	ABCA13; ABCA5; ACTC1; ADAMDEC1; ADAMTS7; ADAMTSL4; ADCY4; ADGRB3; ADGRD1; ADRA1B; ADRA1D; AK4; ALS2CL; AMIGO2; ANGPTL4; ANKRD1; APELA; APLN; APLP2; ARHGEF28; ARHGEF4; ARMC9; ASPN; ATP8B1; BAIAP2L1; BHLHE41; BMP2K; BST1; C1QTNF1; CASZ1; CCL26; CCN3; CCN4; CCND1; CD14; CD24; CD9; CDC14C; CDK15; CEMIP; CGREF1; CHODL; CHRM2; CLEC12B; CLSTN2; CNKSR2; COMP; CRIP1; CRYAB; CRYM; CTSA; CTSK; DAPK1; DISP2;…
GO:0050794	BP	e	regulation of cellular process	264/692	7632/30718	5.66779e-15	3	264	5.94834e-12	ABCA5; ACTC1; ADAMDEC1; ADAMTS7; ADAMTSL4; ADCY4; ADGRB3; ADGRD1; ADRA1B; ADRA1D; AK4; AMIGO2; ANGPTL4; ANKRD1; APELA; APLN; APLP2; ARHGEF28; ARHGEF4; ARMC9; ASPN; ATP8B1; BAIAP2L1; BHLHE41; BMP2K; BST1; C1QTNF1; CASZ1; CCL26; CCN3; CCN4; CCND1; CD14; CD24; CD9; CDC14C; CDK15; CEMIP; CGREF1; CHODL; CHRM2; CLEC12B; CLSTN2; CNKSR2; COMP; CRIP1; CRYAB; CRYM; CTSA; CTSK; DAPK1; DISP2; DKK3; DOCK3; DO…
GO:0051239	BP	e	regulation of multicellular organismal process	99/692	1948/30718	2.76645e-14	3	99	2.48862e-11	ADAMTS7; ADRA1B; ADRA1D; ANGPTL4; APELA; APLN; APLP2; ASPN; BHLHE41; BMP2K; BST1; C1QTNF1; CCN3; CCN4; CD14; CD24; CD9; CHODL; CHRM2; CLSTN2; CNKSR2; DUSP10; EDN1; ENPP4; FGF10; FGF12; FGF13; FRMD8; GAS6; GJA1; GNAO1; GREM1; GRIN2D; HAPLN1; HAPLN3; HCN1; HK2; HSPB7; HTR2B; IL12A; KCNB2; KCNJ12; KCNJ2; L1CAM; LACC1; LEP; MAP2K6; MC4R; MEOX2; MYL3; MYL9; NEDD9; NFATC2; NFIB; NGF; NOG; NOX5; NPTX1; …
GO:0048731	BP	e	system development	55/692	807/30718	4.2228e-13	3	55	3.32387e-10	AMIGO2; APELA; APLP2; ARTN; CDON; CHRM2; COL10A1; COMP; CPAMD8; CRIP1; DRD1; ERCC6; FEZ1; FGF12; FGF13; FOLR1; GJA1; GLRB; GPC1; GREB1L; GRIN2D; HOXB9; HOXD4; ITGA8; KIRREL3; L1CAM; LAMA5; MATN3; MICAL2; NDP; NFASC; NFIB; NKX2-6; NOG; NPTX1; OLFM1; OSR2; PCDHB2; PCDHB3; PCDHB4; PDGFC; PITX1; PRELP; RAPGEF5; ROBO2; SDK2; SEMA6A; SHOX; SLITRK1; SLITRK6; SMPD1; SULF1; TFAP2A; TGM2; ZDHHC2
GO:0003008	BP	e	system process	50/692	689/30718	5.07656e-13	2	50	3.5519e-10	ACTC1; ADRA1D; CEMIP; CLCNKA; COL11A1; CRYAB; CRYM; DRD1; EDN1; ELN; EPS8L2; FGF13; GAS6; GNAO1; GRIN2D; HTR2B; HTR7; INSYN1; ITPR3; KCNJ12; KCNJ2; LEP; LMOD1; MARVELD2; MYH2; MYL3; MYO1E; NGF; NTRK2; OR1Q1; OXTR; P2RX6; P2RX7; PDZD7; PTGER3; RIPOR2; ROR1; SCN9A; SLC1A1; SLC29A1; SLC4A3; SLC4A4; SLC8A1; SPTBN4; SULF1; TFAP2A; TNNC1; TRPM4; USH2A; USP53
GO:0010646	BP	e	regulation of cell communication	111/692	2440/30718	1.24341e-12	4	111	7.82977e-10	ADRA1B; ADRA1D; ANKRD1; APELA; APLN; APLP2; ARHGEF28; ARHGEF4; ARMC9; ASPN; BMP2K; BST1; CCL26; CCN3; CD14; CD24; CLEC12B; CLSTN2; CTSK; DAPK1; DKK3; DOCK3; DOK5; DRD1; DUSP10; DUSP4; DUSP8; EDN1; EPS8L1; EPS8L2; EYA2; F2RL3; FGF10; FGF12; FOLR1; FRMD8; GAS6; GJA1; GPC1; GPR17; GPR37; GREM1; GREM2; GRIK2; GRIN2D; GRIN3A; HCN1; HCST; HIP1R; HTR2A; HTR2B; IGFBP5; IGFBP6; IGFBP7; IGFBPL1; IL12A; IL7…
GO:0048869	BP	e	cellular developmental process	68/692	1207/30718	5.47284e-12	2	68	3.05952e-09	ADGRB3; APELA; ARTN; CCN3; CD24; CD9; COL11A1; ERCC6; FGF10; FGF13; GAS6; GPC1; GPR157; GREM1; HAPLN1; HAPLN3; HTR2B; IL7R; IRX6; ITGA8; ITGB2; JAG2; KCNH1; KIRREL3; KNDC1; KRT19; KRT34; L1CAM; LAMA3; LAMB3; LEP; LHX2; LHX8; LHX9; LMOD1; LOC100653049; MAF; MARVELD2; MMP15; MYL9; MYO1E; MYORG; NFIB; NKX2-6; NME5; NOG; NR4A1; NTRK2; OLFM1; OSR2; PDZD7; PGM5; RAB6B; RANBP3L; RIPK3; ROBO2; SDK2; SEMA…
GO:0023051	BP	e	regulation of signaling	109/692	2433/30718	5.83044e-12	3	109	3.05952e-09	ADRA1B; ADRA1D; ANKRD1; APELA; APLN; APLP2; ARHGEF28; ARHGEF4; ARMC9; ASPN; BMP2K; BST1; CCL26; CCN3; CD14; CD24; CLEC12B; CLSTN2; CTSK; DAPK1; DKK3; DOCK3; DOK5; DRD1; DUSP10; DUSP4; DUSP8; EDN1; EPS8L1; EPS8L2; EYA2; F2RL3; FGF10; FOLR1; FRMD8; GAS6; GJA1; GPC1; GPR17; GPR37; GREM1; GREM2; GRIK2; GRIN2D; GRIN3A; HCN1; HCST; HIP1R; HTR2A; HTR2B; IGFBP5; IGFBP6; IGFBP7; IGFBPL1; IL12A; IL7R; ITGA…
GO:0051240	BP	e	positive regulation of multicellular organismal process	62/692	1050/30718	6.45648e-12	4	62	3.12742e-09	ADRA1B; ADRA1D; ANGPTL4; APELA; APLN; APLP2; BST1; CD14; CD24; CHODL; CLSTN2; CNKSR2; DUSP10; EDN1; ENPP4; FGF10; FRMD8; GAS6; GJA1; GNAO1; HAPLN1; HAPLN3; HK2; HTR2B; IL12A; L1CAM; LACC1; LEP; MC4R; NEDD9; NFATC2; NGF; NOG; NOX5; NTRK2; OAS1; OAS2; OLFM1; OSR2; OXTR; P2RX7; PDGFC; PSG1; PTGER3; PTGIS; RIMS1; ROBO2; SERPINE1; SERPINE2; SLC8A1; SLITRK1; SLITRK6; SMOC2; SULF1; TFAP2A; TGM2; THBD; T…
GO:0044057	BP	e	regulation of system process	28/692	259/30718	8.97382e-12	4	28	3.96649e-09	ADRA1B; ADRA1D; APELA; APLN; CCN3; CHRM2; EDN1; FGF10; FGF12; FGF13; GAS6; GRIN2D; HCN1; HSPB7; KCNB2; KCNJ12; KCNJ2; MYL3; MYL9; NPTX1; OXTR; PTGER3; RIMS1; SLC4A3; SLC8A1; SPTBN4; TNNC1; TRPM4
GO:0009987	BP	e	cellular process	299/692	9526/30718	9.44853e-12	1	299	3.96649e-09	ACAD11; ACTC1; ADAMTS14; ADAMTS7; ADAMTSL4; ADCY4; ADGRB3; ADGRD1; ADRA1B; ADRA1D; ADSS1; AK4; ALS2CL; AMIGO2; ANK1; ANKRD1; ANKRD34A; ANO4; AP1S3; APELA; APLP2; ARHGEF28; ARHGEF4; ARL4C; ARMC9; ARTN; ASPA; ATL1; ATP8B1; BAIAP2L1; CCL26; CCN3; CCND1; CD14; CD24; CD9; CDC14C; CDH10; CDK15; CEMIP; CHRM2; CLEC2A; CNKSR2; COL10A1; COL11A1; COL8A2; COMP; CPNE7; CRIP1; CRYAB; CRYM; CTSA; CTSK; CYP2E1; …
GO:0032501	BP	e	multicellular organismal process	69/692	1276/30718	2.48642e-11	1	69	9.78564e-09	ACTC1; ADRA1D; BHLHE41; CEMIP; CLCNKA; COL11A1; CRYAB; CRYM; DRD1; EDN1; ELN; EPS8L2; FGF10; FGF13; FOLR1; GAS6; GJA1; GNAO1; GREM1; GRIN2D; HOXB9; HOXD4; HTR2B; HTR7; INSYN1; ITGB2; ITPR3; JAG2; KCNJ12; KCNJ2; KIF13B; LEP; LMOD1; MARVELD2; MICAL2; MYH2; MYL3; MYO1E; NGF; NKX2-6; NOG; NPNT; NTRK2; OAS1; OR1Q1; OSR2; OXTR; P2RX6; P2RX7; PDZD7; PTGER3; RIPK3; RIPOR2; ROR1; SCN9A; SLC1A1; SLC29A1; S…
GO:0048518	BP	e	positive regulation of biological process	169/692	4572/30718	2.9127e-11	3	169	1.0789e-08	ABCA13; ABCA5; ACTC1; ADAMTSL4; ADRA1B; ADRA1D; ANGPTL4; ANKRD1; APELA; APLN; APLP2; ARMC9; BAIAP2L1; BMP2K; BST1; C1QTNF1; CASZ1; CCL26; CCN3; CCN4; CCND1; CD14; CD24; CDC14C; CEMIP; CHODL; CLSTN2; CNKSR2; CTSK; DAPK1; DOCK3; DOK5; DRD1; DUSP10; EDN1; EEF1A2; ENPP4; EPS8L1; EPS8L2; ERCC6; EYA2; F2RL3; FAM83H; FGF10; FMN2; FRMD5; FRMD8; GAS6; GJA1; GLMP; GNAO1; GPC1; GPR17; GPR37; GREM1; GRIK2; G…
GO:0048583	BP	e	regulation of response to stimulus	120/692	2897/30718	6.3888e-11	3	120	2.23501e-08	ADRA1B; ADRA1D; ANKRD1; APELA; APLN; APLP2; ARHGEF28; ARHGEF4; ARMC9; ASPN; BMP2K; BST1; C1QTNF1; CCL26; CCN3; CCN4; CD14; CD24; CD9; CLEC12B; CTSK; DAPK1; DKK3; DOCK3; DOK5; DRD1; DUSP10; DUSP4; DUSP8; EDN1; ENPP4; EPS8L1; EPS8L2; ERCC6; EYA2; F2RL3; FGF10; FMN2; FOLR1; FRMD8; GAS6; GJA1; GNAO1; GPC1; GPR17; GPR37; GREM1; GREM2; GRIN2D; HCST; HIP1R; HTR2A; HTR2B; IGFBP5; IGFBP6; IGFBP7; IGFBPL1;…
GO:0048522	BP	e	positive regulation of cellular process	156/692	4162/30718	7.21493e-11	4	156	2.39118e-08	ACTC1; ADAMTSL4; ADRA1B; ADRA1D; ANKRD1; APELA; APLN; APLP2; ARMC9; BAIAP2L1; BMP2K; BST1; C1QTNF1; CASZ1; CCL26; CCN3; CCN4; CCND1; CD14; CD24; CDC14C; CEMIP; CHODL; CLSTN2; CTSK; DAPK1; DOCK3; DOK5; DRD1; DUSP10; EDN1; EEF1A2; EPS8L1; EPS8L2; ERCC6; EYA2; F2RL3; FAM83H; FGF10; FMN2; FRMD5; FRMD8; GAS6; GJA1; GLMP; GNAO1; GPC1; GPR17; GPR37; GREM1; GRIK2; GRIN2D; GUCY2C; HAPLN1; HAPLN3; HCST; HI…
GO:0009966	BP	e	regulation of signal transduction	99/692	2229/30718	9.09352e-11	5	99	2.86309e-08	ADRA1B; ADRA1D; ANKRD1; APELA; APLN; APLP2; ARHGEF28; ARHGEF4; ARMC9; ASPN; BMP2K; BST1; CCL26; CCN3; CD14; CD24; CLEC12B; CTSK; DAPK1; DKK3; DOCK3; DOK5; DUSP10; DUSP4; DUSP8; EDN1; EPS8L1; EPS8L2; EYA2; F2RL3; FGF10; FOLR1; FRMD8; GAS6; GJA1; GPC1; GPR17; GPR37; GREM1; GREM2; GRIN2D; HCST; HIP1R; HTR2A; HTR2B; IGFBP5; IGFBP6; IGFBP7; IGFBPL1; IL12A; IL7R; ITGA6; JAG2; KANK1; KCTD16; LBH; LEP; L…
GO:0034220	BP	e	monoatomic ion transmembrane transport	30/692	338/30718	2.25923e-10	5	30	6.46654e-08	ANO4; GAS6; GLRB; GRIN2D; HCN1; HTR2A; HTR2B; KCNA3; KCNB1; KCNB2; KCND2; KCNH1; KCNJ12; KCNJ2; KCNJ6; KCNK6; MCOLN1; NALF1; NOX5; P2RX7; PLCB4; SCN1A; SCN9A; SLC12A7; SLC1A1; SLC4A11; SLC4A4; SLC8A1; TRPC6; TRPM4
GO:0098660	BP	e	inorganic ion transmembrane transport	30/692	345/30718	3.70564e-10	5	30	1.01454e-07	ANO4; GAS6; GLRB; GRIN2D; HCN1; HTR2A; HTR2B; KCNA3; KCNB1; KCNB2; KCND2; KCNH1; KCNJ12; KCNJ2; KCNJ6; KCNK6; MCOLN1; NALF1; NOX5; P2RX7; PLCB4; SCN1A; SCN9A; SLC12A7; SLC1A1; SLC4A11; SLC4A4; SLC8A1; TRPC6; TRPM4
GO:0050793	BP	e	regulation of developmental process	73/692	1491/30718	5.26675e-10	3	73	1.38186e-07	ABCA5; ADAMTS7; ADGRB3; ANGPTL4; APELA; APLP2; ASPN; BHLHE41; BMP2K; CASZ1; CCN3; CCN4; CD24; CHODL; CLSTN2; DUSP10; EDN1; FGF13; GAS6; GJA1; GPC1; GREM1; GRIN3A; HAPLN1; HAPLN3; HK2; KANK1; KIF13B; KNDC1; L1CAM; LEP; MGARP; MSTN; NEDD9; NFATC1; NFATC2; NFIB; NGF; NOG; NPNT; NTRK2; OAS2; OLFM1; OSR2; P2RX7; PPP1R13L; PSG1; PSG4; PTGIS; RANBP3L; RIMS1; RIPOR2; ROBO2; RTN4RL1; SEMA6A; SERPINE1; SER…
GO:0007165	BP	e	signal transduction	90/692	2031/30718	8.52357e-10	4	90	2.14692e-07	ADCY4; ADGRB3; ADGRD1; ADRA1B; ADRA1D; APLP2; ARHGEF28; CCL26; CCND1; CD14; CD24; CHRM2; CNKSR2; CRIP1; DISP2; DOK5; DRD1; EDN1; EPS8L1; EPS8L2; ERCC6; F2RL3; FGF10; FGF13; GABBR2; GAS6; GLRB; GNAO1; GPC4; GPR157; GPR17; GPR37; GREM1; GREM2; GRIK2; GRIN2D; GRIN3A; GUCY2C; HTR2A; HTR2B; HTR7; IL12A; IL13RA2; IL7R; INSYN1; ITGA6; ITGA8; ITGB2; JAG2; KCNB1; KCNH1; LACC1; LAMA5; LEP; MAP2K6; MC4R; MS…
GO:0030154	BP	e	cell differentiation	53/692	928/30718	1.24039e-09	3	53	2.89287e-07	ADGRB3; APELA; ARTN; CCN3; CD24; CD9; COL11A1; ERCC6; FGF10; FGF13; GAS6; GPC1; GPR157; GREM1; HAPLN1; HAPLN3; HTR2B; IRX6; ITGA8; ITGB2; JAG2; KCNH1; KNDC1; KRT19; KRT34; LAMA3; LAMB3; LEP; LHX2; LHX8; LHX9; LOC100653049; MAF; MMP15; MYO1E; NFIB; NOG; NR4A1; NTRK2; OLFM1; OSR2; PDZD7; RANBP3L; RIPK3; SDK2; SLC8A1; SORT1; STEAP4; SULF1; TGM1; USH2A; WNT10B; WNT5B
GO:0098662	BP	e	inorganic cation transmembrane transport	27/692	308/30718	2.35747e-09	6	27	5.30177e-07	GAS6; GRIN2D; HCN1; HTR2A; HTR2B; KCNA3; KCNB1; KCNB2; KCND2; KCNH1; KCNJ12; KCNJ2; KCNJ6; KCNK6; MCOLN1; NALF1; NOX5; P2RX7; PLCB4; SCN1A; SCN9A; SLC12A7; SLC4A11; SLC4A4; SLC8A1; TRPC6; TRPM4
GO:0098655	BP	e	monoatomic cation transmembrane transport	27/692	309/30718	2.52925e-09	6	27	5.49197e-07	GAS6; GRIN2D; HCN1; HTR2A; HTR2B; KCNA3; KCNB1; KCNB2; KCND2; KCNH1; KCNJ12; KCNJ2; KCNJ6; KCNK6; MCOLN1; NALF1; NOX5; P2RX7; PLCB4; SCN1A; SCN9A; SLC12A7; SLC4A11; SLC4A4; SLC8A1; TRPC6; TRPM4
GO:0030001	BP	e	metal ion transport	30/692	375/30718	2.66953e-09	6	30	5.60335e-07	CATSPER1; FGF13; GAS6; GRIN2D; GRIN3A; HCN1; HTR2A; HTR2B; KCNA3; KCNB1; KCNB2; KCND2; KCNH1; KCNJ12; KCNJ2; KCNJ6; KCNK6; MCOLN1; NALF1; P2RX7; PLCB4; SCN1A; SCN9A; SLC12A7; SLC4A11; SLC4A4; SLC8A1; STEAP4; TRPC6; TRPM4
GO:0006811	BP	e	monoatomic ion transport	35/692	496/30718	3.50285e-09	4	35	7.1153e-07	ANO4; CATSPER1; CLCNKA; FGF13; GAS6; GLRB; GRIN2D; GRIN3A; HCN1; HTR2A; HTR2B; KCNA3; KCNB1; KCNB2; KCND2; KCNH1; KCNJ12; KCNJ2; KCNJ6; KCNK6; MCOLN1; NALF1; NOX5; P2RX7; PLCB4; SCN1A; SCN9A; SLC12A7; SLC1A1; SLC4A11; SLC4A4; SLC8A1; STEAP4; TRPC6; TRPM4
GO:0007399	BP	e	nervous system development	29/692	373/30718	9.31184e-09	4	29	1.8324e-06	APLP2; ARTN; CDON; CHRM2; DRD1; ERCC6; FEZ1; FGF12; FGF13; GLRB; KIRREL3; L1CAM; NDP; NFASC; NOG; NPTX1; OLFM1; PCDHB2; PCDHB3; PCDHB4; PDGFC; RAPGEF5; ROBO2; SDK2; SEMA6A; SLITRK1; SLITRK6; SMPD1; ZDHHC2
GO:0006812	BP	e	monoatomic cation transport	31/692	420/30718	9.77662e-09	5	31	1.86556e-06	CATSPER1; FGF13; GAS6; GRIN2D; GRIN3A; HCN1; HTR2A; HTR2B; KCNA3; KCNB1; KCNB2; KCND2; KCNH1; KCNJ12; KCNJ2; KCNJ6; KCNK6; MCOLN1; NALF1; NOX5; P2RX7; PLCB4; SCN1A; SCN9A; SLC12A7; SLC4A11; SLC4A4; SLC8A1; STEAP4; TRPC6; TRPM4
GO:0098742	BP	e	cell-cell adhesion via plasma-membrane adhesion molecules	17/692	146/30718	3.64582e-08	4	17	6.55935e-06	AMIGO2; CDH10; EMB; GPC4; ITGB2; KIRREL3; L1CAM; LRRC4; PCDHB2; PCDHB3; PCDHB4; PSG2; PSG5; PSG9; ROBO2; SDK2; SLITRK1
GO:0007605	BP	e	sensory perception of sound	12/692	69/30718	4.23874e-08	6	12	7.41426e-06	CEMIP; COL11A1; CRYM; EPS8L2; MARVELD2; PDZD7; RIPOR2; ROR1; SPTBN4; TFAP2A; USH2A; USP53
GO:0040012	BP	e	regulation of locomotion	42/692	736/30718	4.75363e-08	3	42	8.09016e-06	APELA; APLP2; BST1; CCL26; CCN3; CCN4; CEMIP; DRD1; DUSP10; EDN1; FAM83H; FGF10; FRMD5; GAS6; GJA1; GREM1; IGFBP5; IL12A; ITGA6; KANK1; LIMCH1; LRRC15; MEOX2; MGAT5; MSTN; NEDD9; NOG; PDGFC; PSG1; RIPOR2; ROBO2; SEMA6A; SERPINE1; SERPINE2; SMOC2; SPINT2; SULF1; TACR3; TACSTD2; TMEM102; TNFRSF14; WNT5B
GO:0007186	BP	e	G protein-coupled receptor signaling pathway	24/692	291/30718	5.82939e-08	5	24	9.54006e-06	ADCY4; ADGRB3; ADGRD1; ADRA1B; ADRA1D; CCL26; CHRM2; DRD1; EDN1; F2RL3; GABBR2; GLRB; GNAO1; GPR157; GPR17; GPR37; HTR2A; HTR2B; HTR7; MC4R; PTGER3; SORT1; TGM2; TSHR
GO:0050954	BP	e	sensory perception of mechanical stimulus	12/692	71/30718	5.90857e-08	5	12	9.54006e-06	CEMIP; COL11A1; CRYM; EPS8L2; MARVELD2; PDZD7; RIPOR2; ROR1; SPTBN4; TFAP2A; USH2A; USP53
GO:2000145	BP	e	regulation of cell motility	41/692	719/30718	7.01936e-08	4	41	1.10153e-05	APELA; APLP2; BST1; CCL26; CCN3; CCN4; CEMIP; DRD1; DUSP10; EDN1; FAM83H; FGF10; FRMD5; GAS6; GJA1; GREM1; IGFBP5; IL12A; ITGA6; KANK1; LIMCH1; LRRC15; MEOX2; MGAT5; MSTN; NEDD9; NOG; PDGFC; PSG1; RIPOR2; SEMA6A; SERPINE1; SERPINE2; SMOC2; SPINT2; SULF1; TACR3; TACSTD2; TMEM102; TNFRSF14; WNT5B
GO:0048646	BP	e	anatomical structure formation involved in morphogenesis	20/692	211/30718	7.74009e-08	2	20	1.16046e-05	ACTC1; ADGRB3; ANKRD1; CD9; DUSP4; FOLR1; GPC1; GREM1; ITGA8; ITGB2; KCNH1; KRT19; LAMA3; LAMB3; LMOD1; MMP15; MYL9; NR4A1; OLFM1; PGM5
GO:0055085	BP	e	transmembrane transport	33/692	511/30718	8.10829e-08	4	33	1.18739e-05	ANO4; GAS6; GLRB; GRIN2D; HCN1; HTR2A; HTR2B; KCNA3; KCNB1; KCNB2; KCND2; KCNH1; KCNJ12; KCNJ2; KCNJ6; KCNK6; MCOLN1; NALF1; NOX5; P2RX7; PLCB4; SCN1A; SCN9A; SLC12A7; SLC1A1; SLC29A1; SLC47A1; SLC4A11; SLC4A4; SLC8A1; SORT1; TRPC6; TRPM4
GO:0007416	BP	e	synapse assembly	11/692	61/30718	1.05331e-07	6	11	1.50743e-05	DRD1; FGF13; KIRREL3; LRRC4; PCDHB2; PCDHB3; PCDHB4; SDK2; SLITRK1; SLITRK6; ZDHHC2
GO:0042221	BP	e	response to chemical	65/692	1452/30718	1.57872e-07	2	65	2.1727e-05	ADAMTS7; AK4; ANKRD1; CCL26; CD14; CD24; CD9; CPNE7; CRIP1; DAPK1; DRD1; EDN1; FBXO2; FMN2; FOLR1; GAS6; GJA1; GREM2; GRIN3A; HCN1; HSPB2; HSPB3; HSPB7; IGFBP5; IL12A; IL13RA2; IL7R; ITGB2; ITPR3; KCNB1; KCND2; KCNH1; KRT19; LEP; MC4R; MCOLN1; MGARP; NPNT; NR4A1; OAS1; OAS2; OXTR; P2RX7; PDK4; PSG1; PTGIS; RIPK3; RIPOR2; ROBO2; RRAGD; SERPINE1; SLC1A1; SLC4A11; SLC8A1; SMPD1; SORT1; SYT1; TFAP2A;…
GO:0030334	BP	e	regulation of cell migration	39/692	686/30718	1.58717e-07	5	39	2.1727e-05	APELA; APLP2; BST1; CCL26; CCN3; CCN4; CEMIP; DRD1; DUSP10; EDN1; FAM83H; FGF10; FRMD5; GAS6; GJA1; GREM1; IGFBP5; IL12A; ITGA6; KANK1; LIMCH1; LRRC15; MEOX2; MGAT5; MSTN; NEDD9; NOG; PDGFC; PSG1; RIPOR2; SEMA6A; SERPINE1; SERPINE2; SMOC2; SULF1; TACSTD2; TMEM102; TNFRSF14; WNT5B
GO:0007200	BP	e	phospholipase C-activating G protein-coupled receptor signaling pathway	11/692	64/30718	1.76211e-07	6	11	2.29504e-05	ADRA1B; ADRA1D; CHRM2; DRD1; F2RL3; GPR157; GPR17; HTR2A; HTR2B; PTGER3; TGM2
GO:1900047	BP	e	negative regulation of hemostasis	8/692	29/30718	1.79964e-07	5	8	2.29504e-05	C1QTNF1; CD9; EDN1; SERPINB2; SERPINE1; SERPINE2; TFPI; THBD
GO:0030195	BP	e	negative regulation of blood coagulation	8/692	29/30718	1.79964e-07	8	8	2.29504e-05	C1QTNF1; CD9; EDN1; SERPINB2; SERPINE1; SERPINE2; TFPI; THBD
GO:0010647	BP	e	positive regulation of cell communication	57/692	1212/30718	1.82233e-07	5	57	2.29504e-05	ADRA1B; ADRA1D; APELA; ARMC9; BMP2K; CCL26; CCN3; CD14; CD24; CLSTN2; CTSK; DOK5; DRD1; EDN1; F2RL3; FGF10; GAS6; GJA1; GPR17; GPR37; GRIK2; GRIN2D; HCST; HIP1R; HTR2A; HTR2B; IGFBP6; IL7R; JAG2; KANK1; LEP; LGR5; LIMS2; MGAT5; MSTN; MYORG; NGF; NPNT; NTRK2; PDGFC; PTGIS; RASSF2; RIMS1; ROBO2; ROR1; RRAGD; SFRP4; SMOC2; SULF1; SYT1; TGM2; TLR3; TMEM106A; TRPM4; VAMP8; WNT5B; ZDHHC2
GO:0003012	BP	e	muscle system process	15/692	128/30718	2.11501e-07	3	15	2.57203e-05	ADRA1D; CRYAB; EDN1; GNAO1; HTR2B; KCNJ12; KCNJ2; LMOD1; MYH2; MYL3; OXTR; P2RX6; PTGER3; SLC8A1; TNNC1
GO:0048584	BP	e	positive regulation of response to stimulus	69/692	1591/30718	2.12395e-07	4	69	2.57203e-05	ADRA1B; ADRA1D; APELA; ARMC9; BMP2K; CCL26; CCN3; CCN4; CD14; CD24; CTSK; DOK5; EDN1; ENPP4; ERCC6; EYA2; F2RL3; FGF10; FMN2; GAS6; GJA1; GNAO1; GPR17; GPR37; GRIN2D; HCST; HIP1R; HTR2A; HTR2B; IGFBP6; IL12A; IL7R; ITGB2; JAG2; KANK1; LACC1; LEP; LGR5; LIMS2; MAP2K6; MGAT5; MSTN; MYORG; NEDD9; NFATC2; NGF; NPNT; NTRK2; OAS1; PDGFC; PTGER3; PTGIS; RASSF2; RIMS1; RIPOR2; ROBO2; ROR1; RRAGD; SERPINE…
GO:0051094	BP	e	positive regulation of developmental process	43/692	806/30718	2.20588e-07	4	43	2.62083e-05	ANGPTL4; APELA; CCN4; CHODL; CLSTN2; DUSP10; EDN1; GAS6; GJA1; GPC1; HAPLN1; HAPLN3; HK2; L1CAM; LEP; NEDD9; NGF; NOG; NPNT; NTRK2; OLFM1; OSR2; P2RX7; PPP1R13L; PSG1; PTGIS; RANBP3L; RIMS1; RIPOR2; ROBO2; SERPINE1; SERPINE2; SFRP4; SLC8A1; SLITRK1; SLITRK6; SMOC2; SYT1; TACSTD2; TFAP2A; TGM2; TRPM4; WNT5B
GO:0023056	BP	e	positive regulation of signaling	57/692	1218/30718	2.95819e-07	4	57	3.44958e-05	ADRA1B; ADRA1D; APELA; ARMC9; BMP2K; CCL26; CCN3; CD14; CD24; CLSTN2; CTSK; DOK5; DRD1; EDN1; F2RL3; FGF10; GAS6; GJA1; GPR17; GPR37; GRIK2; GRIN2D; HCST; HIP1R; HTR2A; HTR2B; IGFBP6; IL7R; JAG2; KANK1; LEP; LGR5; LIMS2; MGAT5; MSTN; MYORG; NGF; NPNT; NTRK2; PDGFC; PTGIS; RASSF2; RIMS1; ROBO2; ROR1; RRAGD; SFRP4; SMOC2; SULF1; SYT1; TGM2; TLR3; TMEM106A; TRPM4; VAMP8; WNT5B; ZDHHC2
GO:0050819	BP	e	negative regulation of coagulation	8/692	31/30718	3.17861e-07	5	8	3.63922e-05	C1QTNF1; CD9; EDN1; SERPINB2; SERPINE1; SERPINE2; TFPI; THBD
GO:0009653	BP	e	anatomical structure morphogenesis	36/692	627/30718	3.768e-07	2	36	4.23698e-05	ANKRD1; APELA; APLP2; ATL1; ELN; EMB; FEZ1; FGF10; FOLR1; HOXB9; HOXD4; HTR2B; ITGA6; KIF5C; L1CAM; LAMA5; MICAL2; MYL3; NFASC; NFATC1; NFIB; NGF; NOG; NPNT; OLFM1; OSR2; PDZD7; ROBO2; SEMA6A; SFRP4; SLC1A1; SLITRK1; SLITRK6; SPTBN4; TFAP2A; TNNC1
GO:1903522	BP	e	regulation of blood circulation	15/692	134/30718	3.86324e-07	5	15	4.26787e-05	ADRA1B; ADRA1D; APELA; APLN; EDN1; FGF13; HCN1; HSPB7; KCNJ12; KCNJ2; OXTR; SLC4A3; SLC8A1; SPTBN4; TRPM4
GO:0008016	BP	e	regulation of heart contraction	14/692	117/30718	4.13327e-07	6	14	4.41139e-05	ADRA1B; ADRA1D; APELA; APLN; EDN1; FGF13; HCN1; HSPB7; KCNJ12; KCNJ2; SLC4A3; SLC8A1; SPTBN4; TRPM4
GO:0098609	BP	e	cell-cell adhesion	21/692	256/30718	4.25109e-07	3	21	4.46152e-05	AMIGO2; CCN3; CDH10; EMB; GCNT1; GPC4; ITGB2; KIRREL3; L1CAM; LRRC4; MYL9; PCDHB2; PCDHB3; PCDHB4; PLEKHA7; PSG2; PSG5; PSG9; ROBO2; SDK2; SLITRK1
GO:0023052	BP	e	signaling	21/692	257/30718	4.53333e-07	3	21	4.52306e-05	CD24; CHRM2; GABBR2; GAD1; GJA1; GLRB; GPC4; GRIK2; GRIN2D; GRIN3A; HTR2A; HTR2B; HTR7; KCND2; NPTX1; PCDHB2; PCDHB3; PCDHB4; SLC12A7; SLC1A1; SYT1
GO:0007267	BP	e	cell-cell signaling	21/692	257/30718	4.53333e-07	4	21	4.52306e-05	CD24; CHRM2; GABBR2; GAD1; GJA1; GLRB; GPC4; GRIK2; GRIN2D; GRIN3A; HTR2A; HTR2B; HTR7; KCND2; NPTX1; PCDHB2; PCDHB3; PCDHB4; SLC12A7; SLC1A1; SYT1
GO:0006936	BP	e	muscle contraction	14/692	118/30718	4.59379e-07	4	14	4.52306e-05	ADRA1D; CRYAB; EDN1; GNAO1; HTR2B; KCNJ12; LMOD1; MYH2; MYL3; OXTR; P2RX6; PTGER3; SLC8A1; TNNC1
GO:2000026	BP	e	regulation of multicellular organismal development	44/692	855/30718	4.66887e-07	4	44	4.52306e-05	ADAMTS7; ANGPTL4; APELA; APLP2; ASPN; BHLHE41; BMP2K; CD24; CHODL; CLSTN2; DUSP10; EDN1; FGF13; GAS6; GREM1; HAPLN1; HAPLN3; HK2; L1CAM; LEP; NEDD9; NGF; NOG; NTRK2; OAS2; OSR2; P2RX7; PSG1; PSG4; PTGIS; ROBO2; SEMA6A; SERPINE1; SERPINE2; SFRP4; SLC8A1; SLITRK1; SLITRK6; SMOC2; SULF1; TFAP2A; TGM2; TLR3; TRPM4
GO:0007155	BP	e	cell adhesion	25/692	353/30718	5.65799e-07	2	25	5.39823e-05	AMIGO2; CCN3; CDH10; EMB; GCNT1; GPC4; ITGA6; ITGA8; ITGB2; KIRREL3; L1CAM; LAMA5; LRRC4; MYL9; NPNT; PCDHB2; PCDHB3; PCDHB4; PLEKHA7; PSG2; PSG5; PSG9; ROBO2; SDK2; SLITRK1
GO:0030193	BP	e	regulation of blood coagulation	9/692	45/30718	6.09051e-07	7	9	5.64e-05	C1QTNF1; CD9; EDN1; ENPP4; SERPINB2; SERPINE1; SERPINE2; TFPI; THBD
GO:1900046	BP	e	regulation of hemostasis	9/692	45/30718	6.09051e-07	4	9	5.64e-05	C1QTNF1; CD9; EDN1; ENPP4; SERPINB2; SERPINE1; SERPINE2; TFPI; THBD
GO:0065008	BP	e	regulation of biological quality	54/692	1166/30718	8.48961e-07	2	54	7.74769e-05	ADRA1B; ADRA1D; APLN; ATP8B1; BAIAP2L1; C1QTNF1; CCL26; CCN3; CD9; CRYAB; CTSK; DKK3; EDN1; ENPP4; FGF10; FGF12; FGF13; GJA1; GLMP; GRIK2; GRIN2D; HCN1; HIP1R; HTR2B; INSYN1; KANK1; KCNB1; KCND2; KCNJ2; KCNK6; LEP; LMOD1; OXTR; P2RX7; PLEKHN1; RASSF2; RIMS1; SCN1A; SERPINB2; SERPINE1; SERPINE2; SLC4A11; SLC4A3; SLC8A1; SPTBN4; SRD5A2; STC2; TFPI; THBD; TMEM102; TRPM4; VAMP8; WNT10B; ZDHHC2
GO:0050818	BP	e	regulation of coagulation	9/692	47/30718	8.99671e-07	4	9	8.09318e-05	C1QTNF1; CD9; EDN1; ENPP4; SERPINB2; SERPINE1; SERPINE2; TFPI; THBD
GO:0048519	BP	e	negative regulation of biological process	129/692	3764/30718	9.97078e-07	3	129	8.8431e-05	ABCA5; ADAMDEC1; ADAMTS7; ADRA1D; AMIGO2; ANGPTL4; ANKRD1; APLN; APLP2; ASPN; ATP8B1; BHLHE41; C1QTNF1; CCN3; CCN4; CCND1; CD9; CGREF1; CLEC12B; COMP; CRYAB; CRYM; CTSA; DAPK1; DKK3; DRD1; DUSP10; DUSP4; DUSP8; EDN1; ERCC6; EYA2; FEZ1; FGF13; FMN2; FRMD5; FRMD8; GAS6; GJA1; GPC1; GREM1; GREM2; GRIN3A; H1-2; HCN1; HIP1R; HTR2A; HTR2B; IGFBP5; IGFBP6; IGFBP7; IL12A; ITGA6; KANK1; KCNB1; LBH; LEP; L…
GO:0045229	BP	e	external encapsulating structure organization	16/692	165/30718	1.12796e-06	4	16	9.86495e-05	ADAMTS14; ADAMTS7; ADAMTSL4; COL10A1; COL11A1; COL8A2; CTSK; ELN; GAS6; GREM1; MATN3; MMP11; MMP15; NPNT; SMOC2; TGM1
GO:0043408	BP	e	regulation of MAPK cascade	29/692	471/30718	1.29499e-06	7	29	0.000110196	ADRA1B; ADRA1D; APELA; CCL26; CD24; DOK5; DUSP10; DUSP4; DUSP8; EDN1; FGF10; GAS6; GPR37; GREM1; HTR2A; HTR2B; IGFBP6; LBH; LEP; NPNT; NTRK2; P2RX7; PDGFC; RASSF2; ROR1; SEMA6A; SMPD1; TLR3; TMEM106A
GO:0050878	BP	e	regulation of body fluid levels	11/692	79/30718	1.57748e-06	3	11	0.000132445	C1QTNF1; CD9; EDN1; ENPP4; FGF10; OXTR; SERPINB2; SERPINE1; SERPINE2; TFPI; THBD
GO:0098916	BP	e	anterograde trans-synaptic signaling	18/692	212/30718	1.71778e-06	7	18	0.000138678	CHRM2; GABBR2; GAD1; GLRB; GRIK2; GRIN2D; GRIN3A; HTR2A; HTR2B; HTR7; KCND2; NPTX1; PCDHB2; PCDHB3; PCDHB4; SLC12A7; SLC1A1; SYT1
GO:0099537	BP	e	trans-synaptic signaling	18/692	212/30718	1.71778e-06	6	18	0.000138678	CHRM2; GABBR2; GAD1; GLRB; GRIK2; GRIN2D; GRIN3A; HTR2A; HTR2B; HTR7; KCND2; NPTX1; PCDHB2; PCDHB3; PCDHB4; SLC12A7; SLC1A1; SYT1
GO:0007268	BP	e	chemical synaptic transmission	18/692	212/30718	1.71778e-06	8	18	0.000138678	CHRM2; GABBR2; GAD1; GLRB; GRIK2; GRIN2D; GRIN3A; HTR2A; HTR2B; HTR7; KCND2; NPTX1; PCDHB2; PCDHB3; PCDHB4; SLC12A7; SLC1A1; SYT1
GO:0031344	BP	e	regulation of cell projection organization	28/692	452/30718	1.74904e-06	5	28	0.000139414	ATP8B1; CHODL; EPS8L1; EPS8L2; FGF13; ITGA6; KANK1; KIF13B; KNDC1; L1CAM; MBOAT1; MGARP; MSTN; NEDD9; NGF; NTRK2; P2RX7; PIFO; RAP1GAP; RIPOR2; ROBO2; ROR1; RTN4RL1; SEMA6A; SLITRK1; STMN2; TACSTD2; ZNF804A
GO:0048513	BP	e	animal organ development	36/692	667/30718	1.8084e-06	3	36	0.000142343	AMIGO2; APELA; APLN; CCN3; CHODL; CPAMD8; CRIP1; DKK3; FGF10; FGF12; GJA1; GREB1L; GRIN2D; HOXD4; HTR2B; ITGA6; ITGA8; LEP; MICAL2; MSTN; NFASC; NFIB; NKX2-6; OSR2; OXTR; RANBP3L; RIPK3; ROBO2; SFRP4; SRD5A2; SULF1; TFAP2A; TGM1; TGM2; WNT10B; WNT5B
GO:0045595	BP	e	regulation of cell differentiation	46/692	951/30718	1.84475e-06	4	46	0.000143412	ABCA5; ADAMTS7; APLP2; BHLHE41; CASZ1; CCN3; CCN4; CD24; CHODL; DUSP10; EDN1; FGF13; GAS6; GJA1; GPC1; GREM1; HAPLN1; HAPLN3; L1CAM; LEP; MSTN; NEDD9; NFATC1; NFATC2; NGF; NOG; NPNT; NTRK2; OLFM1; PPP1R13L; PSG4; RANBP3L; RIPOR2; ROBO2; SEMA6A; SERPINE2; SFRP4; SLC4A11; SLITRK1; TACSTD2; TFAP2A; TGM2; TLR3; TRPM4; USH2A; WNT10B
GO:0042127	BP	e	regulation of cell population proliferation	49/692	1047/30718	1.95997e-06	4	49	0.000150512	ADRA1D; APELA; APLN; APLP2; BST1; CCL26; CCN3; CCN4; CD24; CGREF1; DUSP10; EDN1; ELN; FGF10; GAS6; GJA1; GREM1; HAPLN1; HAPLN3; HTR2B; IGFBP5; IGFBP6; IGFBP7; IL12A; IL7R; JAG2; KCNH1; LEP; MSTN; NFATC2; NFIB; NGF; NKX2-6; NOG; NR4A1; NTRK2; OSR2; PDGFC; PSG1; RIPK3; SFRP4; SULF1; TAFA5; TFAP2A; TGM1; TNFRSF14; TP53I11; TRPM4; TSHR
GO:0099536	BP	e	synaptic signaling	18/692	216/30718	2.24401e-06	5	18	0.000170247	CHRM2; GABBR2; GAD1; GLRB; GRIK2; GRIN2D; GRIN3A; HTR2A; HTR2B; HTR7; KCND2; NPTX1; PCDHB2; PCDHB3; PCDHB4; SLC12A7; SLC1A1; SYT1
GO:0034330	BP	e	cell junction organization	21/692	285/30718	2.40733e-06	4	21	0.000180463	CD9; CDH10; DRD1; FGF13; GJA1; GPC4; ITGA6; KIRREL3; L1CAM; LIMS2; LRRC4; MARVELD2; PCDHB2; PCDHB3; PCDHB4; PLEKHA7; PPFIA4; SDK2; SLITRK1; SLITRK6; ZDHHC2
GO:0050808	BP	e	synapse organization	14/692	136/30718	2.58093e-06	5	14	0.000191201	DRD1; FGF13; GPC4; KIRREL3; L1CAM; LRRC4; PCDHB2; PCDHB3; PCDHB4; PPFIA4; SDK2; SLITRK1; SLITRK6; ZDHHC2
GO:0048523	BP	e	negative regulation of cellular process	120/692	3493/30718	2.71774e-06	4	120	0.000198995	ABCA5; ADAMDEC1; ADAMTS7; ADRA1D; AMIGO2; ANGPTL4; ANKRD1; APLN; APLP2; ASPN; ATP8B1; BHLHE41; C1QTNF1; CCN3; CCN4; CCND1; CD9; CGREF1; CLEC12B; COMP; CRYAB; CRYM; CTSA; DAPK1; DKK3; DUSP10; DUSP4; DUSP8; EDN1; ERCC6; EYA2; FEZ1; FGF13; FMN2; FRMD5; FRMD8; GAS6; GJA1; GPC1; GREM1; GREM2; H1-2; HCN1; HIP1R; HTR2A; HTR2B; IGFBP5; IGFBP6; IGFBP7; IL12A; ITGA6; KANK1; KCNB1; LBH; LEP; LHX9; LIMCH1; L…
GO:0009967	BP	e	positive regulation of signal transduction	51/692	1128/30718	2.92201e-06	6	51	0.000209175	ADRA1B; ADRA1D; APELA; ARMC9; BMP2K; CCL26; CCN3; CD14; CD24; CTSK; DOK5; EDN1; F2RL3; FGF10; GAS6; GJA1; GPR17; GPR37; GRIN2D; HCST; HIP1R; HTR2A; HTR2B; IGFBP6; IL7R; JAG2; KANK1; LEP; LGR5; LIMS2; MGAT5; MSTN; MYORG; NGF; NPNT; NTRK2; PDGFC; PTGIS; RASSF2; RIMS1; ROBO2; ROR1; RRAGD; SFRP4; SMOC2; SULF1; TGM2; TLR3; TMEM106A; TRPM4; WNT5B
GO:0120035	BP	e	regulation of plasma membrane bounded cell projection organization	27/692	438/30718	2.9232e-06	6	27	0.000209175	ATP8B1; CHODL; EPS8L1; EPS8L2; FGF13; ITGA6; KANK1; KIF13B; KNDC1; L1CAM; MBOAT1; MGARP; MSTN; NEDD9; NGF; NTRK2; P2RX7; RAP1GAP; RIPOR2; ROBO2; ROR1; RTN4RL1; SEMA6A; SLITRK1; STMN2; TACSTD2; ZNF804A
GO:0007188	BP	e	adenylate cyclase-modulating G protein-coupled receptor signaling pathway	14/692	138/30718	3.07e-06	6	14	0.000217211	ADCY4; ADGRB3; ADGRD1; ADRA1B; ADRA1D; CHRM2; DRD1; GABBR2; GNAO1; GPR157; GPR37; MC4R; PTGER3; TSHR
GO:2000147	BP	e	positive regulation of cell motility	26/692	416/30718	3.46685e-06	5	26	0.000242564	APELA; CCL26; CCN4; CEMIP; DRD1; EDN1; FAM83H; FGF10; GAS6; IGFBP5; IL12A; ITGA6; LRRC15; MGAT5; MSTN; NEDD9; PDGFC; PSG1; RIPOR2; SEMA6A; SERPINE1; SMOC2; TACR3; TMEM102; TNFRSF14; WNT5B
GO:0042391	BP	e	regulation of membrane potential	17/692	202/30718	3.73514e-06	3	17	0.000258464	FGF12; FGF13; GJA1; GRIN2D; HCN1; INSYN1; KCNB1; KCND2; KCNJ2; KCNK6; P2RX7; RIMS1; SCN1A; SLC4A11; SLC4A3; SLC8A1; TRPM4
GO:0051049	BP	e	regulation of transport	50/692	1109/30718	4.02486e-06	4	50	0.000275484	ABCA13; ABCA5; ANKRD1; APELA; APLN; APLP2; ATP8B1; BMP2K; CCN3; CEMIP; CRYAB; DAPK1; DRD1; EDN1; F2RL3; FGF10; FGF12; FGF13; GAS6; GJA1; GREM1; GRIN2D; HCN1; HIP1R; IL12A; ITGB2; KCNB1; KCNJ12; KCNJ2; KCNJ6; LEP; OAS2; P2RX7; PTGER3; RHBDF2; RIMS1; SERPINE1; SFRP4; SH3TC2; SLC8A1; SMPD1; SPTBN4; STON2; SYT1; TGM2; TMEM102; TRPC6; TRPM4; VAMP8; ZDHHC2
GO:0010033	BP	e	response to organic substance	52/692	1165/30718	4.07976e-06	3	52	0.000276239	ADAMTS7; ANKRD1; CCL26; CD14; CD24; CD9; DAPK1; DRD1; EDN1; FBXO2; FOLR1; GAS6; GJA1; GREM2; GRIN3A; HCN1; HSPB2; HSPB3; HSPB7; IGFBP5; IL12A; IL13RA2; IL7R; ITGB2; KCNB1; KRT19; LEP; MC4R; MGARP; NPNT; NR4A1; OAS1; OAS2; OXTR; P2RX7; PDK4; PTGIS; RIPOR2; ROBO2; RRAGD; SERPINE1; SLC1A1; SLC8A1; SMPD1; SORT1; TFPI; TGM2; TLR3; TMEM102; TSHR; WNT10B; WNT5B
GO:0061041	BP	e	regulation of wound healing	11/692	87/30718	4.15427e-06	6	11	0.000278292	C1QTNF1; CD9; EDN1; ENPP4; KANK1; SERPINB2; SERPINE1; SERPINE2; SMOC2; TFPI; THBD
GO:0006816	BP	e	calcium ion transport	15/692	162/30718	4.30899e-06	7	15	0.000285618	CATSPER1; GAS6; GRIN2D; GRIN3A; HTR2A; HTR2B; MCOLN1; NALF1; P2RX7; PLCB4; SCN1A; SCN9A; SLC8A1; TRPC6; TRPM4
GO:0040017	BP	e	positive regulation of locomotion	26/692	422/30718	4.48593e-06	4	26	0.000291391	APELA; CCL26; CCN4; CEMIP; DRD1; EDN1; FAM83H; FGF10; GAS6; IGFBP5; IL12A; ITGA6; LRRC15; MGAT5; MSTN; NEDD9; PDGFC; PSG1; RIPOR2; SEMA6A; SERPINE1; SMOC2; TACR3; TMEM102; TNFRSF14; WNT5B
GO:1903034	BP	e	regulation of response to wounding	12/692	105/30718	4.48864e-06	5	12	0.000291391	C1QTNF1; CD9; EDN1; ENPP4; KANK1; RTN4RL1; SERPINB2; SERPINE1; SERPINE2; SMOC2; TFPI; THBD
GO:0030198	BP	e	extracellular matrix organization	15/692	163/30718	4.6486e-06	5	15	0.000298696	ADAMTS14; ADAMTS7; ADAMTSL4; COL10A1; COL11A1; COL8A2; CTSK; ELN; GAS6; GREM1; MATN3; MMP11; MMP15; NPNT; SMOC2
GO:1903035	BP	e	negative regulation of response to wounding	9/692	57/30718	4.86046e-06	6	9	0.000309155	C1QTNF1; CD9; EDN1; RTN4RL1; SERPINB2; SERPINE1; SERPINE2; TFPI; THBD
GO:0043062	BP	e	extracellular structure organization	15/692	164/30718	5.01189e-06	4	15	0.000315598	ADAMTS14; ADAMTS7; ADAMTSL4; COL10A1; COL11A1; COL8A2; CTSK; ELN; GAS6; GREM1; MATN3; MMP11; MMP15; NPNT; SMOC2
GO:0070588	BP	e	calcium ion transmembrane transport	13/692	125/30718	5.22346e-06	8	13	0.000325665	GAS6; GRIN2D; HTR2A; HTR2B; MCOLN1; NALF1; P2RX7; PLCB4; SCN1A; SCN9A; SLC8A1; TRPC6; TRPM4
GO:0061045	BP	e	negative regulation of wound healing	8/692	44/30718	5.5164e-06	7	8	0.000340557	C1QTNF1; CD9; EDN1; SERPINB2; SERPINE1; SERPINE2; TFPI; THBD
GO:0034329	BP	e	cell junction assembly	16/692	187/30718	5.79852e-06	5	16	0.000350832	CD9; CDH10; DRD1; FGF13; GJA1; ITGA6; KIRREL3; LRRC4; MARVELD2; PCDHB2; PCDHB3; PCDHB4; SDK2; SLITRK1; SLITRK6; ZDHHC2
GO:0030335	BP	e	positive regulation of cell migration	25/692	402/30718	5.80136e-06	6	25	0.000350832	APELA; CCL26; CCN4; CEMIP; DRD1; EDN1; FAM83H; FGF10; GAS6; IGFBP5; IL12A; ITGA6; LRRC15; MGAT5; MSTN; NEDD9; PDGFC; PSG1; RIPOR2; SEMA6A; SERPINE1; SMOC2; TMEM102; TNFRSF14; WNT5B
GO:0032879	BP	e	regulation of localization	58/692	1371/30718	5.84999e-06	3	58	0.000350832	ABCA13; ABCA5; ANKRD1; APELA; APLN; APLP2; ATP8B1; BMP2K; CCN3; CEMIP; CRYAB; DAPK1; DRD1; EDN1; F2RL3; FGF10; FGF12; FGF13; GAS6; GJA1; GPC1; GREM1; GRIN2D; HCN1; HIP1R; HTR2A; HTR2B; IL12A; ITGB2; KCNB1; KCNJ12; KCNJ2; KCNJ6; LEP; LRRC15; NEDD9; NKD2; OAS2; P2RX7; PLCB4; PTGER3; RHBDF2; RIMS1; RIPOR2; SERPINE1; SFRP4; SH3TC2; SLC8A1; SMPD1; SPTBN4; STON2; SYT1; TGM2; TMEM102; TRPC6; TRPM4; VAMP…
GO:0031175	BP	e	neuron projection development	22/692	328/30718	6.39702e-06	6	22	0.000380019	APLP2; ATL1; EMB; ERCC6; FEZ1; FOLR1; KIF5C; L1CAM; MGARP; NCAM1; NFASC; NFIB; NGF; PDZD7; RAB6B; ROBO2; RTN4RL1; SEMA6A; SLITRK1; SLITRK6; SPTBN4; STMN2
GO:1903524	BP	e	positive regulation of blood circulation	6/692	22/30718	7.01344e-06	6	6	0.000408923	ADRA1B; ADRA1D; APELA; APLN; EDN1; TRPM4
GO:0045823	BP	e	positive regulation of heart contraction	6/692	22/30718	7.01344e-06	7	6	0.000408923	ADRA1B; ADRA1D; APELA; APLN; EDN1; TRPM4
GO:0045103	BP	e	intermediate filament-based process	7/692	33/30718	7.32795e-06	2	7	0.000415713	INA; KRT19; KRT34; KRT7; KRT80; KRT81; LOC100653049
GO:0045104	BP	e	intermediate filament cytoskeleton organization	7/692	33/30718	7.32795e-06	6	7	0.000415713	INA; KRT19; KRT34; KRT7; KRT80; KRT81; LOC100653049
GO:0045109	BP	e	intermediate filament organization	7/692	33/30718	7.32795e-06	7	7	0.000415713	INA; KRT19; KRT34; KRT7; KRT80; KRT81; LOC100653049
GO:0001508	BP	e	action potential	9/692	60/30718	7.52109e-06	4	9	0.00042036	FGF12; GJA1; KCNB1; KCND2; KCNJ2; SCN1A; SLC4A3; SLC8A1; TRPM4
GO:0001501	BP	e	skeletal system development	14/692	149/30718	7.54338e-06	4	14	0.00042036	COL10A1; COMP; GJA1; HOXB9; HOXD4; LAMA5; MATN3; NOG; OSR2; PITX1; PRELP; SHOX; SULF1; TGM2
GO:0007154	BP	e	cell communication	25/692	412/30718	8.85659e-06	2	25	0.00048921	CD24; CHRM2; GABBR2; GAD1; GJA1; GLRB; GPC4; GRIK2; GRIN2D; GRIN3A; HTR2A; HTR2B; HTR7; KCNB1; KCND2; NPTX1; PCDHB2; PCDHB3; PCDHB4; PDK4; RRAGD; SLC12A7; SLC1A1; SLC8A1; SYT1
GO:0051093	BP	e	negative regulation of developmental process	28/692	494/30718	9.35968e-06	4	28	0.000512503	ABCA5; ADAMTS7; ASPN; BHLHE41; CCN3; DUSP10; FGF13; GAS6; GREM1; GRIN3A; KANK1; MGARP; MSTN; NFATC1; NFATC2; NFIB; NOG; RANBP3L; ROBO2; RTN4RL1; SEMA6A; SERPINE1; SULF1; TACSTD2; TLR3; TRPM4; USH2A; WNT10B
GO:0032102	BP	e	negative regulation of response to external stimulus	19/692	263/30718	9.53088e-06	5	19	0.000517379	C1QTNF1; CCN3; CD9; CLEC12B; DRD1; EDN1; GREM1; LEP; OAS1; PTGIS; RHBDF2; ROBO2; RTN4RL1; SEMA6A; SERPINB2; SERPINE1; SERPINE2; TFPI; THBD
GO:0071675	BP	e	regulation of mononuclear cell migration	10/692	78/30718	9.99921e-06	7	10	0.000538163	CCN3; GAS6; GREM1; IL12A; MSTN; NEDD9; RIPOR2; SERPINE1; TMEM102; TNFRSF14
GO:0032101	BP	e	regulation of response to external stimulus	36/692	721/30718	1.01365e-05	4	36	0.000540927	APLP2; BST1; C1QTNF1; CCL26; CCN3; CCN4; CD14; CD9; CLEC12B; DRD1; EDN1; ENPP4; GAS6; GREM1; IL12A; LACC1; LEP; MAP2K6; MSTN; NEDD9; OAS1; PTGER3; PTGIS; RHBDF2; RIPOR2; ROBO2; RTN4RL1; SEMA6A; SERPINB2; SERPINE1; SERPINE2; SMOC2; TFPI; THBD; TLR3; VAMP8
GO:0070887	BP	e	cellular response to chemical stimulus	49/692	1106/30718	1.05447e-05	3	49	0.000557982	ADAMTS7; AK4; ANKRD1; CCL26; CD14; CPNE7; DAPK1; DRD1; EDN1; FMN2; FOLR1; GAS6; GJA1; GREM2; HCN1; IGFBP5; IL12A; IL13RA2; IL7R; KCNB1; KCND2; KCNH1; LEP; MCOLN1; MGARP; NPNT; NR4A1; OAS1; OAS2; OXTR; P2RX7; PDK4; PTGIS; RIPK3; RIPOR2; ROBO2; RRAGD; SERPINE1; SLC1A1; SLC4A11; SLC8A1; SMPD1; SYT1; TFAP2A; TFPI; TGM2; TSHR; WNT10B; WNT5B
GO:0040013	BP	e	negative regulation of locomotion	18/692	245/30718	1.29417e-05	4	18	0.000679114	CCN3; DUSP10; FRMD5; GJA1; GREM1; IGFBP5; KANK1; LIMCH1; MEOX2; NEDD9; NOG; RIPOR2; ROBO2; SEMA6A; SERPINE1; SPINT2; SULF1; TACSTD2
GO:0051241	BP	e	negative regulation of multicellular organismal process	34/692	670/30718	1.47688e-05	4	34	0.000768587	ADAMTS7; APLP2; C1QTNF1; CD9; DUSP10; EDN1; FGF13; GAS6; GJA1; GREM1; IL12A; MAP2K6; MEOX2; NFIB; NOG; OAS1; P2RX7; PSG4; PTGER3; RIPOR2; ROBO2; SEMA6A; SERPINB2; SERPINE1; SERPINE2; SPTBN4; SULF1; TACSTD2; TFPI; THBD; TLR3; TNFRSF14; TRPM4; WNT10B
GO:0098657	BP	e	import into cell	25/692	425/30718	1.49989e-05	4	25	0.000774166	CD14; CD9; DNAJC6; EPN3; FOLR1; GAS6; HIP1R; ITGB2; KCNJ12; KCNJ2; KCNJ6; MYO1E; NALF1; SCN1A; SCN9A; SLC12A7; SLC1A1; SLC29A1; SLC47A1; SLC8A1; SORT1; STON2; SYT1; TGM2; TRPM4
GO:0007189	BP	e	adenylate cyclase-activating G protein-coupled receptor signaling pathway	10/692	82/30718	1.56824e-05	7	10	0.000802861	ADCY4; ADGRB3; ADGRD1; ADRA1B; ADRA1D; DRD1; GPR157; MC4R; PTGER3; TSHR
GO:0007166	BP	e	cell surface receptor signaling pathway	48/692	1104/30718	1.72271e-05	5	48	0.000874832	APLP2; ARHGEF28; CCL26; CD24; DISP2; DOK5; FGF10; GNAO1; GPC4; GREM2; GRIK2; GRIN2D; GRIN3A; GUCY2C; IL12A; IL13RA2; IL7R; INSYN1; ITGA6; ITGA8; ITGB2; JAG2; KCNB1; LAMA5; LEP; MSTN; NEDD9; NFATC2; NGF; NOG; NTRK2; OAS1; OAS2; P2RX7; PDGFC; PDK4; PSG4; ROR1; SAMD12; SEMA6A; SFRP4; SORBS2; SORT1; SULF1; TLR3; TNFRSF10A; WNT10B; WNT5B
GO:0071805	BP	e	potassium ion transmembrane transport	11/692	101/30718	1.7742e-05	8	11	0.000893769	HCN1; KCNA3; KCNB1; KCNB2; KCND2; KCNH1; KCNJ12; KCNJ2; KCNJ6; KCNK6; SLC12A7
GO:0051960	BP	e	regulation of nervous system development	17/692	228/30718	1.84881e-05	5	17	0.000923963	APLP2; BHLHE41; CHODL; CLSTN2; FGF13; HAPLN1; HAPLN3; L1CAM; NGF; NOG; NTRK2; ROBO2; SEMA6A; SERPINE2; SLITRK1; SLITRK6; TGM2
GO:0070167	BP	e	regulation of biomineral tissue development	9/692	67/30718	1.89109e-05	5	9	0.000931034	ASPN; BMP2K; GAS6; GREM1; OSR2; P2RX7; SLC8A1; TFAP2A; TRPM4
GO:0043410	BP	e	positive regulation of MAPK cascade	21/692	326/30718	1.89253e-05	8	21	0.000931034	ADRA1B; ADRA1D; APELA; CCL26; CD24; DOK5; EDN1; FGF10; GAS6; GPR37; HTR2A; HTR2B; IGFBP6; LEP; NPNT; NTRK2; PDGFC; RASSF2; ROR1; TLR3; TMEM106A
GO:0098739	BP	e	import across plasma membrane	11/692	102/30718	1.94872e-05	5	11	0.000951249	KCNJ12; KCNJ2; KCNJ6; NALF1; SCN1A; SCN9A; SLC12A7; SLC1A1; SLC47A1; SLC8A1; TRPM4
GO:0030029	BP	e	actin filament-based process	13/692	143/30718	2.25738e-05	2	13	0.00109344	ACTC1; ANKRD1; EPDR1; FGF12; FRMD5; KCNJ2; KRT19; LMOD1; MYH2; MYL9; MYO1E; PGM5; SCN1A
GO:0010927	BP	e	cellular component assembly involved in morphogenesis	8/692	53/30718	2.30836e-05	5	8	0.0011096	ACTC1; ANKRD1; CD9; GPC1; KRT19; LMOD1; MYL9; PGM5
GO:0002062	BP	e	chondrocyte differentiation	6/692	27/30718	2.52781e-05	4	6	0.00120588	CCN3; NFIB; OSR2; SULF1; WNT10B; WNT5B
GO:0050877	BP	e	nervous system process	22/692	359/30718	2.59764e-05	3	22	0.00122988	CEMIP; COL11A1; CRYM; DRD1; EPS8L2; FGF13; GRIN2D; INSYN1; ITPR3; MARVELD2; NGF; NTRK2; OR1Q1; P2RX7; PDZD7; RIPOR2; ROR1; SCN9A; SPTBN4; TFAP2A; USH2A; USP53
GO:0050767	BP	e	regulation of neurogenesis	15/692	189/30718	2.748e-05	6	15	0.00129135	APLP2; BHLHE41; CHODL; FGF13; HAPLN1; HAPLN3; L1CAM; NGF; NOG; NTRK2; ROBO2; SEMA6A; SERPINE2; SLITRK1; TGM2
GO:0060348	BP	e	bone development	7/692	40/30718	2.78926e-05	4	7	0.00130104	GJA1; OSR2; RANBP3L; SFRP4; SULF1; TFAP2A; TGM2
GO:0010975	BP	e	regulation of neuron projection development	18/692	263/30718	3.33547e-05	7	18	0.00154437	CHODL; FGF13; ITGA6; KANK1; KIF13B; KNDC1; L1CAM; MBOAT1; MGARP; NGF; NTRK2; ROBO2; ROR1; RTN4RL1; SEMA6A; SLITRK1; STMN2; ZNF804A
GO:0086001	BP	e	cardiac muscle cell action potential	7/692	42/30718	3.8818e-05	5	7	0.00178421	FGF12; GJA1; KCNJ2; SCN1A; SLC4A3; SLC8A1; TRPM4
GO:0003013	BP	e	circulatory system process	15/692	195/30718	3.95096e-05	3	15	0.00180284	ACTC1; ADRA1D; EDN1; ELN; HTR2B; HTR7; MYL3; OXTR; SLC1A1; SLC29A1; SLC4A3; SLC4A4; SLC8A1; TNNC1; TRPM4
GO:0022603	BP	e	regulation of anatomical structure morphogenesis	27/692	498/30718	4.00355e-05	4	27	0.00181369	ADGRB3; ANGPTL4; APELA; CHODL; FGF13; GJA1; HK2; KANK1; KIF13B; KNDC1; L1CAM; LEP; NGF; NOG; NTRK2; PSG1; PTGIS; RIMS1; ROBO2; SEMA6A; SERPINE1; SLITRK1; SMOC2; SULF1; SYT1; TACSTD2; WNT5B
GO:0010562	BP	e	positive regulation of phosphorus metabolic process	31/692	614/30718	4.16791e-05	6	31	0.00186137	CCND1; CD24; CEMIP; DOCK3; EDN1; EEF1A2; FGF10; GAS6; GREM1; HTR2A; HTR2B; IL12A; ITGA6; KNDC1; LEP; LIMCH1; MSTN; NEDD9; NGF; NTRK2; P2RX7; PDGFC; PIFO; RASSF2; RIPK3; ROR1; SLC4A4; SMPD1; TLR3; TNFRSF10A; TNFRSF14
GO:0045937	BP	e	positive regulation of phosphate metabolic process	31/692	614/30718	4.16791e-05	7	31	0.00186137	CCND1; CD24; CEMIP; DOCK3; EDN1; EEF1A2; FGF10; GAS6; GREM1; HTR2A; HTR2B; IL12A; ITGA6; KNDC1; LEP; LIMCH1; MSTN; NEDD9; NGF; NTRK2; P2RX7; PDGFC; PIFO; RASSF2; RIPK3; ROR1; SLC4A4; SMPD1; TLR3; TNFRSF10A; TNFRSF14
GO:0097435	BP	e	supramolecular fiber organization	24/692	425/30718	4.2391e-05	4	24	0.00187983	ACTC1; ADAMTS14; ANKRD1; BAIAP2L1; COL11A1; FGF13; FMN2; GREM1; HIP1R; INA; KRT19; KRT34; KRT7; KRT80; KRT81; LMOD1; LOC100653049; MICAL2; MYL9; MYO1E; NEDD9; PGM5; RIPK3; STMN2
GO:0006813	BP	e	potassium ion transport	11/692	111/30718	4.31335e-05	7	11	0.00189938	HCN1; KCNA3; KCNB1; KCNB2; KCND2; KCNH1; KCNJ12; KCNJ2; KCNJ6; KCNK6; SLC12A7
GO:0048585	BP	e	negative regulation of response to stimulus	48/692	1151/30718	4.42808e-05	4	48	0.00193636	APLN; APLP2; ASPN; C1QTNF1; CCN3; CD9; CLEC12B; DKK3; DRD1; DUSP10; DUSP4; DUSP8; EDN1; ERCC6; EYA2; FRMD8; GAS6; GPC1; GREM1; GREM2; IGFBP5; IGFBP6; IL12A; ITGA6; KANK1; LEP; MSTN; NKD2; NME5; NOG; OAS1; P2RX7; PDE11A; PIP4K2C; PTGIS; RHBDF2; RIPOR2; ROBO2; RTN4RL1; SEMA6A; SERPINB2; SERPINE1; SERPINE2; SFRP4; SMPD1; SULF1; TFPI; THBD
GO:0031346	BP	e	positive regulation of cell projection organization	16/692	221/30718	4.61007e-05	6	16	0.00199195	CHODL; EPS8L1; EPS8L2; ITGA6; L1CAM; MSTN; NEDD9; NGF; NTRK2; P2RX7; RIPOR2; ROBO2; ROR1; SLITRK1; STMN2; ZNF804A
GO:0051962	BP	e	positive regulation of nervous system development	12/692	133/30718	4.98329e-05	6	12	0.00212026	CHODL; CLSTN2; HAPLN1; HAPLN3; L1CAM; NGF; NTRK2; ROBO2; SERPINE2; SLITRK1; SLITRK6; TGM2
GO:2000146	BP	e	negative regulation of cell motility	16/692	223/30718	5.13546e-05	5	16	0.00217033	CCN3; DUSP10; FRMD5; GJA1; GREM1; IGFBP5; KANK1; LIMCH1; MEOX2; NEDD9; NOG; RIPOR2; SERPINE1; SPINT2; SULF1; TACSTD2
GO:0050920	BP	e	regulation of chemotaxis	13/692	155/30718	5.26404e-05	5	13	0.00220984	BST1; CCL26; CCN3; GAS6; GREM1; IL12A; MSTN; NEDD9; RIPOR2; ROBO2; SEMA6A; SERPINE1; SMOC2
GO:0051130	BP	e	positive regulation of cellular component organization	37/692	809/30718	5.55685e-05	5	37	0.00231732	APELA; APLN; APLP2; BAIAP2L1; CCL26; CHODL; CLSTN2; EDN1; EPS8L1; EPS8L2; GAS6; GREM1; HIP1R; ITGA6; L1CAM; LIMCH1; LMOD1; MCOLN1; MGARP; MSTN; NEDD9; NGF; NPM2; NTRK2; P2RX7; PIP4K2C; RIPOR2; ROBO2; ROR1; SERPINE1; SFRP4; SLITRK1; SLITRK6; SMPD1; STMN2; SYNPO2; ZNF804A
GO:0048638	BP	e	regulation of developmental growth	12/692	136/30718	6.1985e-05	4	12	0.00256789	DUSP10; EDN1; FGF13; L1CAM; LEP; MSTN; NGF; NOG; OLFM1; RIMS1; SEMA6A; SYT1
GO:0022008	BP	e	neurogenesis	14/692	180/30718	6.28533e-05	4	14	0.00258684	ARTN; CD9; ERCC6; FGF13; HAPLN1; HAPLN3; IRX6; LHX2; LHX8; LHX9; NFIB; NTRK2; WNT10B; WNT5B
GO:0098659	BP	e	inorganic cation import across plasma membrane	9/692	78/30718	6.47538e-05	7	9	0.00263067	KCNJ12; KCNJ2; KCNJ6; NALF1; SCN1A; SCN9A; SLC12A7; SLC8A1; TRPM4
GO:0099587	BP	e	inorganic ion import across plasma membrane	9/692	78/30718	6.47538e-05	6	9	0.00263067	KCNJ12; KCNJ2; KCNJ6; NALF1; SCN1A; SCN9A; SLC12A7; SLC8A1; TRPM4
GO:0007600	BP	e	sensory perception	16/692	230/30718	7.41319e-05	4	16	0.00299236	CEMIP; COL11A1; CRYM; EPS8L2; ITPR3; MARVELD2; OR1Q1; P2RX7; PDZD7; RIPOR2; ROR1; SCN9A; SPTBN4; TFAP2A; USH2A; USP53
GO:0071310	BP	e	cellular response to organic substance	38/692	844/30718	7.72411e-05	4	38	0.00309801	ADAMTS7; ANKRD1; CCL26; CD14; DAPK1; DRD1; EDN1; FOLR1; GAS6; GJA1; GREM2; HCN1; IGFBP5; IL12A; IL13RA2; IL7R; KCNB1; LEP; MGARP; NPNT; NR4A1; OAS1; OAS2; OXTR; P2RX7; PDK4; PTGIS; RIPOR2; ROBO2; RRAGD; SERPINE1; SLC1A1; SLC8A1; TFPI; TGM2; TSHR; WNT10B; WNT5B
GO:0061564	BP	e	axon development	9/692	81/30718	8.72588e-05	7	9	0.00345578	APLP2; ATL1; FOLR1; L1CAM; MGARP; RTN4RL1; SLITRK1; SLITRK6; SPTBN4
GO:0006810	BP	e	transport	80/692	2294/30718	9.78696e-05	3	80	0.00382973	ABCA13; ABCA5; ALS2CL; ANK1; ANO4; AP1S3; APLP2; ARL4C; ATP8B1; CATSPER1; CD14; CD9; CLCNKA; CTSA; CYGB; DNAJC6; DYNC1I1; EDN1; EPN3; FGF13; FMN2; FOLR1; FOLR3; GAS6; GJA1; GLRB; GRIN2D; GRIN3A; GUCY2C; HCN1; HIP1R; HTR2A; HTR2B; ITGB2; KCNA3; KCNB1; KCNB2; KCND2; KCNH1; KCNJ12; KCNJ2; KCNJ6; KCNK6; KIF13B; KIF5C; LEP; MCOLN1; MGARP; MYO1E; NALF1; NKD2; NOX5; OXTR; P2RX7; PLCB4; RAB6B; RANBP3L; R…
GO:0008284	BP	e	positive regulation of cell population proliferation	29/692	586/30718	9.79176e-05	5	29	0.00382973	ADRA1D; APELA; APLN; BST1; CCL26; CCN4; CD24; EDN1; FGF10; GAS6; GJA1; GREM1; HAPLN1; HAPLN3; HTR2B; IGFBP5; IL12A; IL7R; LEP; NFATC2; NKX2-6; NR4A1; NTRK2; OSR2; PDGFC; PSG1; TGM1; TRPM4; TSHR
GO:0007187	BP	e	G protein-coupled receptor signaling pathway, coupled to cyclic nucleotide second messenger	6/692	34/30718	0.000100444	6	6	0.00390431	CHRM2; DRD1; HTR2A; HTR2B; HTR7; TSHR
GO:0007409	BP	e	axonogenesis	13/692	170/30718	0.000134921	8	13	0.00518047	APLP2; ATL1; EMB; FEZ1; KIF5C; L1CAM; NFASC; NFIB; ROBO2; SEMA6A; SLITRK1; SLITRK6; SPTBN4
GO:0002688	BP	e	regulation of leukocyte chemotaxis	9/692	87/30718	0.000152237	7	9	0.0057749	BST1; CCN3; GAS6; GREM1; IL12A; MSTN; NEDD9; RIPOR2; SERPINE1
GO:0006937	BP	e	regulation of muscle contraction	9/692	87/30718	0.000152237	6	9	0.0057749	CHRM2; FGF13; KCNB2; KCNJ2; MYL3; MYL9; SLC8A1; TNNC1; TRPM4
GO:0009719	BP	e	response to endogenous stimulus	31/692	666/30718	0.000164818	2	31	0.00621471	ADAMTS7; ANKRD1; APLP2; CD24; CD9; DRD1; FOLR1; GJA1; HCN1; IGFBP5; ITGB2; KRT19; LEP; MC4R; MGARP; NGF; NR4A1; NTRK2; OXTR; P2RX7; PDK4; PSG4; ROBO2; RRAGD; SEMA6A; SLC8A1; SORT1; STMN2; TFPI; TGM2; TSHR
GO:0019722	BP	e	calcium-mediated signaling	9/692	88/30718	0.00016624	7	9	0.00623102	CNKSR2; EDN1; HTR2B; NFATC1; NFATC2; P2RX7; PLA2G4B; SLC8A1; TRPM4
GO:0050806	BP	e	positive regulation of synaptic transmission	8/692	70/30718	0.000175799	7	8	0.00655032	ADRA1D; CLSTN2; DRD1; GRIK2; GRIN2D; RIMS1; SYT1; ZDHHC2
GO:0030500	BP	e	regulation of bone mineralization	7/692	53/30718	0.000179046	6	7	0.00659329	BMP2K; GREM1; OSR2; P2RX7; SLC8A1; TFAP2A; TRPM4
GO:0048705	BP	e	skeletal system morphogenesis	7/692	53/30718	0.000179046	4	7	0.00659329	HOXB9; HOXD4; LAMA5; NOG; OSR2; SFRP4; TFAP2A
GO:1902531	BP	e	regulation of intracellular signal transduction	51/692	1315/30718	0.000185243	6	51	0.00678185	ADRA1B; ADRA1D; ANKRD1; APELA; ARHGEF28; ARHGEF4; BST1; CCL26; CCN3; CD24; DOCK3; DOK5; DUSP10; DUSP4; DUSP8; EDN1; EPS8L1; EPS8L2; F2RL3; FGF10; GAS6; GJA1; GPR17; GPR37; GREM1; HCST; HTR2A; HTR2B; IGFBP6; KANK1; LBH; LEP; MAP2K6; MSTN; MYORG; NGF; NME5; NPNT; NTRK2; P2RX7; PDE11A; PDGFC; RASSF2; RIPOR2; ROR1; RRAGD; SEMA6A; SMPD1; TGM2; TLR3; TMEM106A
GO:0090257	BP	e	regulation of muscle system process	10/692	110/30718	0.000195806	5	10	0.00712713	CHRM2; EDN1; FGF13; KCNB2; KCNJ2; MYL3; MYL9; SLC8A1; TNNC1; TRPM4
GO:0050770	BP	e	regulation of axonogenesis	9/692	90/30718	0.000197478	8	9	0.00714665	CHODL; FGF13; KIF13B; L1CAM; NGF; NTRK2; ROBO2; SEMA6A; SLITRK1
GO:0002027	BP	e	regulation of heart rate	7/692	54/30718	0.000201756	7	7	0.00724444	ADRA1B; ADRA1D; EDN1; HCN1; KCNJ2; SPTBN4; TRPM4
GO:0070372	BP	e	regulation of ERK1 and ERK2 cascade	14/692	201/30718	0.000202481	8	14	0.00724444	ADRA1D; APELA; CCL26; DUSP10; DUSP4; FGF10; GAS6; HTR2A; HTR2B; NPNT; NTRK2; PDGFC; ROR1; SEMA6A
GO:0010544	BP	e	negative regulation of platelet activation	4/692	14/30718	0.000213468	9	4	0.00759438	C1QTNF1; CD9; SERPINE2; THBD
GO:0050769	BP	e	positive regulation of neurogenesis	10/692	112/30718	0.000227006	7	10	0.00803065	CHODL; HAPLN1; HAPLN3; L1CAM; NGF; NTRK2; ROBO2; SERPINE2; SLITRK1; TGM2
GO:0042327	BP	e	positive regulation of phosphorylation	27/692	558/30718	0.000231581	8	27	0.00814672	CCND1; CD24; CEMIP; DOCK3; EDN1; EEF1A2; FGF10; GAS6; GREM1; HTR2B; IL12A; ITGA6; KNDC1; LEP; LIMCH1; MSTN; NEDD9; NGF; NTRK2; PDGFC; PIFO; RASSF2; RIPK3; ROR1; TLR3; TNFRSF10A; TNFRSF14
GO:0090288	BP	e	negative regulation of cellular response to growth factor stimulus	8/692	73/30718	0.000235971	5	8	0.00825507	APLN; GPC1; GREM1; GREM2; IL12A; NOG; SEMA6A; SULF1
GO:0051174	BP	e	regulation of phosphorus metabolic process	40/692	971/30718	0.000255841	5	40	0.00885183	BST1; CCND1; CD24; CEMIP; DOCK3; DUSP10; EDN1; EEF1A2; FGF10; GAS6; GREM1; HTR2A; HTR2B; IL12A; ITGA6; ITGB2; KNDC1; LEP; LIMCH1; MGAT5; MSTN; NEDD9; NGF; NOG; NTRK2; P2RX7; PDGFC; PIFO; PIP4K2C; PTPRB; RASSF2; RIPK3; ROR1; SLC4A4; SLC8A1; SMPD1; SPTBN4; TLR3; TNFRSF10A; TNFRSF14
GO:0019220	BP	e	regulation of phosphate metabolic process	40/692	971/30718	0.000255841	6	40	0.00885183	BST1; CCND1; CD24; CEMIP; DOCK3; DUSP10; EDN1; EEF1A2; FGF10; GAS6; GREM1; HTR2A; HTR2B; IL12A; ITGA6; ITGB2; KNDC1; LEP; LIMCH1; MGAT5; MSTN; NEDD9; NGF; NOG; NTRK2; P2RX7; PDGFC; PIFO; PIP4K2C; PTPRB; RASSF2; RIPK3; ROR1; SLC4A4; SLC8A1; SMPD1; SPTBN4; TLR3; TNFRSF10A; TNFRSF14
GO:0050896	BP	e	response to stimulus	94/692	2877/30718	0.00026729	1	94	0.00919741	ADAMTS7; AK4; ANKRD1; APLP2; CCL26; CCND1; CD14; CD24; CD9; CLEC2A; COL11A1; CPNE7; CRIP1; CRYAB; DAPK1; DLEC1; DRD1; EDN1; ERCC6; FBXO2; FGF10; FMN2; FOLR1; GAS6; GJA1; GNAO1; GREM2; GRIN3A; HCN1; HK2; HSPB2; HSPB3; HSPB7; IGFBP5; IL12A; IL13RA2; IL7R; ITGB2; ITPR3; KCNB1; KCND2; KCNH1; KRT19; LEP; MAF; MAP2K6; MC4R; MCOLN1; MGARP; NFATC2; NGF; NOG; NPNT; NR4A1; NTRK2; OAS1; OAS2; OXTR; P2RX7; P…
GO:0030155	BP	e	regulation of cell adhesion	26/692	530/30718	0.000273325	4	26	0.00934387	ADAMDEC1; BST1; C1QTNF1; CD24; CD9; DUSP10; FRMD5; GNAO1; IL12A; ITGB2; KANK1; LEP; LIMCH1; LIMS2; NEDD9; NPNT; RIPOR2; SEMA6A; SERPINE1; SERPINE2; SPINT2; TACSTD2; TGM2; TMEM102; TNFRSF14; ZDHHC2
GO:0050790	BP	e	regulation of catalytic activity	50/692	1308/30718	0.000274514	3	50	0.00934387	ADRA1D; ALS2CL; ANGPTL4; CCL26; CCND1; CD24; CEMIP; CTSK; DAPK1; DOCK3; DRD1; DUSP10; EDN1; EEF1A2; GABBR2; GAS6; GREM1; HIP1R; HTR2A; HTR2B; ITGA6; ITGB2; LEP; MGAT5; NEDD9; NTRK2; OAS1; OAS2; PDGFC; PIFO; PIP4K2C; PTPRB; RAP1GAP; RAPGEF5; RASSF2; RGL1; RGS11; RGS7; RIPK3; ROR1; SERPINB2; SERPINB7; SERPINE1; SERPINE2; SLC8A1; SMPD1; SORT1; TGM2; TLR3; TNFRSF10A
GO:0010460	BP	e	positive regulation of heart rate	4/692	15/30718	0.000285915	8	4	0.0096796	ADRA1B; ADRA1D; EDN1; TRPM4
GO:0051234	BP	e	establishment of localization	83/692	2473/30718	0.000291853	2	83	0.00982779	ABCA13; ABCA5; ALS2CL; ANK1; ANO4; AP1S3; APLP2; ARL4C; ATP8B1; CATSPER1; CD14; CD9; CLCNKA; CTSA; CYGB; DNAJC6; DYNC1I1; EDN1; EPN3; FGF13; FMN2; FOLR1; FOLR3; GAS6; GJA1; GLRB; GRIN2D; GRIN3A; GUCY2C; HCN1; HIP1R; HK2; HTR2A; HTR2B; ITGB2; KCNA3; KCNB1; KCNB2; KCND2; KCNH1; KCNJ12; KCNJ2; KCNJ6; KCNK6; KIF13B; KIF5C; LEP; MCOLN1; MGARP; MYO1E; NALF1; NKD2; NOX5; OXTR; P2RX7; PLCB4; RAB6B; RANBP…
GO:0050772	BP	e	positive regulation of axonogenesis	6/692	41/30718	0.000293812	9	6	0.00984114	CHODL; L1CAM; NGF; NTRK2; ROBO2; SLITRK1
GO:0006814	BP	e	sodium ion transport	8/692	76/30718	0.00031205	7	8	0.0103967	FGF13; HCN1; SCN1A; SCN9A; SLC4A11; SLC4A4; SLC8A1; TRPM4
GO:0010001	BP	e	glial cell differentiation	6/692	42/30718	0.000336311	4	6	0.0111461	FGF10; GPC1; GPR157; HAPLN1; HAPLN3; NFIB
GO:0033674	BP	e	positive regulation of kinase activity	18/692	317/30718	0.000348076	9	18	0.0114756	CCND1; CD24; CEMIP; DOCK3; EDN1; EEF1A2; GAS6; HTR2B; LEP; NEDD9; NTRK2; PDGFC; PIFO; RASSF2; RIPK3; ROR1; TLR3; TNFRSF10A
GO:0002685	BP	e	regulation of leukocyte migration	11/692	141/30718	0.000365607	6	11	0.0119286	BST1; CCN3; GAS6; GREM1; IL12A; MSTN; NEDD9; RIPOR2; SERPINE1; TMEM102; TNFRSF14
GO:0070374	BP	e	positive regulation of ERK1 and ERK2 cascade	11/692	141/30718	0.000365607	9	11	0.0119286	ADRA1D; APELA; CCL26; FGF10; GAS6; HTR2A; HTR2B; NPNT; NTRK2; PDGFC; ROR1
GO:0048468	BP	e	cell development	25/692	509/30718	0.000371947	3	25	0.0120475	ERCC6; HTR2B; IL7R; KIRREL3; L1CAM; LHX8; LMOD1; MARVELD2; MYL9; MYO1E; MYORG; NKX2-6; NME5; NTRK2; PDZD7; PGM5; RAB6B; ROBO2; SEMA6A; SLC8A1; SORBS2; STMN2; SULF1; WNT10B; WNT5B
GO:0097553	BP	e	calcium ion transmembrane import into cytosol	8/692	78/30718	0.000373078	9	8	0.0120475	GRIN2D; HTR2A; HTR2B; NALF1; PLCB4; SCN1A; SCN9A; SLC8A1
GO:0009888	BP	e	tissue development	21/692	392/30718	0.000381465	3	21	0.0122555	ANKRD1; APELA; DUSP4; FGF10; GJA1; GREM1; ITGA6; KRT19; KRT34; LAMA3; LAMB3; LOC100653049; MYL3; MYORG; NKX2-6; NOG; NPNT; PGM5; ROBO2; SULF1; TNNC1
GO:0071677	BP	e	positive regulation of mononuclear cell migration	6/692	43/30718	0.000383474	8	6	0.0122576	GAS6; IL12A; NEDD9; SERPINE1; TMEM102; TNFRSF14
GO:0045597	BP	e	positive regulation of cell differentiation	25/692	514/30718	0.000402484	5	25	0.0127372	CCN4; CHODL; DUSP10; EDN1; GAS6; GJA1; GPC1; HAPLN1; HAPLN3; L1CAM; NEDD9; NGF; NPNT; NTRK2; OLFM1; PPP1R13L; RANBP3L; RIPOR2; ROBO2; SERPINE2; SFRP4; SLITRK1; TACSTD2; TGM2; TRPM4
GO:0030336	BP	e	negative regulation of cell migration	14/692	215/30718	0.000402524	6	14	0.0127372	CCN3; DUSP10; GJA1; GREM1; IGFBP5; KANK1; LIMCH1; MEOX2; NEDD9; NOG; RIPOR2; SERPINE1; SULF1; TACSTD2
GO:0048660	BP	e	regulation of smooth muscle cell proliferation	8/692	79/30718	0.000407043	5	8	0.0128157	APLN; CCN4; EDN1; ELN; GJA1; IGFBP5; IL12A; TAFA5
GO:0051128	BP	e	regulation of cellular component organization	64/692	1812/30718	0.000413146	4	64	0.0129432	APELA; APLN; APLP2; ATP8B1; BAIAP2L1; BMP2K; BST1; CCL26; CCN3; CHODL; CLSTN2; CRYAB; EDN1; EPS8L1; EPS8L2; FEZ1; FGF13; GAS6; GJA1; GPC4; GREM1; HIP1R; IL17RB; ITGA6; KANK1; KIF13B; KNDC1; L1CAM; LIMCH1; LMOD1; MBOAT1; MCOLN1; MGARP; MSTN; MUC12; NEDD9; NGF; NPM2; NTRK2; OLFM1; P2RX7; PIFO; PIP4K2C; RAP1GAP; RIMS1; RIPOR2; ROBO2; ROR1; RTN4RL1; SEMA6A; SERPINE1; SFRP4; SLITRK1; SLITRK6; SMPD1; S…
GO:1901700	BP	e	response to oxygen-containing compound	33/692	758/30718	0.000416899	3	33	0.0129961	ANKRD1; CD14; CPNE7; DAPK1; DRD1; EDN1; FOLR1; GAS6; GJA1; GRIN3A; HCN1; IGFBP5; IL12A; KCNB1; KCNH1; LEP; MC4R; MCOLN1; MGARP; NR4A1; P2RX7; PDK4; PSG1; RIPK3; RRAGD; SERPINE1; SMPD1; SORT1; SYT1; TGM2; TSHR; WNT10B; WNT5B
GO:0042325	BP	e	regulation of phosphorylation	36/692	865/30718	0.000433935	7	36	0.0134475	BST1; CCND1; CD24; CEMIP; DOCK3; DUSP10; EDN1; EEF1A2; FGF10; GAS6; GREM1; HTR2B; IL12A; ITGA6; ITGB2; KNDC1; LEP; LIMCH1; MSTN; NEDD9; NGF; NOG; NTRK2; PDGFC; PIFO; PIP4K2C; PTPRB; RASSF2; RIPK3; ROR1; SLC8A1; SMPD1; SPTBN4; TLR3; TNFRSF10A; TNFRSF14
GO:0051216	BP	e	cartilage development	6/692	44/30718	0.00043565	4	6	0.0134475	CCN3; NFIB; OSR2; SULF1; WNT10B; WNT5B
GO:0050678	BP	e	regulation of epithelial cell proliferation	14/692	217/30718	0.000441681	5	14	0.0135013	APELA; APLN; CCL26; DUSP10; FGF10; HTR2B; IL12A; LEP; NFIB; NR4A1; OSR2; PSG1; SULF1; TGM1
GO:0090287	BP	e	regulation of cellular response to growth factor stimulus	14/692	217/30718	0.000441681	4	14	0.0135013	APLN; ASPN; DKK3; DOK5; FOLR1; GPC1; GREM1; GREM2; IL12A; NOG; SEMA6A; SFRP4; SMOC2; SULF1
GO:0030239	BP	e	myofibril assembly	6/692	45/30718	0.000493198	8	6	0.0150032	ACTC1; ANKRD1; KRT19; LMOD1; MYL9; PGM5
GO:0070252	BP	e	actin-mediated cell contraction	5/692	30/30718	0.000510824	4	5	0.0154647	EPDR1; FGF12; KCNJ2; MYH2; SCN1A
GO:0051289	BP	e	protein homotetramerization	6/692	46/30718	0.000556492	8	6	0.0167666	APLP2; HCN1; KCNJ12; KCNJ2; MCOLN1; TRPM4
GO:0055001	BP	e	muscle cell development	7/692	64/30718	0.000582993	4	7	0.0172386	LMOD1; MYL9; MYORG; NKX2-6; PGM5; SLC8A1; SORBS2
GO:0042310	BP	e	vasoconstriction	3/692	8/30718	0.000585766	7	3	0.0172386	EDN1; HTR2B; SLC8A1
GO:0014821	BP	e	phasic smooth muscle contraction	3/692	8/30718	0.000585766	6	3	0.0172386	EDN1; HTR2B; PTGER3
GO:0090331	BP	e	negative regulation of platelet aggregation	3/692	8/30718	0.000585766	10	3	0.0172386	C1QTNF1; CD9; SERPINE2
GO:0030182	BP	e	neuron differentiation	12/692	173/30718	0.000585843	4	12	0.0172386	ERCC6; IRX6; KNDC1; LHX2; LHX8; LHX9; NTRK2; PDZD7; SDK2; USH2A; WNT10B; WNT5B
GO:0035987	BP	e	endodermal cell differentiation	5/692	31/30718	0.00059786	4	5	0.0175103	COL11A1; ITGB2; LAMA3; LAMB3; MMP15
GO:0042063	BP	e	gliogenesis	4/692	18/30718	0.000607407	5	4	0.017626	CD9; HAPLN1; HAPLN3; NFIB
GO:0002092	BP	e	positive regulation of receptor internalization	4/692	18/30718	0.000607407	9	4	0.017626	APELA; APLN; GREM1; SFRP4
GO:0065009	BP	e	regulation of molecular function	64/692	1844/30718	0.000631851	2	64	0.0181853	ADRA1D; ALS2CL; ANGPTL4; CCL26; CCND1; CD24; CEMIP; CLEC12B; CTSK; DAPK1; DOCK3; DRD1; DUSP10; EDN1; EEF1A2; FGF10; FGF12; FGF13; GABBR2; GAS6; GREM1; GREM2; HCN1; HIP1R; HTR2A; HTR2B; ITGA6; ITGB2; LEP; LYNX1; MGAT5; MYL3; NEDD9; NGF; NOG; NPTX1; NTRK2; OAS1; OAS2; PDGFC; PIFO; PIP4K2C; PTGIS; PTPRB; RAP1GAP; RAPGEF5; RASSF2; RGL1; RGS11; RGS7; RIPK3; ROR1; SERPINB2; SERPINB7; SERPINE1; SERPINE2…
GO:0034765	BP	e	regulation of monoatomic ion transmembrane transport	14/692	225/30718	0.000632457	6	14	0.0181853	CEMIP; DRD1; EDN1; F2RL3; FGF12; FGF13; GRIN2D; HCN1; KCNJ12; KCNJ2; KCNJ6; P2RX7; SLC8A1; TRPC6
GO:0035023	BP	e	regulation of Rho protein signal transduction	7/692	65/30718	0.000640836	8	7	0.0183002	ARHGEF28; EPS8L1; EPS8L2; F2RL3; GPR17; KANK1; RIPOR2
GO:0034762	BP	e	regulation of transmembrane transport	17/692	306/30718	0.000642265	5	17	0.0183002	APLP2; CEMIP; DAPK1; DRD1; EDN1; F2RL3; FGF12; FGF13; GRIN2D; HCN1; KCNJ12; KCNJ2; KCNJ6; LEP; P2RX7; SLC8A1; TRPC6
GO:0048706	BP	e	embryonic skeletal system development	5/692	32/30718	0.000695553	5	5	0.0194195	HOXB9; HOXD4; NOG; OSR2; SULF1
GO:1905330	BP	e	regulation of morphogenesis of an epithelium	5/692	32/30718	0.000695553	5	5	0.0194195	GJA1; NOG; SULF1; TACSTD2; WNT5B
GO:0009395	BP	e	phospholipid catabolic process	5/692	32/30718	0.000695553	6	5	0.0194195	PLA2G15; PLA2G4B; PLA2G4C; PLBD1; SMPD1
GO:0048704	BP	e	embryonic skeletal system morphogenesis	5/692	32/30718	0.000695553	5	5	0.0194195	HOXB9; HOXD4; NOG; OSR2; TFAP2A
GO:0030048	BP	e	actin filament-based movement	6/692	48/30718	0.000701867	3	6	0.0194195	EPDR1; FGF12; KCNJ2; MYH2; MYO1E; SCN1A
GO:0001704	BP	e	formation of primary germ layer	6/692	48/30718	0.000701867	3	6	0.0194195	DUSP4; ITGA8; ITGB2; LAMA3; LAMB3; MMP15
GO:0001822	BP	e	kidney development	7/692	66/30718	0.000703137	4	7	0.0194195	FGF10; GREB1L; ITGA8; OSR2; ROBO2; SULF1; TFAP2A
GO:1901701	BP	e	cellular response to oxygen-containing compound	27/692	600/30718	0.000712157	4	27	0.0195828	ANKRD1; CD14; CPNE7; DAPK1; DRD1; EDN1; FOLR1; GAS6; GJA1; HCN1; IGFBP5; KCNB1; KCNH1; MCOLN1; MGARP; NR4A1; P2RX7; PDK4; RIPK3; RRAGD; SERPINE1; SMPD1; SYT1; TGM2; TSHR; WNT10B; WNT5B
GO:0014706	BP	e	striated muscle tissue development	7/692	67/30718	0.000770137	5	7	0.021085	ANKRD1; GJA1; GREM1; MYL3; NOG; PGM5; TNNC1
GO:0035296	BP	e	regulation of tube diameter	6/692	49/30718	0.000784754	5	6	0.0212086	ADRA1D; EDN1; HTR2B; OXTR; SLC8A1; TRPM4
GO:0097746	BP	e	blood vessel diameter maintenance	6/692	49/30718	0.000784754	6	6	0.0212086	ADRA1D; EDN1; HTR2B; OXTR; SLC8A1; TRPM4
GO:0035150	BP	e	regulation of tube size	6/692	49/30718	0.000784754	4	6	0.0212086	ADRA1D; EDN1; HTR2B; OXTR; SLC8A1; TRPM4
GO:0001706	BP	e	endoderm formation	5/692	33/30718	0.000804702	4	5	0.0216547	DUSP4; ITGB2; LAMA3; LAMB3; MMP15
GO:0008285	BP	e	negative regulation of cell population proliferation	21/692	427/30718	0.000837554	5	21	0.0224429	ADRA1D; APLN; APLP2; CCN3; CGREF1; DUSP10; GREM1; IGFBP5; IGFBP6; IGFBP7; IL12A; MSTN; NFIB; NGF; NOG; SFRP4; SULF1; TAFA5; TFAP2A; TNFRSF14; TP53I11
GO:0050804	BP	e	modulation of chemical synaptic transmission	13/692	206/30718	0.000856409	6	13	0.0228509	ADRA1D; CLSTN2; DRD1; GRIK2; GRIN2D; GRIN3A; HCN1; KCNB1; LRRC4; NPTX1; RIMS1; SYT1; ZDHHC2
GO:0099177	BP	e	regulation of trans-synaptic signaling	13/692	207/30718	0.000895432	5	13	0.0237913	ADRA1D; CLSTN2; DRD1; GRIK2; GRIN2D; GRIN3A; HCN1; KCNB1; LRRC4; NPTX1; RIMS1; SYT1; ZDHHC2
GO:0040036	BP	e	regulation of fibroblast growth factor receptor signaling pathway	4/692	20/30718	0.000927938	6	4	0.0244486	GPC1; NOG; SMOC2; SULF1
GO:0070168	BP	e	negative regulation of biomineral tissue development	4/692	20/30718	0.000927938	6	4	0.0244486	ASPN; GAS6; GREM1; TRPM4
GO:0030278	BP	e	regulation of ossification	7/692	70/30718	0.00100183	4	7	0.0260683	BMP2K; GREM1; OSR2; P2RX7; SLC8A1; TFAP2A; TRPM4
GO:0048259	BP	e	regulation of receptor-mediated endocytosis	7/692	70/30718	0.00100183	7	7	0.0260683	APELA; APLN; BMP2K; GREM1; HIP1R; SERPINE1; SFRP4
GO:0048878	BP	e	chemical homeostasis	22/692	456/30718	0.0010945	2	22	0.0283625	ABCA5; ANGPTL4; APLP2; CD24; EDN1; GAS6; HK2; HTR2A; HTR2B; ITPR3; KCNB1; KCNJ2; OAS1; PDK4; PYGL; SFRP4; SLC12A7; SLC4A11; SLC8A1; STC2; TGM2; TRPC6
GO:0051899	BP	e	membrane depolarization	4/692	21/30718	0.00112598	4	4	0.0289474	KCNJ2; P2RX7; SLC8A1; TRPM4
GO:0001936	BP	e	regulation of endothelial cell proliferation	9/692	114/30718	0.00112627	6	9	0.0289474	APELA; APLN; CCL26; HTR2B; IL12A; LEP; NR4A1; PSG1; SULF1
GO:0043269	BP	e	regulation of monoatomic ion transport	16/692	294/30718	0.00113556	5	16	0.0290677	ATP8B1; CEMIP; DRD1; EDN1; F2RL3; FGF12; FGF13; GRIN2D; HCN1; KCNJ12; KCNJ2; KCNJ6; P2RX7; SLC8A1; SPTBN4; TRPC6
GO:0031325	BP	e	positive regulation of cellular metabolic process	80/692	2482/30718	0.00114185	5	80	0.0291103	ACTC1; APLN; C1QTNF1; CASZ1; CCND1; CD14; CD24; CEMIP; DAPK1; DOCK3; EDN1; EEF1A2; ERCC6; EYA2; FGF10; FMN2; FRMD8; GAS6; GJA1; GLMP; GREM1; GUCY2C; HOXD4; HTR2A; HTR2B; IL12A; IRX6; ITGA6; ITGB2; KNDC1; LACC1; LBH; LEP; LHX2; LIMCH1; LMO7; MEOX2; MICAL2; MSTN; NDP; NEDD9; NFATC1; NFATC2; NFIB; NGF; NKD2; NKX2-6; NOG; NOX5; NPM2; NR4A1; NTRK2; OAS1; OAS2; OLFM1; OSR2; P2RX7; PDGFC; PIFO; PIP4K2C;…
GO:0048699	BP	e	generation of neurons	10/692	138/30718	0.00117944	5	10	0.0299473	ARTN; ERCC6; FGF13; IRX6; LHX2; LHX8; LHX9; NTRK2; WNT10B; WNT5B
GO:0042592	BP	e	homeostatic process	25/692	555/30718	0.00120675	1	25	0.0305177	ABCA5; ANGPTL4; APLP2; CD24; EDN1; GAS6; GJA1; HK2; HTR2A; HTR2B; ITPR3; KCNB1; KCNJ2; OAS1; PDK4; PYGL; RIPK3; SFRP4; SLC12A7; SLC1A1; SLC4A11; SLC8A1; STC2; TGM2; TRPC6
GO:0034111	BP	e	negative regulation of homotypic cell-cell adhesion	3/692	10/30718	0.00121359	7	3	0.0305679	C1QTNF1; CD9; SERPINE2
GO:0043085	BP	e	positive regulation of catalytic activity	34/692	840/30718	0.00126142	4	34	0.031646	ADRA1D; CCL26; CCND1; CD24; CEMIP; CTSK; DAPK1; DOCK3; DRD1; EDN1; EEF1A2; GAS6; GREM1; HIP1R; HTR2A; HTR2B; ITGA6; ITGB2; LEP; NEDD9; NTRK2; PDGFC; PIFO; RAP1GAP; RAPGEF5; RASSF2; RGL1; RGS11; RGS7; RIPK3; ROR1; TGM2; TLR3; TNFRSF10A
GO:0050921	BP	e	positive regulation of chemotaxis	8/692	94/30718	0.00129459	6	8	0.0323494	CCL26; GAS6; IL12A; MSTN; NEDD9; RIPOR2; SERPINE1; SMOC2
GO:0003018	BP	e	vascular process in circulatory system	10/692	140/30718	0.00131517	4	10	0.032681	ADRA1D; EDN1; HTR2B; OXTR; SLC1A1; SLC29A1; SLC4A3; SLC4A4; SLC8A1; TRPM4
GO:0007156	BP	e	homophilic cell adhesion via plasma membrane adhesion molecules	6/692	54/30718	0.00131824	5	6	0.032681	AMIGO2; EMB; KIRREL3; L1CAM; ROBO2; SDK2
GO:0006939	BP	e	smooth muscle contraction	4/692	22/30718	0.00135186	5	4	0.0332682	EDN1; HTR2B; PTGER3; SLC8A1
GO:0051260	BP	e	protein homooligomerization	9/692	117/30718	0.00135249	7	9	0.0332682	APLP2; ATL1; COMP; HCN1; KCNJ12; KCNJ2; MCOLN1; STEAP4; TRPM4
GO:0048260	BP	e	positive regulation of receptor-mediated endocytosis	5/692	37/30718	0.00137246	8	5	0.0334976	APELA; APLN; GREM1; SERPINE1; SFRP4
GO:0019369	BP	e	arachidonic acid metabolic process	5/692	37/30718	0.00137246	9	5	0.0334976	CYP2E1; PLA2G4B; PLA2G4C; PTGIS; PTGS1
GO:0048812	BP	e	neuron projection morphogenesis	14/692	244/30718	0.00138029	7	14	0.0335585	APLP2; ATL1; EMB; FEZ1; KIF5C; L1CAM; NFASC; NFIB; NGF; ROBO2; SEMA6A; SLITRK1; SLITRK6; SPTBN4
GO:0060627	BP	e	regulation of vesicle-mediated transport	18/692	352/30718	0.00148327	5	18	0.0357859	APELA; APLN; APLP2; BMP2K; GAS6; GREM1; HIP1R; ITGB2; KCNB1; RIMS1; SERPINE1; SFRP4; SMPD1; STON2; SYT1; TGM2; VAMP8; ZDHHC2
GO:0002687	BP	e	positive regulation of leukocyte migration	8/692	97/30718	0.00158511	7	8	0.0380582	GAS6; IL12A; MSTN; NEDD9; RIPOR2; SERPINE1; TMEM102; TNFRSF14
GO:1900027	BP	e	regulation of ruffle assembly	4/692	23/30718	0.00160754	8	4	0.0380582	EPS8L1; EPS8L2; KANK1; TACSTD2
GO:0032989	BP	e	cellular anatomical entity morphogenesis	14/692	248/30718	0.00160767	3	14	0.0380582	APLP2; ATL1; EMB; FEZ1; KIF5C; L1CAM; NFASC; NFIB; NGF; ROBO2; SEMA6A; SLITRK1; SLITRK6; SPTBN4
GO:0048858	BP	e	cell projection morphogenesis	14/692	248/30718	0.00160767	5	14	0.0380582	APLP2; ATL1; EMB; FEZ1; KIF5C; L1CAM; NFASC; NFIB; NGF; ROBO2; SEMA6A; SLITRK1; SLITRK6; SPTBN4
GO:0120039	BP	e	plasma membrane bounded cell projection morphogenesis	14/692	248/30718	0.00160767	6	14	0.0380582	APLP2; ATL1; EMB; FEZ1; KIF5C; L1CAM; NFASC; NFIB; NGF; ROBO2; SEMA6A; SLITRK1; SLITRK6; SPTBN4
GO:0050974	BP	e	detection of mechanical stimulus involved in sensory perception	3/692	11/30718	0.00164083	5	3	0.0386979	COL11A1; PDZD7; SCN1A
GO:0043068	BP	e	positive regulation of programmed cell death	18/692	357/30718	0.00164807	5	18	0.0387236	ADAMTSL4; ANKRD1; CTSK; DAPK1; HIP1R; IL12A; ITGA6; OLFM1; PLEKHN1; PTGIS; RASSF2; RIPK3; SFRP4; SMPD1; TFAP2A; TGM2; TNFRSF10A; WNT10B
GO:0060828	BP	e	regulation of canonical Wnt signaling pathway	12/692	196/30718	0.0017255	7	12	0.040392	DKK3; FGF10; FOLR1; FRMD8; GREM1; IGFBP6; KANK1; LGR5; NKD2; NOG; SFRP4; TRPM4
GO:0016477	BP	e	cell migration	17/692	325/30718	0.00182691	3	17	0.0426076	CCL26; CCN3; EDN1; FGF13; FOLR1; GAS6; GREM1; HOXB9; HTR2B; ITGB2; KANK1; MSTN; NEDD9; NR4A1; NTRK2; SEMA6A; TRPM4
GO:0016043	BP	e	cellular component organization	112/692	3758/30718	0.00185028	3	112	0.0429935	ACTC1; ADAMTS14; ADAMTS7; ADAMTSL4; ANK1; ANKRD1; AP1S3; APLP2; ARHGEF4; ARMC9; ATL1; ATP8B1; BAIAP2L1; CCL26; CD9; CDC14C; CDH10; COL10A1; COL11A1; COL8A2; COMP; CTSK; DRD1; EDN1; ELN; EMB; ERCC6; F2RL3; FEZ1; FGF13; FMN2; FOLR1; FRMD5; GAS6; GJA1; GNAO1; GPC1; GPC4; GREM1; H1-2; H2BC15; HCN1; HIP1R; HK2; INA; ITGA6; ITGB2; KANK1; KCNJ12; KCNJ2; KIF5C; KIRREL3; KRT19; KRT34; KRT7; KRT80; KRT81; …
GO:0030100	BP	e	regulation of endocytosis	12/692	198/30718	0.00187872	6	12	0.0434938	APELA; APLN; APLP2; BMP2K; GAS6; GREM1; HIP1R; SERPINE1; SFRP4; SMPD1; STON2; TGM2
GO:0042886	BP	e	amide transport	6/692	59/30718	0.00209216	5	6	0.0482575	ABCA13; EDN1; FOLR1; FOLR3; GJA1; SLC1A1
GO:0001934	BP	e	positive regulation of protein phosphorylation	23/692	510/30718	0.00211666	9	23	0.0486446	CCND1; CD24; CEMIP; DOCK3; EDN1; FGF10; GAS6; GREM1; HTR2B; IL12A; KNDC1; LEP; LIMCH1; MSTN; NEDD9; NGF; NTRK2; PDGFC; RASSF2; RIPK3; TLR3; TNFRSF10A; TNFRSF14
GO:0046578	BP	e	regulation of Ras protein signal transduction	9/692	125/30718	0.00213847	8	9	0.0487294	ARHGEF28; EPS8L1; EPS8L2; F2RL3; FGF10; GPR17; KANK1; NGF; RIPOR2
GO:0071880	BP	e	adenylate cyclase-activating adrenergic receptor signaling pathway	3/692	12/30718	0.0021513	8	3	0.0487294	ADRA1B; ADRA1D; DRD1
GO:0055002	BP	e	striated muscle cell development	3/692	12/30718	0.0021513	5	3	0.0487294	LMOD1; MYL9; PGM5
GO:0060037	BP	e	pharyngeal system development	3/692	12/30718	0.0021513	4	3	0.0487294	FOLR1; NKX2-6; NOG
GO:0061337	BP	e	cardiac conduction	5/692	41/30718	0.00219154	7	5	0.0492863	HCN1; KCNJ2; SLC4A3; SPTBN4; TRPM4
GO:0030111	BP	e	regulation of Wnt signaling pathway	14/692	257/30718	0.00223492	6	14	0.049999	DKK3; FGF10; FOLR1; FRMD8; GREM1; IGFBP6; KANK1; LGR5; NKD2; NOG; SFRP4; SULF1; TRPM4; WNT5B
GO:0010628	BP	e	positive regulation of gene expression	32/692	800/30718	0.00223912	8	32	0.049999	ACTC1; C1QTNF1; CD14; FGF10; FRMD8; GAS6; GJA1; HTR2B; IL12A; LACC1; LEP; NGF; NKD2; NOG; NOX5; NTRK2; OAS1; OAS2; OLFM1; OSR2; P2RX7; PSG1; PSG4; RIMS1; SERPINE1; SFRP4; SULF1; TFAP2A; TLR3; TMEM106A; TNFRSF14; ZNF804A
GO:0050679	BP	e	positive regulation of epithelial cell proliferation	9/692	126/30718	0.00225805	6	9	0.0502435	APELA; APLN; CCL26; FGF10; HTR2B; NR4A1; OSR2; PSG1; TGM1
GO:0010648	BP	e	negative regulation of cell communication	36/692	937/30718	0.00228254	5	36	0.0506097	APLN; ASPN; CCN3; CLEC12B; DKK3; DUSP10; DUSP4; DUSP8; EYA2; FRMD8; GAS6; GJA1; GPC1; GREM1; GREM2; HCN1; IGFBP5; IGFBP6; IL12A; ITGA6; KANK1; KCNB1; MSTN; NKD2; NME5; NOG; OAS1; P2RX7; PDE11A; PIP4K2C; RIPOR2; SEMA6A; SERPINE1; SFRP4; SMPD1; SULF1
GO:0031032	BP	e	actomyosin structure organization	7/692	81/30718	0.00235099	7	7	0.0519446	ACTC1; ANKRD1; FRMD5; KRT19; LMOD1; MYL9; PGM5
GO:0042981	BP	e	regulation of apoptotic process	36/692	943/30718	0.00237804	5	36	0.0523584	ADAMTSL4; ANGPTL4; ANKRD1; COMP; CRYAB; CTSK; DAPK1; EYA2; FMN2; GAS6; GREM1; HIP1R; HTR2B; IL12A; ITGA6; KCNB1; NGF; NKX2-6; NME5; NTRK2; OLFM1; PDK4; PLEKHN1; PTGIS; RASSF2; RIPK3; RNF144B; SERPINE1; SFRP4; SMPD1; STYK1; TFAP2A; TGM2; TNFRSF10A; VSTM2L; WNT10B
GO:0023057	BP	e	negative regulation of signaling	36/692	944/30718	0.00239611	4	36	0.0525724	APLN; ASPN; CCN3; CLEC12B; DKK3; DUSP10; DUSP4; DUSP8; EYA2; FRMD8; GAS6; GJA1; GPC1; GREM1; GREM2; HCN1; IGFBP5; IGFBP6; IL12A; ITGA6; KANK1; KCNB1; MSTN; NKD2; NME5; NOG; OAS1; P2RX7; PDE11A; PIP4K2C; RIPOR2; SEMA6A; SERPINE1; SFRP4; SMPD1; SULF1
GO:0043065	BP	e	positive regulation of apoptotic process	17/692	340/30718	0.00241751	6	17	0.0526749	ADAMTSL4; ANKRD1; CTSK; DAPK1; HIP1R; IL12A; ITGA6; OLFM1; PLEKHN1; PTGIS; RASSF2; SFRP4; SMPD1; TFAP2A; TGM2; TNFRSF10A; WNT10B
GO:0048870	BP	e	cell motility	17/692	340/30718	0.00241751	2	17	0.0526749	CCL26; CCN3; EDN1; FGF13; FOLR1; GAS6; GREM1; HOXB9; HTR2B; ITGB2; KANK1; MSTN; NEDD9; NR4A1; NTRK2; SEMA6A; TRPM4
GO:0048639	BP	e	positive regulation of developmental growth	6/692	61/30718	0.00248261	5	6	0.053907	EDN1; L1CAM; LEP; NGF; RIMS1; SYT1
GO:1903307	BP	e	positive regulation of regulated secretory pathway	4/692	26/30718	0.00257286	9	4	0.0556746	ITGB2; KCNB1; SYT1; VAMP8
GO:0009893	BP	e	positive regulation of metabolic process	87/692	2818/30718	0.00265308	4	87	0.0569225	ACTC1; APLN; APLP2; C1QTNF1; CASZ1; CCND1; CD14; CD24; CEMIP; CNKSR2; CTSK; DAPK1; DOCK3; EDN1; EEF1A2; ERCC6; EYA2; FGF10; FMN2; FRMD8; GAS6; GJA1; GLMP; GREM1; GUCY2C; HIP1R; HOXD4; HTR2A; HTR2B; IL12A; IRX6; ITGA6; ITGB2; KNDC1; LACC1; LBH; LEP; LHX2; LIMCH1; LMO7; MEOX2; MICAL2; MSTN; NDP; NEDD9; NFATC1; NFATC2; NFIB; NGF; NKD2; NKX2-6; NOG; NOX5; NPM2; NR4A1; NTRK2; OAS1; OAS2; OLFM1; OSR2; …
GO:0009612	BP	e	response to mechanical stimulus	7/692	83/30718	0.00270132	3	7	0.0576618	COL11A1; PDZD7; SCN1A; SLC8A1; TLR3; TNFRSF10A; USP53
GO:0090303	BP	e	positive regulation of wound healing	5/692	43/30718	0.00271314	7	5	0.0577184	ENPP4; KANK1; SERPINE1; SMOC2; THBD
GO:0043567	BP	e	regulation of insulin-like growth factor receptor signaling pathway	3/692	13/30718	0.00275012	6	3	0.0582506	IGFBP5; IGFBP6; MYORG
GO:0071495	BP	e	cellular response to endogenous stimulus	25/692	588/30718	0.00275666	3	25	0.0582506	ADAMTS7; ANKRD1; APLP2; DRD1; FOLR1; GJA1; HCN1; IGFBP5; LEP; MGARP; NGF; NR4A1; NTRK2; OXTR; P2RX7; PDK4; PSG4; ROBO2; RRAGD; SEMA6A; SLC8A1; STMN2; TFPI; TGM2; TSHR
GO:0043067	BP	e	regulation of programmed cell death	37/692	979/30718	0.00284181	4	37	0.059701	ADAMTSL4; AMIGO2; ANGPTL4; ANKRD1; COMP; CRYAB; CTSK; DAPK1; EYA2; FMN2; GAS6; GREM1; HIP1R; HTR2B; IL12A; ITGA6; KCNB1; NGF; NKX2-6; NME5; NTRK2; OLFM1; PDK4; PLEKHN1; PTGIS; RASSF2; RIPK3; RNF144B; SERPINE1; SFRP4; SMPD1; STYK1; TFAP2A; TGM2; TNFRSF10A; VSTM2L; WNT10B
GO:0120036	BP	e	plasma membrane bounded cell projection organization	27/692	650/30718	0.00284426	5	27	0.059701	APLP2; ARHGEF4; ARMC9; ATL1; CDC14C; EMB; ERCC6; FEZ1; FOLR1; KIF5C; L1CAM; MGARP; NCAM1; NEDD9; NFASC; NFIB; NGF; P2RX7; PDZD7; RAB6B; ROBO2; RTN4RL1; SEMA6A; SLITRK1; SLITRK6; SPTBN4; STMN2
GO:0051336	BP	e	regulation of hydrolase activity	27/692	652/30718	0.00289567	4	27	0.0604655	ADRA1D; ALS2CL; ANGPTL4; CCL26; CTSK; DAPK1; GAS6; HIP1R; HTR2A; HTR2B; ITGA6; MGAT5; NTRK2; OAS1; OAS2; RAP1GAP; RAPGEF5; RGL1; RGS11; RGS7; RIPK3; SERPINB2; SERPINB7; SERPINE1; SERPINE2; SORT1; TGM2
GO:0040011	BP	e	locomotion	10/692	156/30718	0.00292275	1	10	0.0604655	CCL26; CCN3; EDN1; FGF10; GAS6; HOXB9; ITGB2; NR4A1; SEMA6A; TRPM4
GO:0042330	BP	e	taxis	10/692	156/30718	0.00292275	2	10	0.0604655	CCL26; CCN3; EDN1; FGF10; GAS6; HOXB9; ITGB2; NR4A1; SEMA6A; TRPM4
GO:0006935	BP	e	chemotaxis	10/692	156/30718	0.00292275	3	10	0.0604655	CCL26; CCN3; EDN1; FGF10; GAS6; HOXB9; ITGB2; NR4A1; SEMA6A; TRPM4
GO:0120161	BP	e	regulation of cold-induced thermogenesis	9/692	131/30718	0.00293803	4	9	0.0604655	APLP2; CNKSR2; GJA1; LEP; MAP2K6; OXTR; PDGFC; TSHR; WNT10B
GO:0051005	BP	e	negative regulation of lipoprotein lipase activity	2/692	4/30718	0.00295032	7	2	0.0604655	ANGPTL4; SORT1
GO:0045860	BP	e	positive regulation of protein kinase activity	14/692	265/30718	0.00295058	10	14	0.0604655	CCND1; CD24; CEMIP; DOCK3; EDN1; GAS6; HTR2B; LEP; NEDD9; PDGFC; RASSF2; RIPK3; TLR3; TNFRSF10A
GO:0048736	BP	e	appendage development	4/692	27/30718	0.0029671	3	4	0.0604655	COMP; FGF10; GREM1; NOG
GO:0060173	BP	e	limb development	4/692	27/30718	0.0029671	4	4	0.0604655	COMP; FGF10; GREM1; NOG
GO:0010720	BP	e	positive regulation of cell development	13/692	237/30718	0.00297727	6	13	0.0604771	CHODL; DUSP10; GAS6; HAPLN1; HAPLN3; L1CAM; NEDD9; NGF; NTRK2; ROBO2; SERPINE2; SLITRK1; TGM2
GO:0051347	BP	e	positive regulation of transferase activity	19/692	397/30718	0.00299722	5	19	0.0606865	CCND1; CD24; CEMIP; DOCK3; EDN1; EEF1A2; GAS6; GREM1; HTR2B; LEP; NEDD9; NTRK2; PDGFC; PIFO; RASSF2; RIPK3; ROR1; TLR3; TNFRSF10A
GO:0051048	BP	e	negative regulation of secretion	7/692	85/30718	0.00309037	6	7	0.0616072	CCN3; GJA1; IL12A; KCNB1; PTGER3; RHBDF2; VAMP8
GO:0051282	BP	e	regulation of sequestering of calcium ion	7/692	85/30718	0.00309037	4	7	0.0616072	CEMIP; DRD1; F2RL3; HTR2A; HTR2B; PLCB4; SLC8A1
GO:0015698	BP	e	inorganic anion transport	7/692	85/30718	0.00309037	4	7	0.0616072	ANO4; CLCNKA; GLRB; SLC12A7; SLC13A4; SLC1A1; SLC4A11
GO:0007411	BP	e	axon guidance	9/692	132/30718	0.00309161	8	9	0.0616072	EMB; FEZ1; KIF5C; L1CAM; NCAM1; NFASC; NFIB; ROBO2; SEMA6A
GO:0097485	BP	e	neuron projection guidance	9/692	132/30718	0.00309161	7	9	0.0616072	EMB; FEZ1; KIF5C; L1CAM; NCAM1; NFASC; NFIB; ROBO2; SEMA6A
GO:0051262	BP	e	protein tetramerization	6/692	64/30718	0.00316772	7	6	0.0627501	APLP2; HCN1; KCNJ12; KCNJ2; MCOLN1; TRPM4
GO:0001932	BP	e	regulation of protein phosphorylation	31/692	789/30718	0.00317065	8	31	0.0627501	BST1; CCND1; CD24; CEMIP; DOCK3; DUSP10; EDN1; FGF10; GAS6; GREM1; HTR2B; IL12A; ITGB2; KNDC1; LEP; LIMCH1; MSTN; NEDD9; NGF; NOG; NTRK2; PDGFC; PTPRB; RASSF2; RIPK3; SLC8A1; SMPD1; SPTBN4; TLR3; TNFRSF10A; TNFRSF14
GO:0040008	BP	e	regulation of growth	17/692	352/30718	0.00317886	3	17	0.0627501	CCN3; DUSP10; EDN1; FGF13; GJA1; IL17RB; L1CAM; LEP; MSTN; MUC12; NGF; NOG; OLFM1; RIMS1; SEMA6A; SYT1; WFDC1
GO:0060537	BP	e	muscle tissue development	8/692	109/30718	0.00329806	4	8	0.0647406	ANKRD1; GJA1; GREM1; MYL3; MYORG; NOG; PGM5; TNNC1
GO:0120162	BP	e	positive regulation of cold-induced thermogenesis	7/692	86/30718	0.00330026	5	7	0.0647406	APLP2; CNKSR2; GJA1; LEP; OXTR; PDGFC; TSHR
GO:0141124	BP	e	intracellular signaling cassette	22/692	503/30718	0.00339741	6	22	0.0662975	CNKSR2; DOK5; EDN1; EPS8L1; EPS8L2; FGF10; FGF13; GAS6; HTR2B; MAP2K6; MSTN; NFATC1; NFATC2; P2RX7; PLA2G4B; RAPGEF5; RGL1; RRAD; SLC8A1; TLR3; TNFRSF10A; TRPM4
GO:0007215	BP	e	glutamate receptor signaling pathway	4/692	28/30718	0.00340068	6	4	0.0662975	GRIK2; GRIN2D; GRIN3A; KCNB1
GO:0120254	BP	e	olefinic compound metabolic process	6/692	65/30718	0.00342469	3	6	0.0664843	CYP2E1; PLA2G4B; PLA2G4C; PTGIS; PTGS1; SRD5A2
GO:0030534	BP	e	adult behavior	3/692	14/30718	0.00344194	3	3	0.0664843	DRD1; LEP; SPTBN4
GO:0086012	BP	e	membrane depolarization during cardiac muscle cell action potential	3/692	14/30718	0.00344194	6	3	0.0664843	KCNJ2; SLC8A1; TRPM4
GO:1902533	BP	e	positive regulation of intracellular signal transduction	29/692	735/30718	0.00356019	7	29	0.0685256	ADRA1B; ADRA1D; APELA; CCL26; CD24; DOK5; EDN1; F2RL3; FGF10; GAS6; GJA1; GPR17; GPR37; HCST; HTR2A; HTR2B; IGFBP6; LEP; MYORG; NGF; NPNT; NTRK2; PDGFC; RASSF2; ROR1; RRAGD; TGM2; TLR3; TMEM106A
GO:0051179	BP	e	localization	88/692	2874/30718	0.00356938	1	88	0.0685256	ABCA13; ABCA5; ALS2CL; ANK1; ANO4; AP1S3; APLP2; ARL4C; ATP8B1; CATSPER1; CD14; CD9; CLCNKA; CTSA; CYGB; DNAJC6; DYNC1I1; EDN1; EPN3; FAM83H; FGF10; FGF13; FMN2; FOLR1; FOLR3; GAS6; GJA1; GLMP; GLRB; GRIN2D; GRIN3A; GUCY2C; HCN1; HIP1R; HK2; HTR2A; HTR2B; ITGB2; KCNA3; KCNB1; KCNB2; KCND2; KCNH1; KCNJ12; KCNJ2; KCNJ6; KCNK6; KIF13B; KIF5C; LEP; LRRC4; MCOLN1; MGARP; MYO1E; NALF1; NKD2; NOX5; OXTR…
GO:0045807	BP	e	positive regulation of endocytosis	8/692	111/30718	0.00368681	7	8	0.069907	APELA; APLN; APLP2; GAS6; GREM1; SERPINE1; SFRP4; SMPD1
GO:0048738	BP	e	cardiac muscle tissue development	6/692	66/30718	0.00369684	6	6	0.069907	ANKRD1; GJA1; GREM1; MYL3; NOG; TNNC1
GO:0002690	BP	e	positive regulation of leukocyte chemotaxis	6/692	66/30718	0.00369684	8	6	0.069907	GAS6; IL12A; MSTN; NEDD9; RIPOR2; SERPINE1
GO:1902656	BP	e	calcium ion import into cytosol	4/692	29/30718	0.0038754	8	4	0.0724137	NALF1; SCN1A; SCN9A; SLC8A1
GO:0051148	BP	e	negative regulation of muscle cell differentiation	4/692	29/30718	0.0038754	6	4	0.0724137	BHLHE41; CCN3; NFATC1; NFATC2
GO:0098703	BP	e	calcium ion import across plasma membrane	4/692	29/30718	0.0038754	10	4	0.0724137	NALF1; SCN1A; SCN9A; SLC8A1
GO:0051963	BP	e	regulation of synapse assembly	5/692	47/30718	0.00401675	6	5	0.0746121	CLSTN2; GPC4; ROBO2; SLITRK1; SLITRK6
GO:0051146	BP	e	striated muscle cell differentiation	5/692	47/30718	0.00401675	5	5	0.0746121	ADGRB3; GREM1; KCNH1; SLC8A1; SORT1
GO:0031345	BP	e	negative regulation of cell projection organization	8/692	113/30718	0.00411008	6	8	0.0758979	FGF13; KANK1; MGARP; RAP1GAP; RTN4RL1; SEMA6A; STMN2; TACSTD2
GO:0009887	BP	e	animal organ morphogenesis	11/692	191/30718	0.00420752	3	11	0.0774701	ANKRD1; HOXB9; HOXD4; HTR2B; ITGA6; LAMA5; NOG; OLFM1; OSR2; SFRP4; TFAP2A
GO:0071875	BP	e	adrenergic receptor signaling pathway	3/692	15/30718	0.00423095	6	3	0.0776742	ADRA1B; ADRA1D; DRD1
GO:0051056	BP	e	regulation of small GTPase mediated signal transduction	12/692	219/30718	0.00426872	7	12	0.0781399	ARHGEF28; ARHGEF4; DOCK3; EPS8L1; EPS8L2; F2RL3; FGF10; GPR17; KANK1; NGF; RIPOR2; TGM2
GO:0097191	BP	e	extrinsic apoptotic signaling pathway	6/692	68/30718	0.00428884	6	6	0.0782807	IL12A; NGF; P2RX7; SORT1; TLR3; TNFRSF10A
GO:1903036	BP	e	positive regulation of response to wounding	5/692	48/30718	0.00440221	6	5	0.0801176	ENPP4; KANK1; SERPINE1; SMOC2; THBD
GO:0051050	BP	e	positive regulation of transport	24/692	585/30718	0.00463306	5	24	0.0833379	ABCA13; ABCA5; ANKRD1; APELA; APLN; APLP2; CEMIP; DRD1; EDN1; F2RL3; GAS6; GREM1; HIP1R; ITGB2; KCNB1; P2RX7; SERPINE1; SFRP4; SMPD1; SYT1; TRPC6; TRPM4; VAMP8; ZDHHC2
GO:1902075	BP	e	cellular response to salt	7/692	92/30718	0.00479636	4	7	0.0833379	CPNE7; KCNH1; MCOLN1; P2RX7; SMPD1; SYT1; TGM2
GO:1902074	BP	e	response to salt	7/692	92/30718	0.00479636	3	7	0.0833379	CPNE7; KCNH1; MCOLN1; P2RX7; SMPD1; SYT1; TGM2
GO:0019062	BP	e	virion attachment to host cell	2/692	5/30718	0.00484384	6	2	0.0833379	GAS6; LRRC15
GO:0072498	BP	e	embryonic skeletal joint development	2/692	5/30718	0.00484384	6	2	0.0833379	NOG; OSR2
GO:0046813	BP	e	receptor-mediated virion attachment to host cell	2/692	5/30718	0.00484384	7	2	0.0833379	GAS6; LRRC15
GO:0045956	BP	e	positive regulation of calcium ion-dependent exocytosis	2/692	5/30718	0.00484384	10	2	0.0833379	KCNB1; SYT1
GO:0071073	BP	e	positive regulation of phospholipid biosynthetic process	2/692	5/30718	0.00484384	9	2	0.0833379	HTR2A; HTR2B
GO:1905331	BP	e	negative regulation of morphogenesis of an epithelium	2/692	5/30718	0.00484384	6	2	0.0833379	SULF1; TACSTD2
GO:0071071	BP	e	regulation of phospholipid biosynthetic process	2/692	5/30718	0.00484384	8	2	0.0833379	HTR2A; HTR2B
GO:0070170	BP	e	regulation of tooth mineralization	2/692	5/30718	0.00484384	6	2	0.0833379	ASPN; TFAP2A
GO:1905150	BP	e	regulation of voltage-gated sodium channel activity	2/692	5/30718	0.00484384	10	2	0.0833379	FGF12; FGF13
GO:0070106	BP	e	interleukin-27-mediated signaling pathway	2/692	5/30718	0.00484384	7	2	0.0833379	OAS1; OAS2
GO:1903727	BP	e	positive regulation of phospholipid metabolic process	2/692	5/30718	0.00484384	8	2	0.0833379	HTR2A; HTR2B
GO:0060700	BP	e	regulation of ribonuclease activity	2/692	5/30718	0.00484384	7	2	0.0833379	OAS1; OAS2
GO:0098664	BP	e	G protein-coupled serotonin receptor signaling pathway	2/692	5/30718	0.00484384	6	2	0.0833379	HTR2A; HTR2B
GO:0036148	BP	e	phosphatidylglycerol acyl-chain remodeling	2/692	5/30718	0.00484384	8	2	0.0833379	PLA2G4B; SERAC1
GO:0044406	BP	e	adhesion of symbiont to host	2/692	5/30718	0.00484384	4	2	0.0833379	GAS6; LRRC15
GO:0044650	BP	e	adhesion of symbiont to host cell	2/692	5/30718	0.00484384	5	2	0.0833379	GAS6; LRRC15
GO:0045747	BP	e	positive regulation of Notch signaling pathway	4/692	31/30718	0.00495528	7	4	0.084562	BMP2K; CCN3; JAG2; ROBO2
GO:0045668	BP	e	negative regulation of osteoblast differentiation	4/692	31/30718	0.00495528	6	4	0.084562	GREM1; NOG; RANBP3L; TRPM4
GO:0006835	BP	e	dicarboxylic acid transport	4/692	31/30718	0.00495528	7	4	0.084562	FOLR1; FOLR3; GJA1; SLC1A1
GO:0043549	BP	e	regulation of kinase activity	23/692	548/30718	0.00502613	8	23	0.0853088	CCND1; CD24; CEMIP; DOCK3; DUSP10; EDN1; EEF1A2; GAS6; HTR2B; LEP; NEDD9; NTRK2; PDGFC; PIFO; PIP4K2C; PTPRB; RASSF2; RIPK3; ROR1; SLC8A1; SMPD1; TLR3; TNFRSF10A
GO:0086010	BP	e	membrane depolarization during action potential	3/692	16/30718	0.00512091	5	3	0.0855341	KCNJ2; SLC8A1; TRPM4
GO:0015701	BP	e	bicarbonate transport	3/692	16/30718	0.00512091	6	3	0.0855341	SLC4A11; SLC4A3; SLC4A4
GO:0140253	BP	e	cell-cell fusion	3/692	16/30718	0.00512091	2	3	0.0855341	ADGRB3; CD9; KCNH1
GO:0000768	BP	e	syncytium formation by plasma membrane fusion	3/692	16/30718	0.00512091	4	3	0.0855341	ADGRB3; CD9; KCNH1
GO:0007520	BP	e	myoblast fusion	3/692	16/30718	0.00512091	5	3	0.0855341	ADGRB3; CD9; KCNH1
GO:0006949	BP	e	syncytium formation	3/692	16/30718	0.00512091	3	3	0.0855341	ADGRB3; CD9; KCNH1
GO:0051057	BP	e	positive regulation of small GTPase mediated signal transduction	5/692	50/30718	0.00525087	8	5	0.0874728	F2RL3; FGF10; GPR17; NGF; TGM2
GO:0033559	BP	e	unsaturated fatty acid metabolic process	6/692	71/30718	0.00530411	8	6	0.0881266	CYP2E1; EDN1; PLA2G4B; PLA2G4C; PTGIS; PTGS1
GO:0045596	BP	e	negative regulation of cell differentiation	16/692	341/30718	0.00534184	5	16	0.0885199	ABCA5; ADAMTS7; BHLHE41; CCN3; FGF13; GREM1; MSTN; NFATC1; NFATC2; NOG; RANBP3L; SEMA6A; TLR3; TRPM4; USH2A; WNT10B
GO:0090066	BP	e	regulation of anatomical structure size	11/692	198/30718	0.0054953	3	11	0.0905862	ADRA1D; BAIAP2L1; CCL26; EDN1; HIP1R; HTR2B; KANK1; LMOD1; OXTR; SLC8A1; TRPM4
GO:0055008	BP	e	cardiac muscle tissue morphogenesis	4/692	32/30718	0.00556381	5	4	0.0910008	ANKRD1; MYL3; NOG; TNNC1
GO:0086002	BP	e	cardiac muscle cell action potential involved in contraction	4/692	32/30718	0.00556381	6	4	0.0910008	FGF12; GJA1; KCNJ2; SCN1A
GO:0046850	BP	e	regulation of bone remodeling	4/692	32/30718	0.00556381	5	4	0.0910008	GREM1; LEP; MC4R; P2RX7
GO:0060326	BP	e	cell chemotaxis	8/692	119/30718	0.00560683	4	8	0.0914669	CCL26; CCN3; EDN1; GAS6; HOXB9; ITGB2; NR4A1; TRPM4
GO:0032760	BP	e	positive regulation of tumor necrosis factor production	6/692	72/30718	0.00567862	11	6	0.0923987	CD14; FRMD8; OAS1; OAS2; TLR3; TMEM106A
GO:0051716	BP	e	cellular response to stimulus	63/692	1975/30718	0.00587829	2	63	0.095401	ADAMTS7; AK4; ANKRD1; CCL26; CCND1; CD14; CD9; CPNE7; CRIP1; CRYAB; DAPK1; DRD1; EDN1; ERCC6; FBXO2; FMN2; FOLR1; GAS6; GJA1; GREM2; HCN1; HK2; IGFBP5; IL12A; IL13RA2; IL7R; ITGB2; KCNB1; KCND2; KCNH1; LEP; MAF; MAP2K6; MCOLN1; MGARP; NFATC2; NPNT; NR4A1; OAS1; OAS2; OXTR; P2RX7; PDK4; PTGIS; RIPK3; RIPOR2; ROBO2; RRAGD; RTN4RL1; SERPINE1; SLC1A1; SLC4A11; SLC8A1; SMPD1; SYT1; TFAP2A; TFPI; TGM2;…
GO:0007162	BP	e	negative regulation of cell adhesion	11/692	200/30718	0.00591516	5	11	0.0957526	ADAMDEC1; C1QTNF1; CD9; KANK1; RIPOR2; SEMA6A; SERPINE1; SERPINE2; SPINT2; TACSTD2; TNFRSF14
GO:0033500	BP	e	carbohydrate homeostasis	7/692	96/30718	0.00604513	3	7	0.0965095	APLP2; GAS6; HK2; KCNB1; OAS1; PDK4; PYGL
GO:0042593	BP	e	glucose homeostasis	7/692	96/30718	0.00604513	4	7	0.0965095	APLP2; GAS6; HK2; KCNB1; OAS1; PDK4; PYGL
GO:0001938	BP	e	positive regulation of endothelial cell proliferation	6/692	73/30718	0.00607207	7	6	0.0965095	APELA; APLN; CCL26; HTR2B; NR4A1; PSG1
GO:0048667	BP	e	cell morphogenesis involved in neuron differentiation	6/692	73/30718	0.00607207	4	6	0.0965095	APLP2; ATL1; PDZD7; SLITRK1; SLITRK6; SPTBN4
GO:0032103	BP	e	positive regulation of response to external stimulus	17/692	361/30718	0.00609786	5	17	0.0965095	CCL26; CCN4; CD14; GAS6; IL12A; LACC1; MAP2K6; MSTN; NEDD9; OAS1; PTGER3; RIPOR2; SERPINE1; SMOC2; THBD; TLR3; VAMP8
GO:0007422	BP	e	peripheral nervous system development	3/692	17/30718	0.00611518	4	3	0.0965095	ARTN; GPC1; NFASC
GO:0046457	BP	e	prostanoid biosynthetic process	3/692	17/30718	0.00611518	10	3	0.0965095	EDN1; PTGIS; PTGS1
GO:0001516	BP	e	prostaglandin biosynthetic process	3/692	17/30718	0.00611518	11	3	0.0965095	EDN1; PTGIS; PTGS1
GO:0086003	BP	e	cardiac muscle cell contraction	3/692	17/30718	0.00611518	5	3	0.0965095	FGF12; KCNJ2; SCN1A
GO:0071676	BP	e	negative regulation of mononuclear cell migration	3/692	17/30718	0.00611518	8	3	0.0965095	CCN3; GREM1; RIPOR2
GO:1901136	BP	e	carbohydrate derivative catabolic process	8/692	121/30718	0.00618814	4	8	0.0967132	CEMIP; ENPP4; FBXO2; FUCA1; GPC1; HK2; HOGA1; RENBP
GO:0030030	BP	e	cell projection organization	27/692	695/30718	0.00619422	4	27	0.0967132	APLP2; ARHGEF4; ARMC9; ATL1; CDC14C; EMB; ERCC6; FEZ1; FOLR1; KIF5C; L1CAM; MGARP; NCAM1; NEDD9; NFASC; NFIB; NGF; P2RX7; PDZD7; RAB6B; ROBO2; RTN4RL1; SEMA6A; SLITRK1; SLITRK6; SPTBN4; STMN2
GO:0016339	BP	e	calcium-dependent cell-cell adhesion via plasma membrane cell adhesion molecules	4/692	33/30718	0.00622024	5	4	0.0967132	CDH10; PCDHB2; PCDHB3; PCDHB4
GO:0070509	BP	e	calcium ion import	4/692	33/30718	0.00622024	8	4	0.0967132	NALF1; SCN1A; SCN9A; SLC8A1
GO:1990573	BP	e	potassium ion import across plasma membrane	4/692	33/30718	0.00622024	9	4	0.0967132	KCNJ12; KCNJ2; KCNJ6; SLC12A7
GO:0060047	BP	e	heart contraction	4/692	33/30718	0.00622024	5	4	0.0967132	ACTC1; MYL3; SLC8A1; TNNC1
GO:0030036	BP	e	actin cytoskeleton organization	7/692	97/30718	0.00639202	6	7	0.0991393	ACTC1; ANKRD1; FRMD5; KRT19; LMOD1; MYL9; PGM5
[truncated: 7,951 more rows]
